# Supplementary material for: Systemic Metabolic Alterations Correlate with Islet-Level Prostaglandin E2 Production and Signaling Mechanisms That Predict β-Cell Dysfunction in a Mouse Model of Type 2 Diabetes
Source: Metabolites. 2021 Jan 16;11(1):58. doi: 10.3390/metabo11010058 (PMC7830513; doi:10.3390/metabo11010058)
Supplement: Supplementary file 1 [file metabolites-11-00058-s001.zip]

Archive with 2 entries (2 files):
- metabolites-1003974.xlsx
- Supplemental Figure 1.docx
