# Supplementary material for: Systemic Metabolic Alterations Correlate with Islet-Level Prostaglandin E2 Production and Signaling Mechanisms That Predict β-Cell Dysfunction in a Mouse Model of Type 2 Diabetes
Source: Metabolites. 2021 Jan 16;11(1):58. doi: 10.3390/metabo11010058 (PMC7830513; doi:10.3390/metabo11010058)
Supplement: Supplementary file 1 [file metabolites-11-00058-s001.zip › metabolites-1003974.xlsx]

## Sheet: ST1 - Diet Composition
	Teklad Global Soy Protein- Free Extruded Rodent Diet 2020X	Purina Laboratory Rodent Diet 5001*
Energy Density (kcal/g)	3.1	3
Macronutrients
Neutral Detergent Fiber (%)	12.3	15.6
Ash (%)	5.1	7
Calories from Protein (%)	24	29
Calories from Fat (%)	16	14
Calories from Carbohydrate (%)	60	58
Minerals
Calcium (%)	0.9	1
Phosphorus (%)	0.7	0.7
Non-Phytate Phosphorus (%)	0.4	0.4
Sodium (%)	0.1	0.4
Potassium (%)	0.4	1.2
Chloride (%)	0.4	0.7
Magnesium (%)	0.2	0.2
Zinc (mg/kg)	60	79
Manganese (mg/kg)	80	70
Copper (mg/kg)	15	13
Iodine (mg/kg)	6	1
Iron (mg/kg)	200	270
Selenium (mg/kg)	0.23	0.3
Amino Acids
Aspartic Acid (%)	1.1	2.8
Glutamic Acid (%)	3.5	4.4
Alanine (%)	1.2	1.4
Glycine (%)	0.7	1.2
Threonine (%)	0.6	0.9
Proline (%)	1.9	1.5
Serine (%)	0.9	1.2
Leucine (%)	2.3	1.8
Isoleucine (%)	0.7	1.1
Valine (%)	0.9	1.2
Phenylalanine (%)	1	1
Tyrosine (%)	0.5	0.7
Methionine (%)	0.5	0.7
Cystine (%)	0.3	0.3
Lysine (%)	0.9	1.4
Histidine (%)	0.4	0.6
Arginine (%)	0.8	1.4
Tryptophan (%)	0.2	0.3
Taurine (%)	NR**	0.02
Vitamins
Vitamin A (IU/g)***	15	15
Vitamin D3 (IU/g)****	1.5	4.5
Vitamin E (IU/kg)	110	42
Vitamin K3 (menadione) (mg/kg)	50	1.3
Vitamin B1 (thiamin) (mg/kg)	17	16
Vitamin B2 (riboflavin) (mg/kg)	15	4.5
Niacin (nicotinic acid) (mg/kg)	75	120
Vitamin B6 (pyridoxine) (mg/kg)	18	6
Pantothenic Acid (mg/kg)	33	24
Vitamin B12 (cyanocobalamin) (mg/kg)	0.08	0.05
Biotin (mg/kg)	0.4	0.3
Folate (mg/kg)	4	NR**
Folic Acid (mg/kg)	NR**	7.1
Choline (mg/kg)	1200	2250
Fatty Acids & Cholesterol
Linoleic Acid (%)	2.6	1.22
Linolenic Acid (%)	0.3	0.1
Total Saturated Fatty Acids (%)	0.8	1.6
Total Monounsaturated Fatty Acids (%)	1.1	1.6
Total Polyunsaturated Fatty Acids (%)	2.9	NR**
Cholesterol (mg/kg)*	--	200
*Purina diet reported as parts per million (ppm), which was converted to mg/kg.
**NR = Not reported
***Indicates added amount but does not account for contribution from other ingredients; 1 IU vitamin A = 0.3 µg retinol
****Indicates added amount but does not account for contribution from other ingredients; 1 IU vitamin D = 25 ng cholecalciferol
Ingredients (In descending order of inclusion):
Teklad 2020X: Ground wheat, ground corn, corn gluten meal, wheat middlings, soybean oil, calcium carbonate, dicalcium phosphate, brewers dried yeast, L-lysine, iodized salt, magnesium oxide, choline chloride, DL-methionine, calcium propionate, L-tryptophan, vitamin E acetate, menadione sodium bisulfite complex (source of vitamin K activity), manganous oxide, ferrous sulfate, zinc oxide, niacin, c…
Purina 5001: Ground corn, dehulled soybean meal, dried beet pulp, fish meal, ground oats, brewers dried yeast, cane molasses, dehydrated alfalfa meal, dried whey, wheat germ, porcine animal fat preserved with BHA, porcine meat meal, wheat middlings, salt, calcium carbonate, DL-methionine, choline, chloride, cholecalciferol, vitamin A acetate, folic acid, menadione dimethylpyrimidinol bisulfate (s…

## Sheet: ST2 - Pilot 16s rRNA sequencing
	Phenotype:	NGOB					Pre-T2D
	Sex	F	F	M			F	F	M
	Age (wks)	17	15	11			4	4	4
	BG	175	265	233			258	387	392
	Mouse ID	72701	73636	76936			85760	85748	85752		T-test
PHYLA
Taxonomy	Abundance	%	%	%	mean		%	%	%	mean	P-value
k__Archaea;p__[Parvarchaeota]		0	0	0	0		0	0	0	0	-
k__Bacteria;p__Acidobacteria		0	0	0	0		0	0	0	0	-
k__Bacteria;p__Actinobacteria		0	0	0	0		0.002	0	0.001	0.001	0.158302
k__Bacteria;p__Bacteroidetes		0.63	0.771	0.575	0.658667		0.673	0.702	0.838	0.737667	0.365218
k__Bacteria;p__Chlorobi		0	0	0	0		0	0	0	0	-
k__Bacteria;p__Cyanobacteria		0.008	0	0	0.00266667		0	0	0	0	0.373901
k__Bacteria;p__Fibrobacteres		0	0	0	0		0	0	0	0	-
k__Bacteria;p__Firmicutes		0.31	0.204	0.385	0.299667		0.31	0.26	0.148	0.239333	0.443724
k__Bacteria;p__Fusobacteria		0	0	0	0		0	0	0	0	-
k__Bacteria;p__Gemmatimonadetes		0	0	0	0		0	0	0	0	-
k__Bacteria;p__OD1		0	0	0	0		0	0	0	0	-
k__Bacteria;p__OP3		0	0	0	0		0	0	0	0	-
k__Bacteria;p__Proteobacteria		0.012	0.024	0.021	0.019		0.007	0.016	0.008	0.0103333	0.132324
k__Bacteria;p__SR1		0	0	0	0		0	0	0	0	-
k__Bacteria;p__TM6		0	0	0	0		0	0	0	0	-
k__Bacteria;p__TM7		0	0	0	0		0	0	0	0	-
k__Bacteria;p__Tenericutes		0.016	0	0.016	0.0106667		0.003	0.002	0.003	0.00266667	0.208719
k__Bacteria;p__Verrucomicrobia		0.023	0	0	0.00766667		0.004	0.019	0.001	0.008	0.973622
Unassigned;Other		0.001	0.001	0.002	0.00133333		0.001	0.001	0.001	0.001	0.373901
CLASS
Taxonomy
k__Bacteria;p__Bacteroidetes;c__Bacteroidia		0.63	0.771	0.575	0.658667		0.673	0.702	0.838	0.737667	0.365218
k__Bacteria;p__Cyanobacteria;c__4C0d-2		0.008	0	0	0.00266667		0	0	0	0	0.373901
k__Bacteria;p__Firmicutes;c__Bacilli		0.081	0.008	0.078	0.0556667		0.123	0.036	0.034	0.0643333	0.829942
k__Bacteria;p__Firmicutes;c__Clostridia		0.201	0.192	0.292	0.228333		0.171	0.219	0.104	0.164667	0.240046
k__Bacteria;p__Firmicutes;c__Erysipelotrichi		0.028	0.004	0.015	0.0156667		0.016	0.005	0.01	0.0103333	0.523083
k__Bacteria;p__Proteobacteria;c__Alphaproteobacteria		0.01	0.007	0.01	0.009		0.002	0.011	0.005	0.006	0.348641
k__Bacteria;p__Proteobacteria;c__Deltaproteobacteria		0.001	0.002	0.002	0.00166667		0.004	0.003	0.002	0.003	0.116117
k__Bacteria;p__Proteobacteria;c__Gammaproteobacteria		0.001	0.015	0.01	0.00866667		0	0	0	0	0.101817
k__Bacteria;p__Tenericutes;c__Mollicutes		0.016	0	0.016	0.0106667		0.003	0.002	0.003	0.00266667	0.208719
k__Bacteria;p__Verrucomicrobia;c__Verrucomicrobiae		0.023	0	0	0.00766667		0.004	0.019	0.001	0.008	0.973622
Unassigned;Other;Other		0.001	0.001	0.002	0.00133333		0.001	0.001	0.001	0.001	0.373901
Order
Taxonomy
k__Bacteria;p__Bacteroidetes;c__Bacteroidia;o__Bacteroidales		0.63	0.771	0.575	0.658667		0.673	0.702	0.838	0.737667	0.365218
k__Bacteria;p__Cyanobacteria;c__4C0d-2;o__YS2		0.008	0	0	0.00266667		0	0	0	0	0.373901
k__Bacteria;p__Firmicutes;c__Bacilli;o__Lactobacillales		0.073	0.007	0.078	0.0526667		0.098	0.036	0.007	0.047	0.880135
k__Bacteria;p__Firmicutes;c__Bacilli;o__Turicibacterales		0.008	0	0	0.00266667		0.024	0	0.026	0.0166667	0.185591
k__Bacteria;p__Firmicutes;c__Clostridia;o__Clostridiales		0.201	0.192	0.292	0.228333		0.171	0.219	0.104	0.164667	0.240046
k__Bacteria;p__Firmicutes;c__Erysipelotrichi;o__Erysipelotrichales		0.028	0.004	0.015	0.0156667		0.016	0.005	0.01	0.0103333	0.523083
k__Bacteria;p__Proteobacteria;c__Alphaproteobacteria;o__RF32		0.01	0.007	0.01	0.009		0.002	0.011	0.005	0.006	0.348641
k__Bacteria;p__Proteobacteria;c__Deltaproteobacteria;o__Desulfovibrionales		0	0.001	0.001	0.000666667		0.004	0.002	0.002	0.00266667	0.0550406
k__Bacteria;p__Proteobacteria;c__Deltaproteobacteria;o__Desulfuromonadales		0	0.001	0.001	0.000666667		0.001	0.001	0.001	0.001	0.373901
k__Bacteria;p__Proteobacteria;c__Gammaproteobacteria;o__Enterobacteriales		0	0.015	0.009	0.008		0	0	0	0	0.140357
k__Bacteria;p__Tenericutes;c__Mollicutes;o__Anaeroplasmatales		0.01	0	0.006	0.00533333		0	0	0	0	0.140357
k__Bacteria;p__Tenericutes;c__Mollicutes;o__RF39		0.006	0	0.01	0.00533333		0.003	0.002	0.003	0.00266667	0.413509
k__Bacteria;p__Verrucomicrobia;c__Verrucomicrobiae;o__Verrucomicrobiales		0.023	0	0	0.00766667		0.004	0.019	0.001	0.008	0.973622
Unassigned;Other;Other;Other		0.001	0.001	0.002	0.00133333		0.001	0.001	0.001	0.001	0.373901
Family
Taxonomy
k__Bacteria;p__Bacteroidetes;c__Bacteroidia;o__Bacteroidales;f__		0.101	0.05	0.006	0.0523333		0.134	0.209	0.163	0.168667	0.0294679
k__Bacteria;p__Bacteroidetes;c__Bacteroidia;o__Bacteroidales;f__Bacteroidaceae		0.276	0.277	0.228	0.260333		0.228	0.281	0.221	0.243333	0.532334
k__Bacteria;p__Bacteroidetes;c__Bacteroidia;o__Bacteroidales;f__Porphyromonadaceae		0.015	0.013	0	0.00933333		0.008	0.012	0.003	0.00766667	0.771979
k__Bacteria;p__Bacteroidetes;c__Bacteroidia;o__Bacteroidales;f__Prevotellaceae		0.008	0.021	0.034	0.021		0.001	0.002	0.002	0.00166667	0.0617608
k__Bacteria;p__Bacteroidetes;c__Bacteroidia;o__Bacteroidales;f__Rikenellaceae		0.058	0.032	0.024	0.038		0.02	0.117	0.04	0.059	0.539014
k__Bacteria;p__Bacteroidetes;c__Bacteroidia;o__Bacteroidales;f__S24-7		0.171	0.377	0.283	0.277		0.28	0.081	0.403	0.254667	0.850508
k__Bacteria;p__Bacteroidetes;c__Bacteroidia;o__Bacteroidales;f__[Odoribacteraceae]		0	0	0	0		0.003	0	0.006	0.003	0.158302
k__Bacteria;p__Cyanobacteria;c__4C0d-2;o__YS2;f__		0.008	0	0	0.00266667		0	0	0	0	0.373901
k__Bacteria;p__Firmicutes;c__Bacilli;o__Lactobacillales;f__Lactobacillaceae		0.073	0.007	0.078	0.0526667		0.098	0.036	0.007	0.047	0.880135
k__Bacteria;p__Firmicutes;c__Bacilli;o__Turicibacterales;f__Turicibacteraceae		0.008	0	0	0.00266667		0.024	0	0.026	0.0166667	0.185591
k__Bacteria;p__Firmicutes;c__Clostridia;o__Clostridiales;Other		0.003	0	0	0.001		0	0	0	0	0.373901
k__Bacteria;p__Firmicutes;c__Clostridia;o__Clostridiales;f__		0.122	0.105	0.168	0.131667		0.118	0.106	0.057	0.0936667	0.224879
k__Bacteria;p__Firmicutes;c__Clostridia;o__Clostridiales;f__Clostridiaceae		0.014	0	0	0.00466667		0.007	0.008	0.002	0.00566667	0.851883
k__Bacteria;p__Firmicutes;c__Clostridia;o__Clostridiales;f__Lachnospiraceae		0.02	0.063	0.078	0.0536667		0.031	0.086	0.025	0.0473333	0.819907
k__Bacteria;p__Firmicutes;c__Clostridia;o__Clostridiales;f__Ruminococcaceae		0.042	0.024	0.043	0.0363333		0.014	0.017	0.019	0.0166667	0.036187
k__Bacteria;p__Firmicutes;c__Erysipelotrichi;o__Erysipelotrichales;f__Erysipelotrichaceae		0.028	0.004	0.015	0.0156667		0.016	0.005	0.01	0.0103333	0.523083
k__Bacteria;p__Proteobacteria;c__Alphaproteobacteria;o__RF32;f__		0.01	0.007	0.01	0.009		0.002	0.011	0.005	0.006	0.348641
k__Bacteria;p__Proteobacteria;c__Deltaproteobacteria;o__Desulfovibrionales;f__Desulfovibrionaceae		0	0.001	0.001	0.000666667		0.004	0.002	0.002	0.00266667	0.0550406
k__Bacteria;p__Proteobacteria;c__Deltaproteobacteria;o__Desulfuromonadales;f__Geobacteraceae		0	0.001	0.001	0.000666667		0.001	0.001	0	0.000666667	1
k__Bacteria;p__Proteobacteria;c__Gammaproteobacteria;o__Enterobacteriales;f__Enterobacteriaceae		0	0.015	0.009	0.008		0	0	0	0	0.140357
k__Bacteria;p__Tenericutes;c__Mollicutes;o__Anaeroplasmatales;f__Anaeroplasmataceae		0.01	0	0.006	0.00533333		0	0	0	0	0.140357
k__Bacteria;p__Tenericutes;c__Mollicutes;o__RF39;f__		0.006	0	0.01	0.00533333		0.003	0.002	0.003	0.00266667	0.413509
k__Bacteria;p__Verrucomicrobia;c__Verrucomicrobiae;o__Verrucomicrobiales;f__Verrucomicrobiaceae		0.023	0	0	0.00766667		0.004	0.019	0.001	0.008	0.973622
Unassigned;Other;Other;Other;Other		0.001	0.001	0.002	0.00133333		0.001	0.001	0.001	0.001	0.373901
Genus
Taxonomy
k__Bacteria;p__Bacteroidetes;c__Bacteroidia;o__Bacteroidales;f__;g__		0.101	0.05	0.006	0.0523333		0.134	0.209	0.163	0.168667	0.0294679
k__Bacteria;p__Bacteroidetes;c__Bacteroidia;o__Bacteroidales;f__Bacteroidaceae;g__Bacteroides		0.276	0.277	0.228	0.260333		0.228	0.281	0.221	0.243333	0.532334
k__Bacteria;p__Bacteroidetes;c__Bacteroidia;o__Bacteroidales;f__Porphyromonadaceae;g__Parabacteroides		0.015	0.013	0	0.00933333		0.008	0.012	0.003	0.00766667	0.771979
k__Bacteria;p__Bacteroidetes;c__Bacteroidia;o__Bacteroidales;f__Prevotellaceae;g__Prevotella		0.008	0.021	0.034	0.021		0.001	0.002	0.002	0.00166667	0.0617608
k__Bacteria;p__Bacteroidetes;c__Bacteroidia;o__Bacteroidales;f__Rikenellaceae;g__		0.058	0.032	0.024	0.038		0.02	0.117	0.04	0.059	0.539014
k__Bacteria;p__Bacteroidetes;c__Bacteroidia;o__Bacteroidales;f__S24-7;g__		0.171	0.377	0.283	0.277		0.28	0.081	0.403	0.254667	0.850508
k__Bacteria;p__Bacteroidetes;c__Bacteroidia;o__Bacteroidales;f__[Odoribacteraceae];g__Odoribacter		0	0	0	0		0.003	0	0.006	0.003	0.158302
k__Bacteria;p__Cyanobacteria;c__4C0d-2;o__YS2;f__;g__		0.008	0	0	0.00266667		0	0	0	0	0.373901
k__Bacteria;p__Firmicutes;c__Bacilli;o__Lactobacillales;f__Lactobacillaceae;g__Lactobacillus		0.073	0.007	0.078	0.0526667		0.098	0.036	0.007	0.047	0.880135
k__Bacteria;p__Firmicutes;c__Bacilli;o__Turicibacterales;f__Turicibacteraceae;g__Turicibacter		0.008	0	0	0.00266667		0.024	0	0.026	0.0166667	0.185591
k__Bacteria;p__Firmicutes;c__Clostridia;o__Clostridiales;Other;Other		0.003	0	0	0.001		0	0	0	0	0.373901
k__Bacteria;p__Firmicutes;c__Clostridia;o__Clostridiales;f__;g__		0.122	0.105	0.168	0.131667		0.118	0.106	0.057	0.0936667	0.224879
k__Bacteria;p__Firmicutes;c__Clostridia;o__Clostridiales;f__Clostridiaceae;g__		0.013	0	0	0.00433333		0	0	0	0	0.373901
k__Bacteria;p__Firmicutes;c__Clostridia;o__Clostridiales;f__Clostridiaceae;g__Candidatus Arthromitus		0	0	0	0		0.007	0.008	0.002	0.00566667	0.0379061
k__Bacteria;p__Firmicutes;c__Clostridia;o__Clostridiales;f__Lachnospiraceae;g__		0.016	0.057	0.073	0.0486667		0.028	0.081	0.023	0.044	0.861816
k__Bacteria;p__Firmicutes;c__Clostridia;o__Clostridiales;f__Lachnospiraceae;g__Coprococcus		0.002	0.004	0.002	0.00266667		0.001	0.003	0.001	0.00166667	0.348641
k__Bacteria;p__Firmicutes;c__Clostridia;o__Clostridiales;f__Lachnospiraceae;g__[Ruminococcus]		0.001	0.001	0.001	0.001		0.001	0.001	0.001	0.001	-
k__Bacteria;p__Firmicutes;c__Clostridia;o__Clostridiales;f__Ruminococcaceae;g__		0.009	0.012	0.017	0.0126667		0.008	0.007	0.014	0.00966667	0.401207
k__Bacteria;p__Firmicutes;c__Clostridia;o__Clostridiales;f__Ruminococcaceae;g__Oscillospira		0.008	0.007	0.012	0.009		0.004	0.008	0.003	0.005	0.137727
k__Bacteria;p__Firmicutes;c__Clostridia;o__Clostridiales;f__Ruminococcaceae;g__Ruminococcus		0.025	0.004	0.014	0.0143333		0.002	0.002	0.001	0.00166667	0.105363
k__Bacteria;p__Firmicutes;c__Erysipelotrichi;o__Erysipelotrichales;f__Erysipelotrichaceae;g__		0.005	0.003	0.012	0.00666667		0	0.004	0	0.00133333	0.153893
k__Bacteria;p__Firmicutes;c__Erysipelotrichi;o__Erysipelotrichales;f__Erysipelotrichaceae;g__Allobaculum		0.001	0	0.003	0.00133333		0.015	0	0.009	0.008	0.20823
k__Bacteria;p__Firmicutes;c__Erysipelotrichi;o__Erysipelotrichales;f__Erysipelotrichaceae;g__Coprobacillus		0.022	0.001	0	0.00766667		0	0.001	0.001	0.000666667	0.384812
k__Bacteria;p__Proteobacteria;c__Alphaproteobacteria;o__RF32;f__;g__		0.01	0.007	0.01	0.009		0.002	0.011	0.005	0.006	0.348641
k__Bacteria;p__Proteobacteria;c__Deltaproteobacteria;o__Desulfovibrionales;f__Desulfovibrionaceae;Other		0	0.001	0.001	0.000666667		0.003	0.001	0.001	0.00166667	0.250815
k__Bacteria;p__Proteobacteria;c__Deltaproteobacteria;o__Desulfovibrionales;f__Desulfovibrionaceae;g__		0	0.001	0	0.000333333		0.001	0.001	0	0.000666667	0.518519
k__Bacteria;p__Proteobacteria;c__Deltaproteobacteria;o__Desulfuromonadales;f__Geobacteraceae;g__Geobacter		0	0.001	0.001	0.000666667		0.001	0.001	0	0.000666667	1
k__Bacteria;p__Proteobacteria;c__Gammaproteobacteria;o__Enterobacteriales;f__Enterobacteriaceae;g__		0	0.014	0.009	0.00766667		0	0	0	0	0.134564
k__Bacteria;p__Tenericutes;c__Mollicutes;o__Anaeroplasmatales;f__Anaeroplasmataceae;g__Anaeroplasma		0.01	0	0.006	0.00533333		0	0	0	0	0.140357
k__Bacteria;p__Tenericutes;c__Mollicutes;o__RF39;f__;g__		0.006	0	0.01	0.00533333		0.003	0.002	0.003	0.00266667	0.413509
k__Bacteria;p__Verrucomicrobia;c__Verrucomicrobiae;o__Verrucomicrobiales;f__Verrucomicrobiaceae;g__Akkermansia		0.023	0	0	0.00766667		0.004	0.019	0.001	0.008	0.973622
Unassigned;Other;Other;Other;Other;Other		0.001	0.001	0.002	0.00133333		0.001	0.001	0.001	0.001	0.373901
	NGOB
	Pre-T2D
	ANOSIM p-value: 0.315

## Sheet: ST3 - 16S rRNA analysis
	WT			NGOB			T2D
Classification	Abundance	SD	N	Abundance	SD	N	Abundance	SD	N
Unassigned;Other;Other;Other;Other;Other;Other	0.00286	9.44e-05	13	0.00364	0.000298	4	0.00264	0.000271	11
k__Bacteria;Other;Other;Other;Other;Other;Other	5.12e-06	5.12e-06	13	1.77e-05	1.77e-05	4	0	0	11
k__Bacteria;p__Actinobacteria;c__Actinobacteria;o__Bifidobacteriales;f__Bifidobacteriaceae;g__Bifidobacterium;Other	0	0	13	0	0	4	0.000255	0.000106	11
k__Bacteria;p__Actinobacteria;c__Actinobacteria;o__Bifidobacteriales;f__Bifidobacteriaceae;g__Bifidobacterium;s__pseudolongum	0.000137	4.98e-05	13	1.87e-05	1.87e-05	4	0.00767	0.0027	11
k__Bacteria;p__Actinobacteria;c__Coriobacteriia;o__Coriobacteriales;f__Coriobacteriaceae;g__;s__	0.000315	9.46e-05	13	9.44e-05	5.64e-05	4	0.000357	0.000171	11
k__Bacteria;p__Actinobacteria;c__Coriobacteriia;o__Coriobacteriales;f__Coriobacteriaceae;g__Adlercreutzia;s__	0.00832	0.0017	13	0.00207	0.000359	4	0.00318	0.000446	11
k__Bacteria;p__Bacteroidetes;c__Bacteroidia;o__Bacteroidales;Other;Other;Other	3.23e-05	2.33e-05	13	9.48e-05	5.71e-05	4	4.34e-05	2.37e-05	11
k__Bacteria;p__Bacteroidetes;c__Bacteroidia;o__Bacteroidales;f__;g__;s__	0.0503	0.00962	13	0.0297	0.00347	4	0.0373	0.00775	11
k__Bacteria;p__Bacteroidetes;c__Bacteroidia;o__Bacteroidales;f__Bacteroidaceae;g__Bacteroides;Other	4.88e-05	1.86e-05	13	0.000115	5.1e-05	4	5.43e-05	1.7e-05	11
k__Bacteria;p__Bacteroidetes;c__Bacteroidia;o__Bacteroidales;f__Bacteroidaceae;g__Bacteroides;s__	0.00626	0.00176	13	0.038	0.0152	4	0.00805	0.00175	11
k__Bacteria;p__Bacteroidetes;c__Bacteroidia;o__Bacteroidales;f__Bacteroidaceae;g__Bacteroides;s__acidifaciens	0.0667	0.0107	13	0.0565	0.00848	4	0.1	0.0171	11
k__Bacteria;p__Bacteroidetes;c__Bacteroidia;o__Bacteroidales;f__Bacteroidaceae;g__Bacteroides;s__ovatus	1.6e-05	8.44e-06	13	3.78e-05	2.19e-05	4	6.4e-05	2.1e-05	11
k__Bacteria;p__Bacteroidetes;c__Bacteroidia;o__Bacteroidales;f__Bacteroidaceae;g__Bacteroides;s__uniformis	0.00147	0.000365	13	0.00303	0.00113	4	0.00471	0.00122	11
k__Bacteria;p__Bacteroidetes;c__Bacteroidia;o__Bacteroidales;f__Porphyromonadaceae;g__Parabacteroides;s__	0.00181	0.000661	13	0.00511	0.00113	4	0.00578	0.00131	11
k__Bacteria;p__Bacteroidetes;c__Bacteroidia;o__Bacteroidales;f__Porphyromonadaceae;g__Parabacteroides;s__distasonis	0.00215	0.00104	13	0.0056	0.0056	4	0.00548	0.00295	11
k__Bacteria;p__Bacteroidetes;c__Bacteroidia;o__Bacteroidales;f__Porphyromonadaceae;g__Parabacteroides;s__gordonii	0.00332	0.00241	13	0	0	4	0.000682	0.000648	11
k__Bacteria;p__Bacteroidetes;c__Bacteroidia;o__Bacteroidales;f__Prevotellaceae;g__Prevotella;s__	0.00788	0.00153	13	0.0197	0.00387	4	0.0118	0.00294	11
k__Bacteria;p__Bacteroidetes;c__Bacteroidia;o__Bacteroidales;f__Rikenellaceae;Other;Other	0.000182	0.000135	13	0.000265	0.000173	4	6.29e-06	6.29e-06	11
k__Bacteria;p__Bacteroidetes;c__Bacteroidia;o__Bacteroidales;f__Rikenellaceae;g__;s__	0.0375	0.00478	13	0.0404	0.00121	4	0.0224	0.00239	11
k__Bacteria;p__Bacteroidetes;c__Bacteroidia;o__Bacteroidales;f__Rikenellaceae;g__AF12;s__	0.00533	0.000697	13	0.00394	0.000388	4	0.0018	0.000536	11
k__Bacteria;p__Bacteroidetes;c__Bacteroidia;o__Bacteroidales;f__S24-7;g__;s__	0.131	0.0146	13	0.126	0.0173	4	0.117	0.00863	11
k__Bacteria;p__Bacteroidetes;c__Bacteroidia;o__Bacteroidales;f__[Odoribacteraceae];g__Odoribacter;s__	0.0149	0.00258	13	0.0058	0.00209	4	0.00568	0.000874	11
k__Bacteria;p__Cyanobacteria;c__4C0d-2;o__YS2;f__;g__;s__	0.00242	0.000386	13	0.00349	0.00141	4	0.00111	0.000388	11
k__Bacteria;p__Cyanobacteria;c__Chloroplast;o__Streptophyta;f__;g__;s__	0.000248	8.47e-05	13	0.000225	0.000225	4	1.26e-05	1.26e-05	11
k__Bacteria;p__Deferribacteres;c__Deferribacteres;o__Deferribacterales;f__Deferribacteraceae;g__Mucispirillum;s__schaedleri	0	0	13	0	0	4	0.00302	0.003	11
k__Bacteria;p__Firmicutes;c__Bacilli;o__Bacillales;Other;Other;Other	2.7e-05	2.21e-05	13	2.01e-05	2.01e-05	4	6.49e-05	3.91e-05	11
k__Bacteria;p__Firmicutes;c__Bacilli;o__Lactobacillales;f__;g__;s__	0	0	13	3.82e-05	3.82e-05	4	5.86e-05	4.43e-05	11
k__Bacteria;p__Firmicutes;c__Bacilli;o__Lactobacillales;f__Enterococcaceae;Other;Other	0	0	13	0	0	4	1.54e-05	1.03e-05	11
k__Bacteria;p__Firmicutes;c__Bacilli;o__Lactobacillales;f__Enterococcaceae;g__;s__	5.73e-05	1.56e-05	13	0.000415	0.000247	4	0.00212	0.000565	11
k__Bacteria;p__Firmicutes;c__Bacilli;o__Lactobacillales;f__Enterococcaceae;g__Enterococcus;s__	0	0	13	0	0	4	1.26e-05	8.48e-06	11
k__Bacteria;p__Firmicutes;c__Bacilli;o__Lactobacillales;f__Lactobacillaceae;g__Lactobacillus;Other	0.000165	7.12e-05	13	0.00118	0.00108	4	0.000207	0.000108	11
k__Bacteria;p__Firmicutes;c__Bacilli;o__Lactobacillales;f__Lactobacillaceae;g__Lactobacillus;s__	0.0827	0.0173	13	0.161	0.0187	4	0.144	0.0179	11
k__Bacteria;p__Firmicutes;c__Bacilli;o__Lactobacillales;f__Lactobacillaceae;g__Lactobacillus;s__reuteri	0.00645	0.00161	13	0.0292	0.0228	4	0.0103	0.00196	11
k__Bacteria;p__Firmicutes;c__Bacilli;o__Lactobacillales;f__Streptococcaceae;g__Lactococcus;s__	0	0	13	0	0	4	2.15e-05	1.47e-05	11
k__Bacteria;p__Firmicutes;c__Bacilli;o__Lactobacillales;f__Streptococcaceae;g__Streptococcus;s__	0.000371	0.000101	13	0.00102	0.000221	4	0.000321	0.000206	11
k__Bacteria;p__Firmicutes;c__Bacilli;o__Turicibacterales;f__Turicibacteraceae;g__Turicibacter;s__	0.00242	0.00238	13	5.83e-05	3.68e-05	4	0.0119	0.00612	11
k__Bacteria;p__Firmicutes;c__Clostridia;o__Clostridiales;Other;Other;Other	0.000602	8.8e-05	13	0.000224	5.71e-05	4	0.000702	0.000192	11
k__Bacteria;p__Firmicutes;c__Clostridia;o__Clostridiales;f__;g__;s__	0.283	0.0202	13	0.199	0.0306	4	0.21	0.0339	11
k__Bacteria;p__Firmicutes;c__Clostridia;o__Clostridiales;f__Christensenellaceae;g__;s__	0.000431	9.3e-05	13	0.000697	0.000168	4	0.000495	9.95e-05	11
k__Bacteria;p__Firmicutes;c__Clostridia;o__Clostridiales;f__Clostridiaceae;Other;Other	0	0	13	0	0	4	6.79e-05	2.81e-05	11
k__Bacteria;p__Firmicutes;c__Clostridia;o__Clostridiales;f__Clostridiaceae;g__;s__	0.00087	9.85e-05	13	0.00111	0.000277	4	0.00275	0.000913	11
k__Bacteria;p__Firmicutes;c__Clostridia;o__Clostridiales;f__Clostridiaceae;g__Candidatus Arthromitus;s__	0.000413	6.79e-05	13	0.00218	0.002	4	0.000875	0.000334	11
k__Bacteria;p__Firmicutes;c__Clostridia;o__Clostridiales;f__Clostridiaceae;g__Clostridium;s__	0.000382	0.000119	13	0.000112	4.76e-05	4	0.000283	8.61e-05	11
k__Bacteria;p__Firmicutes;c__Clostridia;o__Clostridiales;f__Clostridiaceae;g__SMB53;s__	0	0	13	0	0	4	0.000798	0.000544	11
k__Bacteria;p__Firmicutes;c__Clostridia;o__Clostridiales;f__Dehalobacteriaceae;g__Dehalobacterium;s__	0.00331	0.000417	13	0.00244	0.000392	4	0.00214	0.000242	11
k__Bacteria;p__Firmicutes;c__Clostridia;o__Clostridiales;f__Eubacteriaceae;g__Anaerofustis;s__	1.03e-05	1.03e-05	13	0	0	4	0	0	11
k__Bacteria;p__Firmicutes;c__Clostridia;o__Clostridiales;f__Lachnospiraceae;Other;Other	0.00125	0.000414	13	0.00164	0.000593	4	0.00182	0.00094	11
k__Bacteria;p__Firmicutes;c__Clostridia;o__Clostridiales;f__Lachnospiraceae;g__;s__	0.104	0.00693	13	0.064	0.00949	4	0.0903	0.00833	11
k__Bacteria;p__Firmicutes;c__Clostridia;o__Clostridiales;f__Lachnospiraceae;g__Anaerostipes;s__	0.00174	0.000469	13	3.74e-05	3.74e-05	4	0.00127	0.000403	11
k__Bacteria;p__Firmicutes;c__Clostridia;o__Clostridiales;f__Lachnospiraceae;g__Blautia;s__producta	0	0	13	0.000328	0.000183	4	0.000903	0.000687	11
k__Bacteria;p__Firmicutes;c__Clostridia;o__Clostridiales;f__Lachnospiraceae;g__Coprococcus;s__	0.00692	0.00162	13	0.00385	0.00106	4	0.00311	0.000422	11
k__Bacteria;p__Firmicutes;c__Clostridia;o__Clostridiales;f__Lachnospiraceae;g__Dorea;s__	0.000483	0.000134	13	0.000859	0.000229	4	0.000447	9.77e-05	11
k__Bacteria;p__Firmicutes;c__Clostridia;o__Clostridiales;f__Lachnospiraceae;g__Roseburia;s__	0.000664	0.000228	13	0.00093	0.000327	4	0.000998	0.000425	11
k__Bacteria;p__Firmicutes;c__Clostridia;o__Clostridiales;f__Lachnospiraceae;g__[Ruminococcus];s__gnavus	0.0121	0.00137	13	0.0119	0.00355	4	0.0145	0.00214	11
k__Bacteria;p__Firmicutes;c__Clostridia;o__Clostridiales;f__Peptococcaceae;g__;s__	0.00052	7.28e-05	13	0.000377	0.000113	4	0.000127	3.48e-05	11
k__Bacteria;p__Firmicutes;c__Clostridia;o__Clostridiales;f__Peptostreptococcaceae;g__;s__	9.43e-05	5.28e-05	13	2.01e-05	2.01e-05	4	0.0193	0.00607	11
k__Bacteria;p__Firmicutes;c__Clostridia;o__Clostridiales;f__Ruminococcaceae;Other;Other	0.000821	0.000388	13	9.33e-05	1.62e-05	4	0.00014	5.73e-05	11
k__Bacteria;p__Firmicutes;c__Clostridia;o__Clostridiales;f__Ruminococcaceae;g__;s__	0.0399	0.00237	13	0.0409	0.00649	4	0.036	0.00354	11
k__Bacteria;p__Firmicutes;c__Clostridia;o__Clostridiales;f__Ruminococcaceae;g__Anaerotruncus;s__	5.67e-05	1.97e-05	13	3.82e-05	3.82e-05	4	0.000163	0.000129	11
k__Bacteria;p__Firmicutes;c__Clostridia;o__Clostridiales;f__Ruminococcaceae;g__Oscillospira;s__	0.0361	0.00289	13	0.0258	0.00665	4	0.0212	0.00241	11
k__Bacteria;p__Firmicutes;c__Clostridia;o__Clostridiales;f__Ruminococcaceae;g__Ruminococcus;s__	0.0122	0.00166	13	0.0168	0.00456	4	0.0133	0.00164	11
k__Bacteria;p__Firmicutes;c__Clostridia;o__Clostridiales;f__[Mogibacteriaceae];g__;s__	0.0017	0.000255	13	0.000418	5.63e-05	4	0.000791	7.91e-05	11
k__Bacteria;p__Firmicutes;c__Erysipelotrichi;o__Erysipelotrichales;f__Erysipelotrichaceae;g__;s__	0.0233	0.00507	13	0.024	0.0109	4	0.0323	0.00689	11
k__Bacteria;p__Firmicutes;c__Erysipelotrichi;o__Erysipelotrichales;f__Erysipelotrichaceae;g__Allobaculum;s__	0.000114	9.66e-05	13	5.73e-05	5.73e-05	4	0.000352	0.000113	11
k__Bacteria;p__Firmicutes;c__Erysipelotrichi;o__Erysipelotrichales;f__Erysipelotrichaceae;g__Coprobacillus;s__	0.00364	0.000842	13	0.00055	0.000323	4	0.00714	0.00179	11
k__Bacteria;p__Firmicutes;c__Erysipelotrichi;o__Erysipelotrichales;f__Erysipelotrichaceae;g__[Eubacterium];s__dolichum	5.63e-06	5.63e-06	13	0.00462	0.00462	4	6.89e-06	6.89e-06	11
k__Bacteria;p__Proteobacteria;c__Alphaproteobacteria;o__RF32;f__;g__;s__	0.00134	0.000611	13	0.00467	0.00103	4	0.0019	0.000813	11
k__Bacteria;p__Proteobacteria;c__Alphaproteobacteria;o__Rickettsiales;f__mitochondria;Other;Other	0.000133	4.77e-05	13	0.000223	0.000179	4	2.68e-05	1.46e-05	11
k__Bacteria;p__Proteobacteria;c__Betaproteobacteria;o__Burkholderiales;f__Oxalobacteraceae;g__;s__	5.75e-06	5.75e-06	13	0	0	4	6.26e-06	6.26e-06	11
k__Bacteria;p__Proteobacteria;c__Deltaproteobacteria;o__Desulfovibrionales;f__Desulfovibrionaceae;Other;Other	0.000307	9.12e-05	13	0.000643	0.000221	4	0.000153	4.01e-05	11
k__Bacteria;p__Proteobacteria;c__Deltaproteobacteria;o__Desulfovibrionales;f__Desulfovibrionaceae;g__;s__	0.0013	0.000209	13	0.00078	0.000218	4	0.000927	0.000156	11
k__Bacteria;p__Proteobacteria;c__Deltaproteobacteria;o__Desulfovibrionales;f__Desulfovibrionaceae;g__Bilophila;s__	3e-05	1.48e-05	13	1.77e-05	1.77e-05	4	1.41e-05	9.47e-06	11
k__Bacteria;p__Proteobacteria;c__Deltaproteobacteria;o__Desulfovibrionales;f__Desulfovibrionaceae;g__Desulfovibrio;s__	0.00856	0.00144	13	0.0042	0.000481	4	0.0047	0.000633	11
k__Bacteria;p__Proteobacteria;c__Gammaproteobacteria;o__Enterobacteriales;f__Enterobacteriaceae;Other;Other	1.09e-05	7.37e-06	13	5.88e-05	3.82e-05	4	4.59e-05	3.13e-05	11
k__Bacteria;p__Proteobacteria;c__Gammaproteobacteria;o__Enterobacteriales;f__Enterobacteriaceae;g__;s__	0.00176	0.00101	13	0.0275	0.00366	4	0.0052	0.00294	11
k__Bacteria;p__Proteobacteria;c__Gammaproteobacteria;o__Enterobacteriales;f__Enterobacteriaceae;g__Enterobacter;Other	0	0	13	0	0	4	2.54e-05	1.95e-05	11
k__Bacteria;p__Proteobacteria;c__Gammaproteobacteria;o__Enterobacteriales;f__Enterobacteriaceae;g__Escherichia;s__coli	0	0	13	3.78e-05	2.19e-05	4	0	0	11
k__Bacteria;p__Proteobacteria;c__Gammaproteobacteria;o__Enterobacteriales;f__Enterobacteriaceae;g__Klebsiella;s__	0	0	13	0	0	4	1.52e-05	1.04e-05	11
k__Bacteria;p__Proteobacteria;c__Gammaproteobacteria;o__Enterobacteriales;f__Enterobacteriaceae;g__Proteus;s__	0	0	13	3.82e-05	3.82e-05	4	0	0	11
k__Bacteria;p__TM7;c__TM7-3;o__CW040;f__F16;g__;s__	0.00916	0.00115	13	0.00425	0.0015	4	0.00666	0.00249	11
k__Bacteria;p__Tenericutes;c__Mollicutes;o__Anaeroplasmatales;f__Anaeroplasmataceae;g__Anaeroplasma;s__	0.000567	0.000259	13	0.00201	0.000797	4	0.00155	0.00106	11
k__Bacteria;p__Tenericutes;c__Mollicutes;o__RF39;f__;g__;s__	0.00083	0.00014	13	0.000585	0.000155	4	0.00047	0.000116	11
k__Bacteria;p__Verrucomicrobia;c__Verrucomicrobiae;o__Verrucomicrobiales;f__Verrucomicrobiaceae;g__Akkermansia;s__muciniphila	0.00654	0.00256	13	0.0159	0.00171	4	0.00777	0.00131	11

## Sheet: ST4 - FIE-FTICR MS Mass List
Bucket	m/z	Metlin ID	Metlin Formula	Metlin Mass	Mass Error	SmartFormula from MetaboScape	LAP 11	LAP 12	LAP 13	LAP 21	LAP 22	LAP 23	LAP 31	LAP 32	LAP 33	LAT 11	LAT 12	LAT 13	LAT 21	LAT 22	LAT 23	LBT 11	LBT 12	LBT 13	LBT 21	LBT 22	LBT 23	LBT 31	LBT 32	LBT 33	LBT 41	LBT 42	LBT 43	OAP T2D 11	OAP T2D 12	OAP T2D 13	OAP T2D 21	OAP T2D 22	OAP T2D 23	OAP T2D 31	OAP T2D 32	OAP T2D 33	OAP T2D 41	OAP T2D 42	OAP T2D 43	OAP T2D 51	OAP T2D 52	OAP T2D 53	OAP T2D 61
36.617	37.6242						0	0	0	0	0	0	2.94599e+06	4.18537e+06	0	0	0	0	0	0	2.84248e+06	0	0	0	0	3.96798e+06	5.45309e+06	4.82497e+06	3503471	0	0	0	0	0	0	0	0	0	3.01239e+06	0	0	0	0	0	0	0	0	0	0
36.617	37.6242						0	0	0	0	0	0	0	0	0	0	0	0	0	0	0	0	0	0	0	0	0	3.10578e+06	2.58147e+06	0	0	0	0	0	0	0	0	0	0	0	0	0	0	0	0	0	0	0	0
38.6315	37.6242						0	0	0	0	3.95832e+06	5328672	0	0	0	0	0	0	0	6.73805e+06	0	0	0	0	0	0	0	0	0	0	0	0	0	0	0	0	0	0	0	0	0	0	0	3.2239e+06	4.30496e+06	0	0	0	0
38.6315	37.6242						0	0	0	0	2.80914e+06	2.75876e+06	0	0	0	0	0	0	0	2.60844e+06	0	0	0	0	0	0	0	0	0	0	0	0	0	0	0	0	0	0	0	0	0	0	0	0	0	0	0	0	0
40.864	41.8713						0	0	0	0	0	0	0	0	0	2.89049e+06	0	0	3.30742e+06	0	0	0	0	3.52063e+06	0	0	0	3.69622e+06	3971410	0	0	0	0	0	0	0	0	0	3.55914e+06	0	0	0	0	3.52306e+06	3.71046e+06	0	0	0	0
40.8978	39.8905						0	0	0	0	0	0	0	0	0	0	0	0	0	0	0	0	0	0	0	0	0	0	0	0	0	0	0	0	0	0	0	0	3.81869e+06	0	0	0	0	3489567	0	0	0	0	0
41.1857	40.1785						0	0	0	0	0	0	0	0	0	0	0	0	0	0	0	0	0	0	0	0	0	0	0	0	0	0	0	0	0	0	5457072	6366433	6608352	0	0	0	3.04319e+06	4.04325e+06	0	0	0	0	0
41.1858	40.1785						0	0	0	0	0	0	0	0	0	0	0	0	0	0	0	0	0	0	0	0	0	0	0	0	0	0	0	0	0	0	3.37789e+06	4508327	4644861	0	0	0	4754071	4853282	4.52522e+06	0	0	0	0
44.0139	43.0066						5439249	5289427	5155170	8726315	6.64822e+06	8.26607e+06	5698313	7.86778e+06	7.32981e+06	5479545	6590594	7.55141e+06	5028742	5.1016e+06	6323266	4974206	5.44802e+06	6519133	8374699	7.8069e+06	7653139	7.12583e+06	6.60017e+06	6.80331e+06	6520351	6.73004e+06	6472570	11400000	12400000	11600000	10800000	13600000	13900000	10100000	11500000	11000000	12400000	12300000	12800000	5278839	15100000	4442888	11800000
44.0139	43.0066						6908715	6.34558e+06	7.2345e+06	10500000	8616977	10200000	8926647	8739467	8703991	7590237	7.60109e+06	9754706	8312253	6950201	6754976	6.50378e+06	5404851	6.5839e+06	8904875	9352649	9283780	9714205	9126833	9136366	9331669	10200000	8174872	13700000	13600000	12600000	11700000	13600000	14300000	10600000	11400000	12100000	11700000	12300000	13900000	22900000	15900000	13700000	13800000
44.0139	43.0066						7.24248e+06	7.4847e+06	8246696	11100000	8482351	11700000	8441067	9358066	9190534	8553258	9260207	9348687	8806518	7017461	8517522	6.93236e+06	7.03485e+06	8.35861e+06	10500000	10200000	11100000	9779507	10300000	9684786	7679992	8257748	8.00103e+06	10100000	10900000	10200000	8910292	10700000	11700000	8332780	8402055	9064200	9190710	11300000	10200000	23400000	13900000	16100000	14600000
44.0139	43.0066						6305507	6523410	6.56589e+06	9530009	6784117	9434723	6488979	7.08165e+06	6866696	7.12118e+06	6.86589e+06	7732252	4.85672e+06	6180539	5.84498e+06	5.94601e+06	6812320	5.31031e+06	7561906	7002746	8050282	7.20855e+06	7.53485e+06	7002979	5449200	6032915	5868342	3.96883e+06	10200000	3.40559e+06	8537484	9508880	3.48e+06	7264028	8851677	8722622	9476655	4326416	3.69244e+06	17900000	3654033	17400000	10500000
44.0139	43.0067						0	0	0	4.38243e+06	0	0	0	0	0	0	0	0	0	0	0	0	0	0	0	0	0	0	0	3.41047e+06	0	0	0	10400000	3.05361e+06	9974146	0	0	11200000	0	0	0	0	9815406	9533949	15800000	0	13400000	4643228
44.014	43.0067						0	0	0	0	0	0	0	0	0	0	0	0	0	0	0	0	0	0	0	0	0	0	0	0	0	0	0	0	0	0	0	0	0	0	0	0	0	0	0	5.45348e+06	0	4.45247e+06	0
44.4133	43.406						0	0	0	0	0	0	0	0	0	0	0	0	0	0	0	0	0	0	0	0	0	0	0	0	0	0	0	0	0	0	0	0	3.66212e+06	0	0	0	0	4389977	4415336	6.13866e+06	5108258	5.1931e+06	4.51633e+06
44.4133	43.406						0	0	0	3.22668e+06	0	0	3.30635e+06	0	0	0	0	3.69919e+06	0	0	3.83259e+06	0	0	0	0	0	0	0	3.80873e+06	0	3352576	0	0	0	3.95862e+06	0	3.52778e+06	4668685	4.00247e+06	0	0	3812726	4234297	4.03795e+06	4.23324e+06	6.00965e+06	5.1634e+06	5451700	4.54043e+06
44.4133	43.4061						0	0	0	0	0	0	0	0	0	0	0	0	0	0	0	0	0	0	0	0	0	0	0	0	0	0	0	0	0	0	0	0	0	0	0	0	0	3.99504e+06	0	3.97382e+06	5472008	6.03195e+06	3323294
44.4134	43.4061						0	0	0	0	0	0	0	0	0	0	0	0	0	0	0	0	0	0	0	0	0	0	0	0	0	0	0	0	0	0	0	0	0	0	0	0	0	0	0	4455696	5959709	5005396	0
45.9857	46.993						0	0	0	0	4.14157e+06	0	0	0	4428100	0	0	0	0	0	4.16326e+06	0	0	0	0	0	0	0	0	0	0	3.57623e+06	0	4.0859e+06	0	0	0	0	0	0	0	0	0	4358496	0	3.58045e+06	0	0	3.84934e+06
48.0002	46.993						0	0	0	0	0	4.86312e+06	0	4715724	4.11022e+06	0	0	0	0	0	0	0	0	4.15098e+06	0	0	0	0	0	0	0	0	0	0	0	0	0	0	0	0	0	0	0	0	0	0	0	0	0
52.0539	51.0466						0	0	0	0	0	0	0	0	0	0	0	0	0	0	0	0	0	0	0	0	0	0	0	0	0	0	0	0	0	0	6198428	5.60347e+06	5615344	0	0	0	0	0	4366414	0	0	0	0
52.0539	51.0466						0	0	0	0	0	0	0	0	0	0	0	0	0	0	0	0	0	0	0	0	0	0	0	0	0	0	0	0	0	0	4768906	5690120	6.47101e+06	0	0	0	0	5.3683e+06	5.89672e+06	0	0	0	0
52.0539	51.0467						0	0	0	0	0	0	3.57793e+06	0	0	0	0	0	0	0	0	0	0	0	0	0	0	0	4.1665e+06	0	0	0	0	0	0	0	5.93881e+06	4.03839e+06	5286611	0	0	0	5332304	3.92771e+06	3725078	0	0	0	0
54.8249	53.8176						0	0	0	0	0	0	0	0	0	0	0	0	0	0	0	0	0	0	0	0	0	0	0	0	0	0	0	0	0	0	0	0	0	0	0	0	0	3.17534e+06	0	4485601	3.59311e+06	0	0
54.8249	53.8177						0	0	0	0	0	0	0	0	0	0	0	0	0	0	0	0	0	0	0	0	0	0	0	0	0	0	0	0	0	0	0	0	0	0	0	0	0	0	0	4.27645e+06	4397233	0	0
56.8539	55.8466						0	0	0	0	0	0	0	0	0	0	0	0	0	0	0	0	0	0	0	0	0	0	0	0	0	0	0	0	0	0	6048566	5174627	6025493	0	0	0	3.9229e+06	5312585	3.696e+06	0	0	0	0
56.854	55.8467						0	0	0	0	0	0	0	0	0	0	0	0	0	0	0	0	0	0	0	0	0	0	0	0	0	0	0	0	0	0	5376161	6.42906e+06	5615015	0	0	0	4.5005e+06	3.73024e+06	4705157	0	0	0	0
56.854	55.8467						0	0	0	0	0	0	0	0	0	0	0	0	0	0	0	0	0	0	0	0	0	0	0	0	0	0	0	0	0	0	4.19706e+06	5.81827e+06	4993822	0	0	0	0	0	0	0	0	0	0
57.257	56.2498						0	0	0	0	0	0	4175003	4311179	3.90109e+06	0	0	0	0	0	0	0	0	0	0	0	0	0	3.30987e+06	3.74223e+06	0	0	0	0	0	0	9206467	10900000	11200000	3.61938e+06	3.63975e+06	0	7687145	7.21705e+06	6987344	0	0	0	0
57.2571	56.2498						0	0	0	0	0	0	0	4617377	0	0	0	0	0	0	0	0	0	0	0	0	0	0	0	0	0	0	0	0	0	0	8769320	11300000	9863461	0	0	0	6904188	7.26905e+06	7.21299e+06	0	0	0	0
57.2571	56.2498						0	0	0	0	0	0	4.17146e+06	4.48369e+06	3.29803e+06	0	0	0	0	0	0	0	0	0	0	0	0	0	0	0	0	0	0	0	0	0	8932885	8268290	9858222	0	0	0	6185700	6420677	5.85487e+06	0	0	0	0
57.2571	56.2499						0	0	0	0	0	0	4.98768e+06	4.71572e+06	0	0	0	0	0	0	0	0	0	0	0	0	0	0	0	0	0	0	0	0	0	0	6805037	7761926	7106312	0	0	0	5588326	6.53988e+06	5.25925e+06	0	0	0	0
57.6125	58.6198						3.92108e+06	0	0	0	0	0	0	0	0	0	0	0	0	0	3799647	0	0	3722713	0	0	0	3.72018e+06	3736668	0	0	3.5e+06	3.8107e+06	0	0	4699070	0	0	4.32409e+06	0	0	0	4.22725e+06	3960407	3.8499e+06	0	0	0	4336683
57.6126	58.6198						7.2428e+06	8847046	8455921	5.58607e+06	4.9834e+06	5.40575e+06	6.2722e+06	6961062	6.28778e+06	6.3182e+06	5360027	7.92136e+06	9381659	10500000	9424160	7.38111e+06	9007663	10800000	6.09688e+06	6.19359e+06	6.33887e+06	10800000	9407095	10800000	9918456	9165007	9238400	4.84165e+06	0	3.56693e+06	8959664	7988011	10600000	0	0	0	10900000	11300000	10200000	5.15282e+06	3.86472e+06	4553935	4.01196e+06
59.224	58.2167						3.6274e+06	0	4934951	0	0	0	0	0	0	0	0	0	4225449	0	4453155	4208981	4.71881e+06	4359841	0	0	0	4.39815e+06	5.13461e+06	4689574	3860969	4.02611e+06	4.54338e+06	4581624	3.76853e+06	3.8674e+06	4.21688e+06	3917777	3.82209e+06	0	0	0	0	3986966	4.16135e+06	4.10205e+06	0	4123647	4970722
59.2241	58.2168						0	0	0	0	0	0	0	0	0	0	0	0	0	0	0	0	0	6544612	0	0	0	0	0	5313512	0	0	0	0	0	0	0	0	0	0	0	0	0	0	0	3.88704e+06	0	0	4566002
59.2241	58.2168						4.03989e+06	0	3620866	0	0	0	0	0	0	0	0	0	0	0	0	4.3096e+06	4418476	4.5741e+06	0	0	0	3.89948e+06	3.77699e+06	3.65069e+06	0	0	3.20614e+06	3543303	3.89173e+06	4.47465e+06	0	0	0	0	0	0	0	0	4.09671e+06	3.31352e+06	0	0	3.60954e+06
62.009	63.0162						4.10586e+06	0	0	0	0	4232268	4.46549e+06	0	0	0	0	4846339	5892244	5572422	5439293	5.05321e+06	4334904	5.95124e+06	0	0	5.45353e+06	6226813	6359999	6367614	6550871	4808033	5114986	0	0	0	0	0	6422206	0	0	0	5.40851e+06	5372385	5.42808e+06	0	0	5218244	0
63.6204	62.6132						0	0	0	0	0	0	3.03067e+06	0	0	0	0	0	0	0	0	0	0	4205739	0	0	0	0	5.28281e+06	4145504	0	0	0	4429757	0	0	0	0	3.55137e+06	0	0	0	0	0	0	3.33163e+06	0	3367426	0
66.6771	67.6844						11900000	9836485	10700000	16200000	14400000	15600000	19000000	18300000	16200000	16100000	14500000	13300000	15200000	13300000	14100000	10100000	9815218	10100000	16500000	18300000	18700000	17200000	17000000	0	13700000	17700000	13800000	17800000	19000000	16500000	18400000	18600000	25800000	16200000	17500000	16300000	22000000	24200000	20800000	23200000	20800000	21500000	19900000
72.0018	73.009						7.57382e+06	7318655	7237470	9011888	7951858	9007163	10100000	9762338	8535649	8727482	7103956	5.95576e+06	7.83663e+06	7583479	8.26118e+06	6756174	6846547	6.92286e+06	8.28575e+06	8.15053e+06	8752869	9384352	9406209	9378830	9079723	10100000	8857575	6854609	4.99471e+06	4566229	7676856	6.84615e+06	7807407	4.69887e+06	6.17733e+06	5.37733e+06	10200000	10100000	7.33795e+06	7279913	6109797	6.63408e+06	6251158
72.6847	71.6774						0	0	0	4.1313e+06	4.46302e+06	4.21618e+06	0	4351867	0	0	0	4708106	0	0	0	0	0	0	5837947	0	4.79601e+06	0	4.19121e+06	3.73098e+06	0	0	0	5357479	5.02305e+06	4449735	0	0	5334418	4872875	0	0	5.08442e+06	0	3.69528e+06	10900000	7.0035e+06	5886760	8044840
72.6848	71.6775						0	0	4520583	4.7013e+06	4.04344e+06	5.06107e+06	0	3.9098e+06	4964832	4.67873e+06	0	5.64044e+06	0	0	4.61031e+06	0	4.65346e+06	4.39155e+06	3928702	4.46482e+06	3.50343e+06	4.85678e+06	3849006	5927340	5.55156e+06	5.34972e+06	4.80536e+06	7.46378e+06	6422093	6.25032e+06	4.16537e+06	5.55949e+06	5956018	5280843	5284640	4943354	7476650	0	5.24903e+06	11300000	7283164	7.65967e+06	6099432
72.6848	71.6775						0	0	0	6188037	0	5.7946e+06	0	5.02453e+06	0	0	0	5442892	0	0	0	0	0	0	0	0	0	0	3.33469e+06	0	0	0	0	0	4.05525e+06	0	0	0	0	0	0	0	0	0	0	8.13339e+06	4.14414e+06	10400000	0
72.6849	71.6777						7.68308e+06	8.08598e+06	8401478	11200000	8972166	11900000	7874135	9620573	8468679	8396909	8179557	10100000	7653835	7962489	7484519	7.51507e+06	6667730	7572216	10500000	9832542	10200000	9437462	10000000	10400000	8691147	9236444	7821220	11700000	10700000	10600000	11500000	11600000	15500000	8.21492e+06	8961913	12200000	10800000	14500000	14100000	35600000	21500000	19200000	14600000
72.685	71.6777						21100000	0	23300000	32200000	25400000	31200000	25800000	28400000	25400000	26000000	25000000	28500000	20800000	4.15415e+06	23500000	4161905	18400000	22700000	29500000	26200000	25600000	27900000	29100000	29700000	23500000	27300000	24000000	13300000	13300000	12800000	7000650	14700000	8599633	10100000	11500000	6.76937e+06	13000000	4.74422e+06	9167135	5446887	4.95349e+06	4.26024e+06	42100000
72.685	71.6778						6.97865e+06	22800000	7.52964e+06	9407640	8081807	9299563	7416291	7.35292e+06	8.13756e+06	7772375	8081517	8673563	5.29404e+06	20900000	7.43754e+06	20400000	5842739	6580494	9733457	7582034	7.88823e+06	7.67597e+06	6.80482e+06	8601898	6997008	8083622	6.72933e+06	38800000	38700000	35900000	34800000	40000000	45900000	28600000	32800000	32400000	36900000	5.39967e+06	42300000	16300000	12100000	54900000	12800000
73.3506	72.3434						0	0	0	0	0	0	0	0	0	0	0	3660159	0	0	0	0	0	0	0	0	0	0	3.5953e+06	0	0	0	0	4698202	4.33959e+06	0	0	0	5.00958e+06	0	4.13012e+06	3.70397e+06	3.72571e+06	4.50487e+06	0	8793164	6.38433e+06	5414531	0
73.3507	72.3434						0	0	0	0	0	0	0	0	0	0	0	0	0	0	0	0	0	0	0	0	0	0	0	0	0	0	0	0	0	0	0	0	4.44596e+06	0	0	0	3.84046e+06	4017079	0	5.863e+06	0	18000000	0
73.3508	72.3435						7811216	6964831	7.40054e+06	10400000	8233558	9885646	8.25358e+06	7676017	8428321	8571117	7693998	8658562	5340504	7.58774e+06	7599318	7.07924e+06	5039192	6.46889e+06	8523734	8526850	8806779	8911396	8841558	9000744	7.22988e+06	8478099	7571465	11500000	12800000	11400000	11000000	12900000	12200000	8320992	9672407	11400000	11100000	10700000	13100000	25200000	18600000	5.67869e+06	13100000
75.6163	76.6236						0	0	0	0	0	0	0	0	0	0	0	0	0	0	0	0	0	0	0	0	0	0	0	0	0	0	0	0	0	0	0	4.10362e+06	3.22381e+06	4498006	0	0	4473797	0	4.8765e+06	0	0	0	4.08243e+06
75.9903	76.9976						10500000	16000000	6871220	0	4.46363e+06	0	0	0	0	0	0	0	0	0	0	0	0	0	0	0	0	0	0	0	3.59494e+06	4.19666e+06	0	0	0	0	0	0	0	0	0	6.64632e+06	8757228	9175804	51100000	70900000	76100000	15300000	45500000
78.0048	76.9976						0	0	0	0	0	0	0	0	0	0	0	0	0	0	0	0	0	0	0	0	0	0	0	0	0	0	0	0	0	0	7.78059e+06	0	0	6.24153e+06	0	0	4.72598e+06	0	0	0	0	0	0
78.0049	76.9976						0	0	0	0	0	0	0	0	0	0	0	0	0	0	0	0	0	0	0	0	0	4.14344e+06	0	0	0	0	4.70465e+06	30500000	5395001	8551712	98600000	6.46513e+06	68100000	87100000	24700000	12800000	78400000	20500000	0	26200000	55500000	8205713	8480726
80.7	79.6927						0	0	0	0	0	0	0	0	0	0	0	0	0	0	0	0	0	0	0	0	0	0	0	0	0	0	0	3.76571e+06	3767124	0	0	0	0	0	0	0	0	0	0	6.02595e+06	5.79818e+06	4317199	0
84.2046	83.1973						0	0	0	0	0	0	0	0	0	0	0	0	0	0	0	0	0	0	0	0	0	0	0	0	0	0	0	0	0	0	0	0	0	0	0	0	0	0	0	0	0	0	0
84.7421	85.7494						0	0	0	0	0	0	3.48446e+06	0	0	0	0	0	0	0	0	0	0	0	0	0	0	4.38809e+06	0	5221244	0	0	0	0	0	0	0	5.08036e+06	5.24863e+06	0	0	0	0	4147616	5.34044e+06	0	0	0	0
85.4133	84.406						0	0	0	0	0	0	0	0	0	0	0	0	0	0	0	0	0	0	0	0	0	4.32542e+06	0	3830366	0	0	0	0	0	0	11100000	12600000	13000000	4.56958e+06	3.71287e+06	0	7.00749e+06	8151774	8387312	0	0	0	0
86.085	85.0777						0	0	0	0	0	0	0	0	0	0	0	0	0	0	0	0	0	0	0	0	0	4852715	0	4592316	0	0	0	0	0	0	3.65247e+06	0	9772303	0	0	0	6.66113e+06	6821759	7016160	0	0	0	0
86.0852	85.0779						0	3689375	0	6481317	5710842	7695642	11500000	11900000	9641552	3.58788e+06	0	4.41522e+06	3.87617e+06	0	4.50546e+06	7.40271e+06	6711961	9288334	4451602	0	0	9698899	10900000	10100000	0	0	0	6128038	5.34796e+06	6.1062e+06	4.69505e+06	0	26900000	7531698	7285985	7525762	18300000	19400000	18400000	5.47413e+06	4671127	5.01713e+06	7326270
90.7033	89.696						0	0	0	0	0	0	0	0	0	0	0	0	0	0	0	0	0	0	0	0	0	0	0	0	0	0	0	0	0	0	0	0	0	0	0	0	0	0	0	5.75988e+06	4.76854e+06	4306196	0
90.7035	89.6962						7.23942e+06	8226063	8427204	0	0	0	0	0	0	0	0	0	8.12389e+06	9062963	9768935	6288171	5160467	5.69355e+06	0	0	5817796	5.54463e+06	6.7499e+06	6.29441e+06	0	0	0	4.03247e+06	5.51618e+06	5114919	0	0	6523741	4.53389e+06	0	5718412	7.91496e+06	8441010	8.2059e+06	21300000	3.29678e+06	15500000	5.36722e+06
92.0695	93.0768						0	0	0	0	0	0	5.0552e+06	5.06972e+06	5.0188e+06	0	0	0	0	0	0	0	0	0	0	0	0	4.73779e+06	5.12482e+06	5.90575e+06	0	0	0	0	0	0	0	5.0052e+06	7.1122e+06	0	0	0	4.99893e+06	3.85942e+06	4.99971e+06	0	0	0	0
92.977	93.9843						0	4.04306e+06	3.8726e+06	0	0	0	4.24767e+06	0	3.90219e+06	0	0	0	3.59298e+06	4.30296e+06	4742311	0	0	0	0	3.6994e+06	0	4.41008e+06	0	0	0	0	0	0	4392501	0	0	0	0	6179284	0	0	0	0	0	0	3.51632e+06	0	3.7352e+06
92.9802	93.9875						0	4.2132e+06	0	0	0	4662308	0	0	3.90113e+06	3.52145e+06	0	0	0	3.91431e+06	0	0	0	0	0	3202675	0	0	0	0	0	0	0	4.1398e+06	0	0	0	0	0	0	0	0	0	3.65802e+06	0	0	0	0	0
94.085	93.0777						0	0	0	0	0	0	0	0	0	0	0	0	0	0	0	0	0	0	0	0	0	0	0	0	0	0	0	0	0	0	7.95928e+06	8333188	0	0	0	0	0	7.65168e+06	3.80792e+06	0	0	0	0
94.0852	93.0779						0	0	0	6020989	4.58083e+06	5.62136e+06	9667812	10500000	7.87007e+06	4475842	4.34425e+06	4.88938e+06	0	0	0	5.03196e+06	4.0381e+06	4.65496e+06	0	0	0	8243702	8.05053e+06	8816859	0	0	0	6834970	6.54948e+06	6390150	5591156	8607276	10700000	8.11544e+06	7.31416e+06	6.77431e+06	6.23873e+06	20200000	6.18392e+06	4506230	3.84422e+06	4.20216e+06	5601970
94.7566	93.7493						0	0	0	0	0	0	0	0	0	0	0	0	0	0	0	0	0	0	0	0	0	0	0	0	0	0	0	0	0	0	4262513	3.79645e+06	4746559	0	0	0	3.89822e+06	0	0	0	0	0	0
94.7567	93.7494						0	0	0	0	0	0	0	0	0	0	0	0	0	0	0	0	0	0	0	0	0	0	0	0	0	0	0	0	0	0	6108591	4999391	4.16898e+06	0	0	0	3.94119e+06	0	0	0	0	0	0
94.7569	93.7496						0	0	0	4.14948e+06	0	0	5724610	5.34437e+06	5.56894e+06	0	0	0	0	0	0	0	0	0	0	0	0	4.46024e+06	0	0	0	0	0	0	0	0	13300000	13900000	6677931	5.10888e+06	3.75105e+06	3.80883e+06	10900000	0	10100000	0	0	0	0
94.7571	93.7498						5195277	0	0	9466144	9289193	10300000	17300000	19400000	14600000	5208647	4.99719e+06	5407909	0	4682168	4888298	7.03189e+06	7238349	9150725	3856537	4.38708e+06	5663089	11400000	0	0	0	0	0	9568388	8543493	10700000	11500000	12300000	15300000	13600000	11900000	13500000	9051585	8711488	8887437	5266642	4915277	5.15498e+06	7.64824e+06
94.9915	93.9843						0	0	0	0	0	3838229	0	0	0	4.99053e+06	0	0	0	0	3745001	0	0	0	0	0	0	0	3455534	4364209	0	0	0	0	0	0	3.77305e+06	3429639	0	4.03175e+06	0	4.14362e+06	0	0	0	0	0	0	0
95.429	94.4217						0	0	0	0	0	0	3.74479e+06	0	0	0	0	0	3.38505e+06	0	0	4596621	4.06795e+06	4517118	0	0	0	4305743	5.53538e+06	0	0	0	0	0	4.11855e+06	0	0	3.84326e+06	0	0	0	3777587	8415177	8944572	0	5.50189e+06	0	4.94664e+06	3.62923e+06
96.6923	97.6995						8738894	37800000	8164109	5.20035e+06	5827529	6.29572e+06	6679863	6.43886e+06	5526876	37800000	6774308	6.39008e+06	7.9206e+06	9720566	8618426	8302714	7.99064e+06	9645377	6473827	4962149	6.38472e+06	9681642	10100000	10600000	8.32131e+06	7.54747e+06	8.2639e+06	38500000	5509866	44100000	24700000	7566677	9290047	39800000	4528995	39500000	7689296	8222878	9889805	5.54201e+06	5454904	4.92969e+06	6.45219e+06
96.6925	97.6998						35000000	0	43600000	31000000	34500000	34500000	38600000	38600000	37400000	0	34800000	41600000	31700000	38900000	34500000	37000000	38500000	43500000	29400000	29700000	31200000	50600000	42300000	44700000	43700000	41400000	40600000	0	45600000	0	0	24500000	27200000	24400000	29400000	30200000	28100000	30100000	25900000	36400000	36900000	34800000	47300000
97.027	98.0342						0	4784345	5155275	0	4015570	0	4.0077e+06	5278972	0	4114221	4.45046e+06	0	0	0	5462010	0	4.01047e+06	5203629	0	0	0	5462873	4472485	5.28568e+06	0	0	0	5230375	0	4902957	0	0	0	0	0	0	0	0	3.79808e+06	0	0	4287488	0
98.0351	97.0279						0	0	4833677	0	0	0	4931254	4.89623e+06	0	0	0	0	4.05588e+06	0	4.90059e+06	5689911	5328011	6.9526e+06	0	0	0	6.92837e+06	7.45168e+06	6470216	5138614	5.09307e+06	0	5222767	3.86179e+06	5.04185e+06	5042707	6326442	4985822	0	3.40032e+06	0	4870644	5.06619e+06	4481338	5426667	6.06767e+06	5704622	6.57354e+06
98.0352	97.028						0	0	0	0	0	0	0	0	0	0	0	0	0	0	0	5372755	0	5.59396e+06	0	0	0	4.85043e+06	5.03174e+06	0	3.86806e+06	4.37649e+06	0	5531888	0	0	0	0	6559187	0	2.84683e+06	0	5805405	5653174	5472154	0	4381611	0	0
98.0354	97.0281						13700000	14400000	15100000	9186598	8604504	9491924	14600000	14100000	12300000	10600000	10100000	10800000	14800000	14800000	15600000	20200000	19200000	22100000	10100000	7.54185e+06	8603669	18100000	21800000	20400000	13300000	14300000	13400000	18900000	16000000	17600000	15200000	19400000	19400000	8380472	7740952	8422407	16000000	18300000	18600000	19700000	19900000	17500000	19900000
98.2616	99.2688						5.67435e+06	4551314	4.47975e+06	6.49103e+06	5907501	4579338	0	0	0	5633300	5253357	5.26468e+06	6561964	8492469	7.78698e+06	5.79354e+06	6669932	6981913	5387094	6246775	5.98426e+06	4355385	5364639	6.23555e+06	5428368	5.97522e+06	5135504	0	0	3.31698e+06	0	0	5404112	0	0	0	0	5589706	4842728	0	5101514	0	0
100.07	101.077						0	0	0	6705201	6.83248e+06	7.30011e+06	8471559	10900000	10500000	5693639	5.00883e+06	6152097	6536892	4582661	5616350	0	4.23777e+06	0	0	3.32167e+06	0	10300000	9478490	10400000	0	0	0	0	0	0	7.50914e+06	8961121	11900000	0	0	0	6873407	7938909	8907229	0	0	0	0
100.519	101.526						0	0	0	0	0	0	0	0	0	4707621	0	0	0	0	0	3.46162e+06	0	0	0	4121133	0	0	0	0	0	4255547	0	0	4.39377e+06	4.29597e+06	0	0	3398342	0	3.55867e+06	0	4923613	3.84953e+06	3807297	0	5.06333e+06	0	3665243
100.741	101.749						0	4.53903e+06	3.71726e+06	8.34463e+06	9493292	9364210	14500000	15700000	15600000	4309130	0	4.38764e+06	5219606	0	0	0	5072433	5.25563e+06	0	0	0	12500000	11200000	11400000	0	0	0	4.58273e+06	4.20854e+06	0	13200000	15600000	22600000	5.58358e+06	7511241	5.902e+06	0	16400000	16100000	0	0	0	4264150
102.085	101.078						0	0	0	0	0	0	0	0	0	0	0	0	0	0	0	0	0	0	0	0	0	0	0	0	0	0	0	0	0	0	0	0	5163221	0	0	0	0	4307554	0	0	0	0	0
103.062	104.069						0	0	0	0	0	0	0	0	0	0	4378521	3.95113e+06	4559790	4899167	0	0	4.26644e+06	4.32871e+06	4.07663e+06	0	0	4457769	0	4266843	3.79434e+06	4497014	4.18653e+06	0	0	0	0	0	0	0	0	0	0	4.00485e+06	3.35711e+06	0	0	0	0
103.1	104.107	Choline	C5H13NO	103.1	9770.64	C5H13NO	0	0	0	0	0	0	0	0	0	3823167	3.45711e+06	0	0	4.57938e+06	0	4794724	5.25488e+06	0	0	5873081	5.77171e+06	5278760	0	4.21675e+06	0	4.10679e+06	0	0	0	0	0	0	0	0	0	0	0	0	0	0	0	0	0
103.868	104.875						0	0	0	0	0	0	0	0	0	0	0	4.18464e+06	3915071	4630576	4.71129e+06	0	0	3.73523e+06	3611654	0	0	0	0	0	0	0	0	0	0	0	0	0	4.26336e+06	0	0	0	0	0	0	0	4277600	0	0
104.02	105.027						4420141	51000000	3.79075e+06	0	37800000	0	3897044	0	5030846	0	40200000	0	7.33102e+06	0	0	0	0	0	0	0	0	4584618	0	0	0	0	0	28000000	32200000	33500000	0	0	0	26900000	27900000	25700000	0	5.13094e+06	5.01021e+06	0	0	42200000	0
104.02	105.027						23700000	25500000	26300000	22100000	24700000	23900000	25400000	23700000	25500000	24000000	24200000	25600000	23700000	26400000	22800000	22100000	24500000	25800000	20600000	20000000	20600000	29500000	25100000	28000000	28700000	27700000	27600000	27100000	31100000	28900000	19200000	19500000	21600000	19800000	19400000	21200000	21500000	20500000	19500000	25900000	27000000	25300000	26300000
105.362	104.355						0	3.44171e+06	0	0	0	0	0	3993092	3.69236e+06	0	0	0	0	0	0	3.85277e+06	5.02043e+06	3454946	0	0	0	0	6.40741e+06	5.3232e+06	3.72442e+06	0	0	4651823	4.34968e+06	4751325	0	4598912	3.96696e+06	0	0	0	0	4528205	4823816	4.32237e+06	0	4.39402e+06	4424755
105.363	104.355						0	0	0	0	0	0	0	0	0	0	0	0	0	0	0	0	0	0	0	0	0	0	0	0	0	0	0	4552915	0	0	0	3.71453e+06	0	0	0	0	0	4.86892e+06	4454323	0	0	3.85709e+06	0
105.363	104.356						10600000	11300000	12100000	8247471	7242453	7.86702e+06	10400000	10200000	11200000	7256408	7.64749e+06	7.77715e+06	9133490	8148406	9523644	14700000	13700000	15000000	6.91833e+06	7.15874e+06	7183819	15100000	15300000	15200000	11100000	11400000	9681965	15200000	14300000	12300000	11900000	13100000	15600000	5672652	7597528	6992562	10900000	14000000	13500000	12600000	12400000	11900000	15200000
107.361	108.368						0	0	0	0	0	0	3.3397e+06	0	0	3453262	0	0	4685695	3.77477e+06	3933275	3.42628e+06	4.38238e+06	0	0	3.85015e+06	0	4929072	4298384	0	0	4.08529e+06	4.17841e+06	0	0	0	4.36551e+06	3992305	4.24796e+06	0	0	0	4.31789e+06	3.58266e+06	0	0	0	0	3609381
108.035	107.027						0	0	0	0	0	0	0	0	3284713	0	0	0	0	0	0	0	0	0	0	0	0	0	0	0	0	0	0	3.8673e+06	0	0	0	0	4.1346e+06	0	0	0	0	0	0	5.18604e+06	6.01098e+06	5368289	0
108.524	107.516						5.74483e+06	5.18894e+06	4545104	5257686	0	7215457	5.29036e+06	8203243	0	6610120	5850428	4645249	4828521	0	0	3649771	4610231	0	4.91643e+06	4845454	0	5.41699e+06	0	0	4.13906e+06	3.7883e+06	0	8397884	6387988	8.11867e+06	4.13039e+06	0	4.61484e+06	8.1161e+06	9630127	8022985	10100000	6.63875e+06	7990382	30800000	12600000	0	7.27338e+06
109.341	110.349						0	0	4407816	0	0	0	4624731	0	0	4225847	0	0	4691066	0	4332482	0	4.17828e+06	0	0	0	0	5046214	5.44722e+06	4732776	0	0	0	0	0	0	4382553	4.36083e+06	4850956	0	0	0	5107915	4.55145e+06	4.81859e+06	0	0	0	0
110.085	109.078						0	0	0	0	0	0	0	0	0	0	0	0	0	0	0	0	0	0	0	0	0	0	0	0	0	0	0	0	0	0	9127132	10300000	10900000	3.42865e+06	0	0	9890386	9399942	7.83903e+06	0	0	0	0
110.684	109.677						0	4386672	3.97371e+06	4405097	0	0	4922751	4883206	0	0	0	0	0	4045780	0	4.08864e+06	5.89184e+06	4.52172e+06	5129175	3.83907e+06	5015930	4.84077e+06	4.65025e+06	3.81993e+06	0	0	0	0	4751189	4.01916e+06	5.06556e+06	6.1953e+06	4719409	3.68613e+06	3.79913e+06	4433442	4246076	0	5.35822e+06	8229608	7345325	7713157	7.15193e+06
111.347	112.354						8482687	8567021	8948463	10600000	8613888	10200000	9843817	9001718	9193931	8360426	7.97017e+06	7341251	12000000	11100000	10500000	8983112	9305440	10800000	7.34206e+06	7.99502e+06	9234622	12200000	13700000	0	8675983	9730672	7.96804e+06	5.98766e+06	6168463	5348737	11100000	9323309	13000000	6.47617e+06	6.18708e+06	6257577	12600000	11200000	10800000	8716141	7.28311e+06	8.16738e+06	6.65401e+06
111.38	110.373						3.99656e+06	0	0	6.25954e+06	0	0	5.64918e+06	0	0	0	0	4196945	0	3857364	0	0	0	0	6914521	0	0	0	0	0	0	0	0	0	4.84674e+06	0	4.27175e+06	0	0	5936278	0	3830026	5.37196e+06	4.87344e+06	0	7.03232e+06	0	4.47488e+06	0
112.69	111.683						0	0	0	0	0	0	0	0	0	0	0	0	0	0	0	3.8933e+06	3.73777e+06	4.31628e+06	0	0	0	4.64933e+06	3.44958e+06	0	3.58343e+06	0	0	3528852	0	0	0	0	0	0	0	0	0	0	0	0	0	0	4084389
112.69	111.683						10600000	10400000	11600000	6.1754e+06	5.47702e+06	7.91456e+06	9064771	9631221	8852871	6692678	6.30653e+06	7957379	9062997	8.02142e+06	8959632	14000000	12100000	14800000	5863234	6057448	7222402	12000000	14400000	13000000	9358137	10700000	10600000	12800000	13500000	12000000	9022959	8499614	10600000	4.68875e+06	5464923	5.82418e+06	9474849	9682327	9751111	11400000	8813586	9109535	13100000
116.086	117.094						0	0	0	0	0	0	0	0	0	0	0	0	0	0	0	0	0	0	0	0	4.95019e+06	0	0	4708701	0	0	0	0	0	0	4072364	0	4969717	0	0	0	4624068	6505001	4.94571e+06	0	0	0	0
117.483	116.476						0	0	0	0	0	0	0	0	0	0	0	0	0	0	0	0	0	0	0	0	0	0	0	0	0	0	0	0	0	0	0	0	0	0	0	0	0	0	0	0	0	0	0
117.483	116.476						0	0	0	0	0	0	0	0	0	0	0	0	0	0	0	0	0	0	0	0	0	0	0	0	0	0	0	0	0	0	0	0	0	0	0	0	0	0	0	0	0	0	0
118.012	117.005						4831772	0	0	5.44352e+06	0	5646901	0	0	0	3.849e+06	0	0	0	0	0	4.77197e+06	4786090	5.12749e+06	0	4.5953e+06	4.91017e+06	0	4.14595e+06	5.90477e+06	0	0	0	0	4.97427e+06	0	0	0	3734768	4510701	0	3373569	0	4.19826e+06	0	5.43103e+06	0	4.34612e+06	5576854
120.018	119.01						5.14064e+06	4.50256e+06	4873286	5.08449e+06	0	0	4.32901e+06	5006953	0	0	0	0	0	0	4.19219e+06	6.97896e+06	6.45584e+06	6240985	0	0	0	5.2492e+06	6485037	7758796	5.18484e+06	6.35133e+06	4426946	3.74333e+06	0	4786259	3.63404e+06	3.98885e+06	5451202	0	0	0	0	3.56361e+06	0	0	4.42979e+06	0	4693134
126.699	127.706						13600000	12100000	13600000	21300000	21400000	0	24400000	24300000	21500000	21100000	18600000	0	18300000	18900000	17900000	8570034	9551258	8436475	22300000	24500000	26200000	20800000	18800000	0	14800000	20000000	15900000	0	36800000	32500000	0	5685582	7058901	29000000	0	32500000	0	0	37100000	0	4727451	0	28700000
127.516	126.508						0	0	0	0	0	0	0	0	0	0	0	0	0	0	0	0	0	4.34372e+06	0	0	0	0	0	0	0	0	0	0	0	0	0	0	0	0	0	0	0	0	0	0	3.5183e+06	3.90395e+06	0
127.516	126.508						0	0	0	0	0	0	0	0	0	0	0	0	0	0	0	0	0	0	0	0	0	0	0	0	0	0	0	0	0	0	0	0	0	0	0	0	0	0	0	0	0	0	0
127.659	126.652						0	0	0	0	0	0	0	0	0	0	0	0	0	0	0	0	0	0	0	0	0	0	0	0	0	0	0	0	0	0	0	0	0	0	0	0	0	0	0	0	0	0	0
131.058	132.066	Hydroxy-L-proline	C5H9NO3	131.058	7686.97	C5H9NO3	0	0	0	0	0	0	0	0	0	0	0	3.47908e+06	0	0	0	0	0	0	0	0	0	0	0	0	0	0	0	0	0	4463142	0	0	0	0	0	0	0	0	0	0	0	0	0
132.01	131.003						3536035	4226508	3.8545e+06	3.78577e+06	0	0	4.34073e+06	0	0	0	0	3.20059e+06	0	0	4.24132e+06	6202754	6184398	3.89737e+06	0	0	0	4110961	5.52469e+06	5.04566e+06	0	4.59526e+06	0	0	0	0	0	3.50103e+06	0	0	0	0	0	0	0	3869576	0	3.52886e+06	0
133.996	135.003						5813022	4.70633e+06	7390147	0	0	0	0	0	0	0	0	0	8580485	8666425	6.7259e+06	5302610	5572844	5446019	4589421	0	0	0	4.25609e+06	5190723	0	0	0	0	0	0	0	0	0	0	0	0	3668638	3.79074e+06	0	0	0	0	0
139.337	138.33						3.4705e+06	0	3.33495e+06	0	0	0	0	0	0	0	0	0	0	0	0	5310477	0	6.1004e+06	0	0	0	4266473	5.37713e+06	0	0	4.18455e+06	3.5141e+06	0	3.14213e+06	0	0	0	0	0	0	0	0	0	0	0	0	0	0
142.024	141.017						11500000	9129489	10800000	11400000	6.35473e+06	7908750	5.93361e+06	5.15261e+06	5.58522e+06	6.19973e+06	7.76697e+06	7562563	5508851	6640291	6776060	11400000	8147937	8533667	12300000	6365839	8831718	8482036	11100000	7.33301e+06	7.45816e+06	7298499	5.59328e+06	13400000	5.50615e+06	7.1435e+06	5179854	6607500	8610200	4924005	6664256	10300000	6.99302e+06	5.40589e+06	6.98715e+06	23900000	17100000	14400000	18600000
145.322	146.329						0	0	0	0	0	0	0	0	0	0	0	0	0	0	3.45635e+06	4.12834e+06	5090614	4.81207e+06	0	0	0	0	0	4.1926e+06	4788734	4650877	0	0	0	0	0	0	0	0	0	0	0	0	0	0	0	0	0
145.542	146.549						0	0	5.07489e+06	0	0	4.53876e+06	0	0	0	0	0	0	0	5743962	0	0	5894302	0	0	0	0	5.73084e+06	0	4014867	6.17782e+06	5.56424e+06	5347403	0	0	0	0	0	0	0	0	0	0	5829370	0	5.77439e+06	0	0	0
145.542	146.549						0	4767493	4.75159e+06	3.55341e+06	3.76919e+06	4.11136e+06	5643255	5.04627e+06	4.23879e+06	4663559	0	3.83488e+06	4683485	3.75319e+06	3.51045e+06	5477091	3935838	0	3547248	0	4.16013e+06	3.87039e+06	6439104	3.95176e+06	4715550	5289342	3566972	0	0	3.73179e+06	4.56599e+06	0	6271144	0	0	0	4.37746e+06	4.18717e+06	6738581	3721581	0	3601660	0
146.549	145.542						0	0	0	0	0	0	3.54191e+06	0	0	0	0	0	0	0	0	0	3.78827e+06	4.56028e+06	0	0	0	0	0	0	2.82321e+06	0	0	0	0	0	0	0	0	0	0	0	0	4356754	4.23189e+06	0	0	0	0
147.99	146.983						5399565	4968126	5.3885e+06	0	0	0	0	0	0	0	0	0	5948011	0	4946719	6261123	5998716	6704423	0	0	0	4.53376e+06	0	4720884	0	0	0	0	0	0	0	0	0	0	0	0	0	0	0	0	0	0	0
150.708	151.715						4.94838e+06	7.00681e+06	5684110	0	4084266	0	0	0	0	5.70344e+06	6453317	7005275	6.57908e+06	7148822	6741678	5722330	5660065	6690930	8633131	4.7904e+06	4788561	6.60131e+06	6211497	6.00479e+06	6.11802e+06	5703249	6304912	0	0	0	5943424	4.13166e+06	5.68825e+06	0	0	0	5.9489e+06	5.44845e+06	6.6014e+06	0	0	0	3.87221e+06
150.708	151.715						7450174	0	8464811	6118006	6.30159e+06	6447337	7222760	7170340	6704415	6.4903e+06	0	0	8969508	9688390	8713777	8076194	9958115	9005670	0	6.76943e+06	6697767	9147184	8.08667e+06	8520486	9999866	9018174	10000000	0	6.53835e+06	4.53685e+06	7534301	7.10412e+06	10200000	4962947	4395597	0	8597196	8401191	8.16747e+06	7968421	6.53782e+06	8595178	8459938
150.909	151.916						0	4297445	3.77141e+06	0	0	0	0	0	0	0	0	0	0	5084857	0	0	0	4.01763e+06	0	0	5.00962e+06	3964637	0	4.88184e+06	0	4875385	0	0	0	0	0	4585099	5.64239e+06	0	0	0	4.36111e+06	4.26262e+06	3.77891e+06	0	0	0	0
155.508	156.515						0	0	0	0	0	0	0	0	0	0	0	0	5016317	3.65896e+06	0	0	0	0	0	0	0	0	0	0	0	0	0	0	0	0	0	0	0	0	0	0	0	3.96275e+06	0	0	0	0	0
155.508	156.515						0	4723112	3.951e+06	3.90377e+06	3888633	0	0	0	0	0	0	4626733	0	4642097	5.11175e+06	0	0	4.70801e+06	0	4.97778e+06	0	0	5577596	4.50896e+06	0	0	0	0	0	0	0	3946892	0	0	0	0	4.91171e+06	3.98972e+06	0	3.69612e+06	0	0	0
156.314	157.321						0	0	0	0	0	0	0	0	0	0	0	0	0	4.04295e+06	0	0	4274583	0	0	0	0	0	0	0	0	0	0	0	0	0	0	0	3.78516e+06	0	0	0	0	0	3723215	0	0	0	0
156.314	157.322						4203806	4.06556e+06	0	0	0	0	4467569	0	0	0	3.26528e+06	4.91135e+06	5.89864e+06	0	5867947	5.5079e+06	4962726	5.14221e+06	5458305	4463586	5140761	4994391	0	5.94306e+06	5778895	4562298	4513477	0	0	0	4.51333e+06	0	5476672	3.4908e+06	0	0	5.12739e+06	6157426	4744682	5313994	4549601	3.59976e+06	5.64928e+06
156.533	157.54						3.84139e+06	0	4.55756e+06	0	3368445	0	4.14169e+06	0	0	3.91604e+06	0	0	4124593	5.98289e+06	3.78699e+06	0	0	0	0	0	0	0	0	4273560	3.89018e+06	0	5260989	0	0	4.38738e+06	4588172	0	5.07797e+06	0	0	0	5.07288e+06	3962366	0	0	4.07379e+06	4701045	3.89669e+06
158.437	159.444						4.3727e+06	4069869	5121938	6255253	4496646	5328345	0	0	4.01509e+06	5725761	5874509	5.62895e+06	6934895	6719304	6991227	6.53776e+06	6.9282e+06	7.80512e+06	6065137	6.73653e+06	6.18861e+06	6322928	5521080	6282085	5947615	7578803	6.34286e+06	3.23631e+06	0	0	0	0	0	3.82759e+06	0	0	0	3.6085e+06	0	4364357	4.15263e+06	0	0
159.053	160.061	Methylene-L-glutamate	C6H9NO4	159.053	6333.16	C6H9NO4	43300000	42800000	43800000	30300000	31700000	33900000	41500000	38700000	41200000	38400000	38000000	39300000	50600000	48900000	48600000	44500000	45400000	47900000	34400000	34800000	36700000	52000000	49000000	51400000	48600000	46100000	41800000	33800000	39200000	40400000	39600000	44100000	48300000	24800000	28700000	28700000	49400000	48500000	51100000	31900000	32100000	33800000	34900000
160.308	161.316						5332559	3.70116e+06	0	0	0	0	0	3.83347e+06	3619109	3.21502e+06	0	4.15925e+06	5163852	0	5.54829e+06	4279000	5000815	3.95057e+06	0	0	3.76014e+06	0	4395745	5.62673e+06	0	0	3.52248e+06	0	0	0	5390595	5825244	5.51243e+06	0	0	0	4629769	5299155	5.8762e+06	0	0	0	0
161.115	162.122						3.76907e+06	0	4.3936e+06	0	0	0	0	0	0	0	0	0	0	4.27285e+06	0	0	0	4.26863e+06	0	0	0	0	0	4990603	0	0	0	0	0	0	0	0	0	0	0	0	0	0	0	0	0	0	0
164.44	165.447						0	3618376	0	0	3.73027e+06	0	0	0	0	0	0	0	0	4308058	0	0	0	0	0	0	0	0	0	4.19388e+06	0	0	0	0	0	0	0	0	0	0	0	0	0	0	0	0	0	0	0
164.44	165.448						0	0	0	0	0	0	0	0	0	0	0	0	0	0	0	0	0	0	0	0	0	0	0	0	0	0	0	0	0	0	0	0	0	0	0	8708331	0	0	0	0	8822561	0	0
166.437	167.444						0	0	0	0	0	0	0	0	0	0	0	0	0	5518208	0	4.71297e+06	0	0	3.81745e+06	0	0	0	4105752	0	4.30838e+06	0	4.44893e+06	0	0	0	0	0	0	0	0	0	0	0	0	0	0	0	0
167.781	168.788						0	0	0	0	0	0	0	0	0	0	4.7529e+06	0	0	0	3.62301e+06	0	0	0	0	0	0	0	0	3965552	0	0	0	0	0	0	0	0	0	0	0	0	0	0	0	0	0	4266041	3.92996e+06
170.142	171.149	Acrylamidopropyl trimethylammonium	C9H18N2O	170.142	5920.47	C9H18N2O	5.49847e+06	6.01892e+06	5.70647e+06	4449715	3.8548e+06	4.44145e+06	4.61976e+06	4.88639e+06	6880173	5.08348e+06	5.98827e+06	4248565	5947406	6.96983e+06	5562179	6.50938e+06	6959603	6960558	0	0	5672405	0	0	0	6267898	7.05695e+06	7.32503e+06	3.94068e+06	3888075	0	0	4630095	6.71486e+06	0	0	0	5.50947e+06	0	5569119	3.79714e+06	3.97959e+06	0	5132431
171.768	172.775						0	0	0	0	0	0	0	0	0	0	0	0	8047821	0	0	0	0	0	0	0	0	0	0	0	0	0	3814236	0	0	0	0	0	0	0	0	0	0	0	0	0	0	0	0
171.768	172.775						0	13000000	12700000	13100000	13200000	12100000	0	7.84211e+06	10100000	11600000	11900000	0	0	0	0	5.78743e+06	5463475	0	0	0	16400000	0	0	0	0	4.15068e+06	16900000	5.72666e+06	6856419	5.44262e+06	5.69005e+06	0	10300000	5.70603e+06	6.8291e+06	5.62467e+06	0	0	0	3.57771e+06	10200000	8.19521e+06	8102867
172.44	173.447						0	0	0	0	0	0	0	0	0	0	0	0	0	0	0	0	0	0	0	5.59829e+06	0	4938124	0	0	0	0	5.25831e+06	0	0	0	4573591	6.20404e+06	6867514	0	0	4566073	4958751	0	0	5.21603e+06	0	0	0
172.441	173.448						0	0	0	0	0	0	0	0	0	0	0	0	0	0	0	0	0	0	0	0	0	0	0	0	0	0	0	0	0	0	0	0	0	0	0	0	0	0	0	0	0	0	0
172.712	171.705						0	0	0	0	0	0	0	0	0	0	0	0	0	0	0	0	0	0	0	0	0	0	0	0	0	0	0	6.45456e+06	7.34177e+06	6.28522e+06	5139250	6.30625e+06	7354224	0	0	3.6139e+06	5177018	5220370	4705795	7693425	5.39678e+06	5522783	5.49341e+06
173.113	174.12						0	0	0	0	0	16500000	13500000	16200000	0	0	0	0	0	0	0	0	0	0	0	0	0	0	0	0	0	0	0	6979435	7.91857e+06	5812478	11600000	14000000	17700000	8582846	7905213	0	0	17900000	0	11300000	12800000	11600000	11000000
173.783	174.791						0	0	0	0	0	0	0	0	0	0	0	0	5720166	4.79548e+06	0	5.60262e+06	0	0	4.62043e+06	5.25769e+06	5015244	0	0	0	0	0	0	0	0	0	0	0	3.34032e+06	0	0	0	0	0	0	0	0	0	0
173.784	174.791						0	17800000	17500000	0	15500000	16600000	0	0	11100000	0	0	0	0	0	0	0	0	0	0	0	0	0	0	0	18500000	0	0	0	0	0	0	0	0	0	0	0	0	0	0	0	0	0	0
174.112	175.119	Arginine	C6H14N4O2	174.112	5785.25	C6H14N4O2	4801558	4503102	6.08305e+06	4.86199e+06	5074697	4.99102e+06	5348483	0	3.94542e+06	4744637	5781471	4.19962e+06	7.78954e+06	6.79629e+06	7815170	7.38312e+06	7.34795e+06	7949605	6.92615e+06	5739117	6947878	5926904	5828076	5.71267e+06	9661566	10600000	10100000	0	0	0	4245917	0	3.98863e+06	0	5.2106e+06	5.29001e+06	5.77508e+06	6457848	5.71989e+06	5.59451e+06	5.97822e+06	4.91044e+06	5243121
174.119	175.126					C8H18N2S	3.4783e+06	0	0	0	0	0	0	0	0	0	0	0	0	0	0	0	0	0	0	0	0	0	0	0	0	0	0	0	0	0	0	4.47011e+06	0	0	0	0	0	0	4830647	0	0	0	0
178.118	177.111						0	0	0	0	0	0	0	0	0	0	0	0	0	0	0	0	0	0	0	0	0	0	0	0	0	0	0	0	0	0	0	0	0	0	0	0	0	0	0	0	0	0	0
178.118	177.111						0	0	0	0	0	0	0	0	0	0	0	0	0	0	0	0	0	0	0	0	0	0	0	0	0	0	0	0	0	0	0	0	0	0	0	0	0	0	0	0	3.32873e+06	4498015	0
178.119	177.112						0	0	0	0	0	0	0	0	0	0	0	0	0	0	0	0	0	0	0	0	0	0	0	0	0	0	0	0	0	0	0	0	0	0	0	0	0	0	0	0	0	3.79872e+06	0
178.119	177.112						0	0	0	0	0	0	0	0	0	0	0	0	0	0	0	0	0	0	0	0	0	0	0	0	0	0	0	0	0	0	0	0	0	0	0	0	0	0	0	0	0	0	0
178.319	177.312						0	0	0	0	0	0	0	0	0	0	0	0	0	0	0	0	0	0	0	0	0	0	0	0	0	0	0	0	0	0	0	0	0	0	0	0	0	0	0	0	0	0	0
178.32	177.312						0	0	0	0	0	0	0	0	0	0	0	0	0	0	0	0	0	0	0	0	0	0	0	0	0	0	0	0	0	0	0	0	0	0	0	0	0	0	0	0	0	0	0
179.12	180.127						5227833	3.81385e+06	0	0	0	0	0	0	0	0	0	0	0	0	0	0	0	0	0	0	0	0	0	0	0	0	4511376	0	0	0	0	0	0	0	0	0	0	0	0	0	5.54208e+06	0	0
179.499	178.492						0	0	0	0	0	0	0	0	0	0	0	0	0	0	0	0	0	0	0	0	0	0	0	0	0	0	0	0	0	0	0	8645816	8405568	0	0	0	5.74193e+06	5663384	6.29022e+06	0	0	0	0
179.768	180.775						0	0	0	0	0	0	0	0	0	3.72585e+06	0	0	6949446	0	0	7.62486e+06	0	0	0	4024016	0	4.9261e+06	4.71337e+06	0	0	5.09259e+06	0	0	0	0	0	0	0	0	0	0	0	5.71714e+06	0	0	0	0	0
179.768	180.775						7613848	7.56972e+06	8439453	7273298	7927332	6.86164e+06	4.94207e+06	6604334	5.99433e+06	8381556	8843503	8419936	0	0	0	0	7.69489e+06	0	0	0	12400000	0	0	0	0	0	14100000	3.6643e+06	0	0	14100000	0	0	5242734	4914053	4013025	0	0	6.05677e+06	7.53096e+06	6.07383e+06	5.43451e+06	5.98637e+06
180.062	215.032						29600000	28300000	29900000	41200000	31300000	40300000	32900000	35300000	30900000	32800000	32600000	37400000	26500000	28100000	28900000	27000000	25900000	26900000	38200000	35100000	34500000	35700000	37900000	40000000	30600000	35500000	30600000	52300000	51100000	47900000	46900000	54200000	63900000	37600000	41800000	46300000	50000000	57300000	59000000	135000000	87900000	79500000	56700000
180.063	203.052					C6H12O6	14500000	13600000	16100000	21800000	22500000	21100000	22600000	22900000	19900000	0	19900000	18600000	20300000	19900000	20500000	0	14200000	0	22300000	23100000	24400000	23200000	21300000	21800000	18200000	0	18100000	22800000	27100000	23400000	6546944	6.47001e+06	8963426	23600000	24600000	22600000	33800000	6.21448e+06	0	29200000	29200000	0	24200000
180.064	179.056	Glucose	C6H12O6	180.063	-5593.42	C6H12O6	15700000	15200000	16700000	23800000	17800000	21800000	21100000	19500000	17900000	17500000	19000000	19100000	13600000	13400000	15500000	15000000	10700000	15100000	22000000	15700000	20400000	17800000	23800000	19600000	13700000	17200000	14000000	51500000	44300000	44000000	34300000	38200000	42700000	32700000	38000000	47200000	36300000	40500000	40600000	115000000	71900000	67400000	54700000
180.064	203.054					C7H16OS2	7072004	0	0	8629160	10000000	9295180	8839775	9980095	9021395	9177816	4.47313e+06	8322142	0	0	0	0	6.07483e+06	0	10500000	10600000	10200000	9454219	9210747	4.34768e+06	6.3383e+06	9472137	8721314	9930365	0	0	5527376	5.92145e+06	7578203	0	11100000	0	8.14583e+06	6991660	0	12800000	12500000	12800000	10000000
180.171	179.164						0	0	0	0	0	3.2494e+06	0	6.30204e+06	3.48066e+06	0	0	0	0	0	0	0	0	0	0	0	0	0	0	0	0	0	0	0	0	0	0	10100000	9505239	0	0	0	7312862	7972603	7067465	0	0	0	0
180.44	181.447						4.06331e+06	0	4191570	0	0	0	0	0	0	0	0	0	4.92158e+06	0	4305987	6310514	7001458	6.52669e+06	4884735	4.86155e+06	5233724	6.89883e+06	7407452	6828961	4.46024e+06	4.74508e+06	4289176	0	0	0	5867337	6.75214e+06	8851003	0	0	0	5.88524e+06	7.46308e+06	0	0	0	0	0
180.441	181.448						6369920	7.45365e+06	6.5142e+06	6605916	6.99143e+06	6.8236e+06	5.8396e+06	6.41649e+06	5835896	13900000	0	0	0	0	0	0	0	0	4400138	0	14700000	0	0	0	9821101	10400000	9891926	0	5.15444e+06	3.68918e+06	4.37727e+06	5.96234e+06	5.53866e+06	0	3.72864e+06	0	4.82837e+06	6126062	6.3056e+06	0	6752076	6416101	4221707
181.111	182.119						5739394	5287580	6.11011e+06	5996668	0	7.90149e+06	4718739	4.71853e+06	4.39951e+06	9018815	7455254	8157111	10100000	8701393	10600000	10100000	10700000	13100000	9930687	10400000	10600000	10900000	11300000	10900000	4.49093e+06	6.51896e+06	4.79079e+06	0	0	0	13600000	0	0	0	0	0	11500000	0	6.70716e+06	0	3.37491e+06	0	0
181.112	182.119						0	0	0	5.19504e+06	5897335	4663407	0	3.92897e+06	0	4.94576e+06	6.97766e+06	6.46508e+06	8259444	8564652	7520869	8216702	8155069	8154356	6918752	7534835	7433633	7.82104e+06	8237836	9052715	0	0	4.12627e+06	4.22123e+06	4.00993e+06	0	0	0	0	0	4.46673e+06	4.77496e+06	0	0	0	4919962	5765057	6669855	3.55392e+06
181.113	182.12					C7H19NO2S	0	0	0	0	0	0	0	0	0	0	0	0	0	4396182	4097154	6238018	5.58239e+06	4665183	0	3.61171e+06	4.69619e+06	4.66628e+06	5.59936e+06	4826823	0	0	0	0	0	0	0	0	0	0	0	0	0	0	0	0	0	0	0
181.119	180.111						0	0	0	0	0	0	0	0	0	0	0	0	0	0	0	0	0	0	0	0	0	0	0	0	0	0	0	0	0	0	0	0	0	0	0	0	0	0	0	0	0	0	0
181.135	180.127						0	0	0	0	0	0	0	0	0	0	0	0	0	0	0	0	0	0	0	0	0	3.81358e+06	0	0	0	0	0	0	0	0	6.03301e+06	0	0	0	0	0	0	6.41848e+06	6.17629e+06	0	5622043	6.6244e+06	7.1045e+06
183.066	184.073	Phosphocholine	C5H14NO4P	183.066	5503.26	C5H14NO4P	28000000	32200000	32100000	31800000	32500000	30400000	29300000	27600000	29100000	35100000	37300000	40400000	37000000	35500000	36000000	36700000	34300000	37000000	33700000	40700000	38300000	29600000	32500000	31500000	35200000	37600000	38800000	33500000	36000000	36200000	22400000	18200000	18300000	30200000	31300000	33700000	19200000	19200000	17900000	36500000	37400000	40000000	33600000
185.79	184.782						0	0	0	0	0	0	0	0	0	0	0	0	0	0	0	0	0	0	0	0	0	0	0	0	0	0	0	0	0	0	0	0	0	0	0	0	0	0	0	0	0	0	0
185.791	184.783						7020963	7423356	5.93901e+06	8225652	6.81652e+06	8894627	6766594	5532747	5.3227e+06	7.76139e+06	9444177	0	0	13700000	13600000	14400000	0	0	11000000	0	12100000	10100000	0	0	8.26557e+06	9068026	9087093	7.95814e+06	7798336	8524686	8.02041e+06	10000000	9435872	9556994	9495886	8345267	9393053	10800000	9873006	0	11400000	0	9778893
187.768	188.776						0	0	0	0	0	0	0	0	0	5513555	0	0	6.41643e+06	6679936	5.72704e+06	5598115	0	6697833	4614962	0	4082949	6.23991e+06	5874872	6.31468e+06	0	0	0	0	0	0	0	0	4642934	0	0	0	0	4355310	0	0	0	3.53502e+06	0
188.08	189.087	Nα-Acetyl-L-glutamine	C7H12N2O4	188.08	5355.97	C7H12N2O4	4592909	0	4520267	0	4439332	5511010	4426332	4.13106e+06	0	4.69825e+06	0	0	5179828	6.20935e+06	5.34139e+06	5289116	5204082	4.44699e+06	4.39644e+06	0	4.07872e+06	6.24251e+06	4414456	4.82893e+06	4.51041e+06	4.55261e+06	6006284	3.72049e+06	4686278	0	5.11371e+06	4.77129e+06	4403040	0	0	0	4747599	4.22045e+06	5655528	3.83368e+06	0	4.66429e+06	4.75687e+06
188.171	187.164						0	0	0	0	0	0	0	0	0	0	0	0	0	0	0	0	0	0	0	0	0	0	0	0	0	0	0	0	0	0	7053865	7486228	8103040	0	0	0	4985737	4951478	4.33674e+06	0	0	0	0
188.441	189.448						9911386	10600000	10200000	6.55611e+06	8300255	9130381	7302356	6.57495e+06	0	5.27659e+06	6550505	6.30191e+06	10100000	10000000	8656760	9186362	10200000	10200000	5.90651e+06	7.62126e+06	6364518	9727892	0	0	0	5941524	5853605	0	0	0	6021021	5.06898e+06	7422632	0	0	0	5.6368e+06	8.13442e+06	0	4.68641e+06	4412549	5.79253e+06	0
188.843	187.836						0	0	0	0	0	0	0	0	0	0	0	0	0	0	0	0	0	0	0	0	0	0	0	0	0	0	0	0	0	0	6712132	9256568	9016525	0	0	0	6.09288e+06	6.07286e+06	4.59913e+06	0	0	0	0
189.119	188.111	Methylthiooctanaldoxime	C9H19NOS	189.119	-5326.6	C9H19NOS	0	0	0	0	0	0	0	0	0	0	0	0	0	0	0	0	0	0	0	0	0	0	0	0	0	0	0	0	0	0	0	0	0	0	0	0	0	0	0	0	0	0	0
190.462	189.455						0	0	0	0	0	0	0	0	0	0	0	0	0	0	0	0	0	0	0	0	0	0	0	0	0	0	0	0	0	0	0	0	0	0	0	0	0	0	0	0	0	3.56319e+06	0
190.551	191.559						0	0	0	0	0	0	0	4.06775e+06	0	0	0	0	0	0	0	0	0	0	0	0	0	0	0	0	0	0	0	5.16421e+06	5476052	0	4986267	4.52151e+06	7067276	5.25954e+06	3.74939e+06	4290800	5722408	7.00335e+06	6570164	0	0	0	5063536
192.027	191.02	Citric acid	C6H8O7	192.027	-5244.94	C6H8O7	0	0	0	0	0	0	0	0	0	0	0	0	0	0	4.39708e+06	0	0	0	0	0	0	0	0	0	0	0	0	0	0	0	0	0	0	0	0	0	0	0	0	5.14256e+06	4.073e+06	0	0
192.124	193.131						23600000	23200000	26500000	15400000	18700000	16900000	20100000	21800000	18200000	20800000	15700000	17400000	27000000	0	29700000	29600000	32100000	30300000	16300000	19500000	18400000	0	0	0	23900000	31600000	25200000	18000000	23800000	21800000	18500000	21800000	28800000	13900000	11900000	13100000	24400000	24100000	26000000	16400000	17900000	16400000	19100000
193.791	192.783						0	3.96617e+06	3.55595e+06	0	0	4688393	0	0	0	6257908	5.70904e+06	6356006	9757125	11000000	9042653	0	0	13100000	8.06181e+06	8323669	7262615	7.65097e+06	7.16638e+06	7125811	0	7.11509e+06	7.07551e+06	5201112	4.78639e+06	4.69681e+06	5962675	6.4058e+06	0	5059951	5.26161e+06	5.12313e+06	0	6.67572e+06	7.54467e+06	8.36017e+06	6.83998e+06	6362806	5391296
194.057	195.064					C4H11N4O3P	4805280	4868565	5757401	0	0	0	0	0	0	0	0	0	6356451	6646590	5763848	5.22817e+06	5.51043e+06	4.96918e+06	3597157	0	0	6.06577e+06	5449046	6.49601e+06	4948008	6.40436e+06	4.11022e+06	0	4.44826e+06	0	6654658	6.21103e+06	7.29742e+06	0	0	0	6585947	5193605	7.35505e+06	0	0	0	0
194.079	217.068	Glucoside	C7H14O6	194.079	118453	C7H14O6	12600000	13500000	13300000	10600000	9616665	12200000	12800000	11900000	11800000	0	0	0	0	0	0	0	0	0	0	0	0	0	0	0	0	0	0	0	0	0	0	0	0	0	0	0	0	0	0	0	0	0	0
194.463	193.455						0	0	0	0	0	0	0	0	0	0	0	0	0	0	4327003	6.89573e+06	6603163	5661173	4928611	0	5.18193e+06	0	4585743	4.274e+06	0	0	0	0	0	0	0	0	0	0	0	0	0	0	0	0	0	0	0
195.133	194.126						0	0	0	0	0	0	0	0	0	0	0	0	0	0	0	0	0	0	0	0	0	0	0	0	0	0	0	0	0	0	0	0	0	0	0	0	0	0	0	0	0	0	0
195.134	194.127						0	0	0	0	0	5878877	0	3.94407e+06	0	5.04135e+06	7166795	6896140	8561332	6986458	8839059	9349399	10700000	11200000	7468984	7450421	8.34989e+06	5828402	6.0115e+06	6.18654e+06	5127909	4676146	0	5954177	7.05293e+06	5.09778e+06	6.04641e+06	6.02843e+06	6465221	5311586	5.68431e+06	0	6951213	8061262	6376521	0	11000000	0	7.36363e+06
195.858	196.865						0	0	0	0	0	0	0	0	0	3.81737e+06	0	0	3584445	0	0	0	5.67329e+06	0	3.80442e+06	4.28213e+06	4811685	0	0	0	0	0	0	0	0	0	0	0	0	0	0	0	0	0	0	0	0	0	0
197.855	198.862						0	0	0	0	0	0	0	4579424	3.65782e+06	0	0	0	0	0	0	0	0	0	4.57939e+06	0	0	4578221	4.65573e+06	0	0	5033016	0	0	0	0	0	0	0	0	0	0	0	0	0	0	0	0	0
199.983	198.976					C5H4N4OS2	0	0	0	0	0	0	0	0	0	4.10777e+06	0	0	0	0	0	0	0	0	4.3106e+06	0	0	0	3.72026e+06	0	0	0	0	5136909	0	0	3970167	0	0	0	0	0	0	0	0	7.39194e+06	5834145	6.21991e+06	5566937
200.045	199.038					C8H4N6O	0	0	0	0	0	0	0	0	0	0	0	0	6.69686e+06	7850007	7788734	9790053	6478322	10100000	0	0	0	6.85536e+06	8.0899e+06	8624424	5243046	7.39188e+06	4546741	0	0	0	0	0	0	0	0	0	0	0	0	0	0	0	0
201.384	202.391						5583610	5.12188e+06	5625941	3.84468e+06	0	3580729	0	3747281	4.06767e+06	4.06163e+06	0	0	5819957	5.76687e+06	6.2746e+06	6.02853e+06	6.27577e+06	5220169	0	4360988	0	6.25164e+06	7035215	7367967	6471806	6.14514e+06	6.43393e+06	0	0	0	5461374	5611023	6668862	0	0	0	6262975	5.22898e+06	6044965	0	0	0	4326148
201.791	200.784						0	0	0	0	0	0	0	0	0	0	0	0	0	0	0	0	4.25023e+06	5.57211e+06	0	0	0	0	0	3.36485e+06	0	0	0	0	0	0	0	0	0	0	0	0	0	0	0	0	0	0	0
202.044	203.051						0	0	0	0	0	0	0	0	0	0	0	0	0	0	0	0	0	0	0	0	0	4475636	0	0	0	0	0	0	4.1754e+06	0	0	0	0	0	0	0	0	0	0	0	0	0	0
202.044	203.052					C12H10OS	4.16228e+06	0	0	0	3353496	4775067	5169160	0	0	0	0	0	0	0	0	0	0	0	0	4980541	0	0	4.98805e+06	0	0	5882561	0	0	5576988	5.12015e+06	0	0	4329373	0	5836858	0	8505400	4084661	0	6.81825e+06	6445631	0	0
202.045	203.052					C12H10OS	5193428	6.84604e+06	4887287	8.17394e+06	8889177	6.70845e+06	8.15276e+06	8385707	7817584	22200000	8029914	7904358	7929673	7.45778e+06	8380534	14500000	6373741	0	9278192	9687570	8853521	10600000	7587778	8453532	5514535	22300000	6745191	9315769	10400000	9570721	10300000	10900000	14400000	10200000	8837430	9532621	12900000	12500000	11300000	11700000	11800000	11100000	9253273
202.045	203.053					C12H10OS	210000000	200000000	210000000	290000000	297000000	276000000	305000000	300000000	271000000	293000000	255000000	253000000	275000000	265000000	278000000	180000000	189000000	172000000	306000000	315000000	328000000	322000000	295000000	289000000	233000000	296000000	242000000	302000000	376000000	327000000	392000000	397000000	528000000	332000000	335000000	327000000	467000000	443000000	415000000	392000000	404000000	393000000	324000000
202.047	203.054						0	0	0	0	0	4.92236e+06	4.29971e+06	0	0	0	0	0	0	0	0	0	0	0	0	4411477	5282585	0	5.68318e+06	0	0	0	0	0	4605341	3.80631e+06	0	0	0	0	0	0	0	5583263	0	4933131	5.71477e+06	6642850	5026569
203.116	204.123	Acetylcarnitine	C9H17NO4	203.116	4958.99	C9H17NO4	3.54045e+06	4528468	0	0	0	0	0	4622887	0	0	0	0	0	0	0	0	0	0	0	0	0	0	4.90735e+06	0	0	0	0	0	0	0	0	0	0	0	0	0	0	0	0	0	0	0	0
205.887	206.894						3720395	0	0	0	4.00345e+06	4.47199e+06	3.70207e+06	4565531	0	5.19196e+06	4557068	5543392	0	0	5.70855e+06	6132153	5111213	6.19997e+06	5.25535e+06	4786005	0	7.61533e+06	3.77417e+06	5663238	4701907	3.48523e+06	4200002	0	0	0	0	0	0	0	0	0	0	0	0	0	0	0	0
207.884	208.891						0	0	0	0	0	4.115e+06	0	0	0	0	0	3.24066e+06	0	0	0	0	4.416e+06	4.18239e+06	3.93894e+06	3737588	0	0	0	0	0	0	0	0	0	0	0	0	0	0	0	0	0	0	0	0	0	0	0
208.712	209.719						5405318	4.92884e+06	4.93741e+06	4382379	0	0	0	0	5075485	4.28189e+06	3.42463e+06	4.93673e+06	5781013	6134464	6.59853e+06	6389237	6.61158e+06	6648654	4.55235e+06	5.32986e+06	6603454	6861587	6846033	7631279	6528669	6.01009e+06	6.12389e+06	0	4.03474e+06	4412743	5025281	5.66815e+06	7175041	0	0	0	6964145	6.31363e+06	5610238	3.84541e+06	4037575	4.64868e+06	3.92481e+06
210.012	209.004					C6H11O4PS	0	0	0	0	0	0	0	0	0	0	0	0	0	0	0	0	0	0	0	0	0	0	0	0	0	0	0	0	0	0	0	0	0	0	0	0	0	0	0	7.92843e+06	5.66675e+06	5288746	4.52193e+06
215.915	216.923						6996073	6136707	5337314	5.12164e+06	5348022	3.81873e+06	5.73803e+06	7.94892e+06	4708207	6.22542e+06	4.74905e+06	6.01414e+06	5112641	4.93938e+06	7.80172e+06	9930318	8246979	6233991	8035814	5.73753e+06	6343013	9286306	5946965	7212321	7.24331e+06	9318551	5299538	0	0	0	0	4.55087e+06	5778216	0	0	0	6.70648e+06	5250204	5.554e+06	0	0	4.00393e+06	4.39386e+06
216.036	215.029					C11H8N2OS	0	0	0	0	0	0	0	0	0	0	0	0	0	0	0	0	0	0	0	0	0	0	0	0	0	0	0	0	0	0	0	0	0	0	0	3919690	0	3.88115e+06	0	4270098	5919412	4562102	0
216.037	215.029					C11H8N2OS	0	0	0	0	0	0	0	0	0	0	0	0	0	0	0	0	0	0	0	0	0	0	0	0	0	0	4.01283e+06	0	0	4.63935e+06	4607156	0	5120025	0	4.12157e+06	5.0297e+06	0	5188637	0	8.16399e+06	7065139	7.93004e+06	5.37615e+06
216.037	215.03					C7H8N2O6	4.0445e+06	0	0	5379738	0	4887359	0	0	0	0	0	0	0	0	0	0	4049232	0	5518905	5.58503e+06	4.67661e+06	0	4616861	5235089	5.09623e+06	4708395	0	6591719	6814997	4.94774e+06	0	6.61639e+06	8998204	4.08002e+06	0	0	5783683	6953718	7.37912e+06	13600000	11800000	9761565	7.67616e+06
216.038	215.031					C7H8N2O6	0	0	0	5.40028e+06	5103565	0	0	0	4501911	0	4.33083e+06	4.19829e+06	0	0	0	0	0	0	4830256	0	0	4300852	0	4242489	4020034	4.24126e+06	4.00528e+06	0	6850375	0	0	0	7.83626e+06	4624720	0	0	0	7105201	0	11200000	11700000	10100000	6924008
216.04	215.033	Methyl-D-erythritol-phosphate	C5H13O7P	216.04	-4660.94	C6H9N4O3P	334000000	341000000	358000000	487000000	378000000	456000000	375000000	408000000	372000000	374000000	375000000	418000000	311000000	319000000	347000000	329000000	297000000	327000000	450000000	396000000	391000000	409000000	426000000	435000000	353000000	404000000	341000000	602000000	580000000	528000000	523000000	609000000	719000000	418000000	463000000	517000000	539000000	611000000	649000000	1630000000	1020000000	881000000	648000000
216.041	215.033					C6H9N4O3P	0	0	0	0	0	0	0	0	0	0	0	0	0	0	13700000	0	12200000	12300000	0	0	0	0	0	0	0	0	0	0	0	0	0	0	0	0	0	0	0	0	0	0	0	0	0
216.041	215.034					C6H9N4O3P	17100000	17500000	18700000	25800000	20200000	25700000	20100000	22800000	19100000	18800000	21800000	22500000	16200000	16400000	17300000	16000000	14600000	16900000	23400000	21300000	21000000	20900000	22900000	23400000	18700000	21500000	17000000	35800000	35200000	30800000	31300000	35400000	45400000	21400000	27000000	29900000	31600000	37900000	40100000	84900000	61000000	52900000	36000000
216.042	215.034					C12H8O4	8933330	8843653	9566697	13800000	9017574	12900000	10700000	10900000	10100000	8701521	9282230	11800000	7644345	8359094	8903104	8.18759e+06	7027339	7.9245e+06	12300000	9754115	10800000	10900000	12800000	12600000	9123593	9906598	8649104	16900000	17100000	15400000	14700000	17400000	21900000	11600000	13000000	14300000	16300000	19300000	19600000	31500000	28100000	24900000	18000000
216.042	215.035	Methoxsalen	C12H8O4	216.042	-4662.42	C12H8O4	0	5.62033e+06	0	8009855	5.35231e+06	9743746	5.88675e+06	6776596	6474442	5.69021e+06	5324203	7.80256e+06	5.28874e+06	0	6.12103e+06	5078808	4729376	4.29231e+06	7607480	6243024	6.12764e+06	7813600	7049887	6.04623e+06	6.01633e+06	7.21756e+06	5.75719e+06	9820277	9293832	9690817	9496529	10000000	11900000	7361696	9051078	8580467	9292493	9891737	11800000	12100000	13600000	13100000	11100000
216.043	215.036					C5H8N6O2S	0	0	0	0	0	4379956	4297822	4333200	0	0	0	5442622	0	0	0	3741259	0	0	4352088	4.23257e+06	5.42033e+06	0	4794375	3.66587e+06	0	3.88309e+06	0	0	7.39545e+06	6.87854e+06	5425489	6.21408e+06	6670565	0	5325837	0	6.42572e+06	6677749	5721325	5.95625e+06	7.33351e+06	8.26267e+06	5299508
216.044	215.036					C13H4N4	0	0	0	0	0	0	0	0	0	0	3.48243e+06	0	0	0	0	0	0	0	0	0	0	0	0	0	0	0	0	4401284	0	0	0	0	0	0	0	0	0	4.00658e+06	4293352	0	4.58794e+06	0	0
217.042	216.035					C9H7N5S	0	0	0	0	0	0	0	0	0	0	0	0	0	0	0	0	0	0	3813871	0	0	0	0	0	0	0	0	0	0	0	0	4930610	0	0	0	0	0	0	0	9526878	5956460	6172595	0
218.019	219.027					C7H2N6O3	141000000	129000000	134000000	140000000	144000000	138000000	155000000	154000000	139000000	125000000	109000000	104000000	136000000	134000000	134000000	125000000	128000000	117000000	137000000	142000000	145000000	171000000	156000000	160000000	143000000	175000000	146000000	94900000	97800000	88200000	133000000	125000000	148000000	87300000	87400000	84100000	167000000	161000000	146000000	106000000	103000000	96400000	110000000
218.036	217.029					C7H10N2O4S	9466699	9109713	10900000	13600000	11100000	12100000	10700000	12000000	11700000	11300000	9533242	11400000	9675569	10200000	9840696	9805476	9088654	10100000	13200000	10700000	10900000	10400000	12500000	12600000	10500000	11100000	10700000	16600000	17000000	15200000	14100000	17300000	21000000	11000000	12600000	14600000	16100000	17400000	19600000	45000000	27200000	26100000	20500000
218.036	217.029					C15H6O2	0	0	7405699	9917192	8168877	7.92188e+06	8.15578e+06	7.48399e+06	7030543	7642261	6.42643e+06	7455992	0	6136112	6.06752e+06	7.00212e+06	5408931	6386072	8075478	6.93002e+06	0	8.17386e+06	7.85702e+06	8682278	6091004	8919190	7658987	12000000	12000000	10000000	10100000	11000000	13400000	8614758	9796318	8416186	9513281	11300000	11600000	29700000	17900000	18100000	11600000
218.037	217.03					C5H15O5PS	110000000	111000000	125000000	164000000	127000000	152000000	123000000	135000000	127000000	134000000	126000000	139000000	105000000	111000000	116000000	113000000	97700000	108000000	153000000	131000000	136000000	133000000	148000000	148000000	120000000	136000000	117000000	201000000	195000000	178000000	173000000	200000000	233000000	140000000	160000000	175000000	183000000	200000000	226000000	531000000	325000000	289000000	221000000
218.038	217.031					C5H15O5PS	0	0	0	0	0	0	0	0	0	0	0	0	0	0	0	0	0	0	0	0	0	0	0	0	0	0	0	0	0	0	0	0	0	0	0	0	0	0	0	0	0	0	0
218.038	217.031					C5H15O5PS	3927253	5.95004e+06	5656357	8215081	6.82102e+06	0	0	0	6445134	0	0	7859920	4912916	5.98508e+06	5198953	0	4.79565e+06	4.98938e+06	8.33137e+06	0	0	6.75669e+06	6.53102e+06	0	7047998	0	0	9101827	9926202	8455865	10200000	9852860	12600000	7.26466e+06	8535721	9826691	9507664	10600000	11700000	27400000	18400000	14300000	11000000
218.039	217.032						0	0	0	0	0	0	0	0	0	0	0	0	0	0	0	0	0	0	0	0	0	0	0	0	0	4370253	0	0	0	0	0	5.61345e+06	5084338	0	0	0	4234338	4.93348e+06	0	11000000	7534828	6900826	5.1143e+06
218.04	217.032					C12H10O2S	0	0	0	0	0	0	0	0	0	0	0	0	0	0	0	0	0	0	0	0	0	0	0	0	0	0	0	0	0	0	0	0	0	3476075	0	0	0	0	0	5.90635e+06	5.05013e+06	4046715	4.5951e+06
218.055	71.6778					C8H6N6O2	0	0	0	0	0	0	0	0	0	0	0	0	0	0	0	0	0	0	0	0	0	0	0	0	0	0	0	0	0	0	0	0	0	0	0	0	0	39200000	0	95800000	62000000	0	0
220.017	221.025					C7H4N6OS	12500000	10100000	10700000	11900000	10300000	8504218	13600000	11500000	10100000	8860575	7909505	7307138	10400000	9810304	9378470	12000000	9463426	8735019	11300000	11000000	11500000	13300000	12100000	11300000	10500000	13600000	9488120	6.46447e+06	7.83374e+06	6.88493e+06	11000000	10600000	13400000	6773548	7784387	6226883	12600000	12000000	13200000	6859314	8.05262e+06	8150922	9541566
221.965	222.972					C6H6O5S2	0	0	0	5.46739e+06	0	3.93872e+06	4.35662e+06	0	3.91455e+06	4440901	6125102	4272605	0	0	0	0	0	0	6.06397e+06	4.81676e+06	6196163	0	0	0	0	0	0	5137291	4.75801e+06	5.152e+06	4326775	5.06904e+06	4598347	4497442	5093333	4736895	4138426	4.96591e+06	4.83771e+06	4545643	4.80368e+06	4.08631e+06	4710557
224.027	223.02					C7H13O4PS	22100000	19000000	24700000	26600000	16000000	22400000	17500000	18200000	16400000	14500000	16200000	16100000	16700000	15500000	14600000	28000000	19700000	21700000	24100000	16400000	18700000	17000000	30000000	17900000	12800000	17400000	15000000	29700000	15300000	17900000	18900000	23500000	24000000	14400000	17800000	22400000	19900000	20300000	22400000	61700000	39500000	40400000	48300000
225.944	226.952					C6H2N4S3	0	0	0	0	0	0	0	0	0	0	0	0	0	0	3.76501e+06	4865896	4919294	0	0	0	0	0	0	0	5008743	0	0	0	0	0	0	0	0	0	0	0	0	4400812	0	0	0	0	0
226.069	225.062	Glucoheptonic acid	C7H14O8	226.069	-4455.1	C7H14O8	3.59305e+06	0	0	5963647	0	4859789	3681775	4.43469e+06	0	0	0	0	0	4.01084e+06	0	0	0	0	5.07852e+06	0	0	0	5.24022e+06	3755817	0	0	0	28000000	21200000	19400000	14400000	17900000	19000000	12700000	13900000	13400000	15400000	15300000	12900000	28400000	22900000	22500000	13100000
226.072	227.079					C6H15N2O5P	0	0	0	0	0	0	0	0	0	0	0	0	0	0	0	0	0	0	0	0	4.1525e+06	3604881	3.65235e+06	0	0	3.90593e+06	0	0	0	0	0	0	0	0	0	0	0	4684207	0	0	3507444	0	0
228.209	227.202	Myristic acid	C14H28O2	228.209	-4413.06	C14H28O2	0	0	0	0	0	6963776	13700000	14300000	10900000	0	0	0	0	0	0	9046956	7.33536e+06	10100000	4.11643e+06	0	0	12300000	14600000	14500000	0	0	0	7901208	6924993	7.84126e+06	32000000	37800000	40400000	12300000	13000000	14800000	28500000	30600000	26200000	0	0	4256841	11600000
230.056	229.049					C6H15O7P	16400000	16500000	17300000	12700000	11000000	14300000	9840339	11800000	9888748	0	0	0	0	0	0	0	0	0	0	0	0	0	0	0	0	0	0	0	0	0	0	0	0	0	0	0	0	0	0	0	0	0	0
230.852	231.86						0	0	0	0	0	0	0	0	0	0	0	0	0	0	4126371	0	0	0	0	0	0	0	0	0	0	0	0	0	0	0	0	0	0	0	0	0	0	0	0	0	0	0	0
231.994	233.001					C10H4N2O3S	0	0	0	0	0	0	3862166	3893880	0	0	0	0	0	0	0	0	0	0	0	0	0	0	0	0	0	0	0	0	4.35526e+06	0	0	0	0	0	3557185	0	4984207	4.47481e+06	0	4233400	0	0	0
232.053	231.046					C9H8N6S	5.29384e+06	5.13661e+06	5.7753e+06	0	0	4.41866e+06	0	4.00772e+06	0	0	0	0	0	0	0	0	0	0	0	0	0	0	0	0	0	0	0	0	0	0	0	0	0	0	0	0	0	0	0	0	0	0	0
233.519	234.527						0	0	0	3660714	0	0	0	0	0	0	0	0	0	3.78909e+06	0	0	0	0	0	0	0	0	3977654	0	0	0	0	0	0	0	0	0	3737928	0	0	0	4.03032e+06	4.66279e+06	4.68263e+06	0	0	0	0
234.085	235.093	Thr Asp	C8H14N2O6	234.085	4303.48	C8H14N2O6	27300000	27500000	27700000	21400000	21800000	23900000	27200000	25500000	23400000	26700000	25900000	25800000	31200000	33300000	31100000	31200000	32400000	32300000	24600000	23300000	27800000	32800000	30400000	34700000	27600000	30400000	28800000	20700000	22200000	22400000	30900000	31400000	33200000	18200000	20100000	17100000	34300000	34700000	35600000	21400000	22300000	23000000	27600000
238.022	237.015					C9H6N2O6	0	0	0	0	0	0	0	0	0	0	0	0	0	0	0	0	0	0	0	0	0	0	0	0	0	0	0	0	0	0	0	0	0	0	0	0	0	0	0	6825014	3725313	4.4833e+06	0
240.083	239.076					C12H16O3S	0	0	0	0	0	0	0	0	0	0	0	0	0	0	0	0	0	0	0	0	0	0	0	0	0	0	0	0	0	0	0	0	0	0	0	4969091	0	0	0	10000000	6.32732e+06	5.63409e+06	0
240.085	239.077					C8H16O8	14600000	15100000	17400000	24300000	18400000	24000000	20400000	22200000	17500000	17900000	21400000	20700000	15200000	14700000	17600000	14700000	15600000	17100000	20100000	22500000	20500000	20400000	23400000	19900000	14500000	17800000	15100000	52700000	43800000	45300000	35300000	41400000	49800000	31800000	34200000	40300000	38400000	41200000	43700000	133000000	81400000	76800000	54000000
244.129	245.136					C16H20S	9742496	8624160	8347880	6.31239e+06	8085469	8579518	9125087	9043206	10000000	11900000	9331627	9417180	9957674	10200000	9968327	8644423	9359934	8707604	8660559	9090584	9913783	12700000	12600000	11000000	9274273	10900000	9810314	0	5.98329e+06	0	5.86205e+06	8862618	8389951	5.47959e+06	5501117	5311836	9710568	10300000	8862389	6005698	7.40557e+06	4466239	6925802
244.219	245.226					C18H28	0	4.18021e+06	4.70246e+06	7.13938e+06	6.03227e+06	5.84615e+06	9150451	9520143	8.04104e+06	5709166	5390603	5607114	5987582	6458496	5341023	6325423	6049132	5.24114e+06	5479345	4894710	4.80645e+06	7.19668e+06	6434634	9070840	4.91474e+06	6203885	6253132	0	0	0	7.16524e+06	8930158	8626888	0	4.35354e+06	0	6902949	7794693	8857121	0	0	0	0
246.009	247.017					C11H6N2O3S	0	0	3.69669e+06	0	0	0	0	0	0	0	0	0	5735362	6517329	5746199	0	0	0	0	0	0	0	0	0	0	0	0	0	0	0	0	0	0	0	0	0	0	0	0	0	0	0	0
246.085	247.093	Dihydrouridine	C9H14N2O6	246.085	4093.87	C9H14N2O6	15600000	15900000	18200000	11600000	13800000	12400000	16100000	15600000	15400000	13800000	13500000	14000000	17700000	17800000	16900000	17000000	15700000	17500000	12600000	12100000	14200000	19800000	20300000	18500000	16200000	18500000	17300000	14500000	15200000	15800000	14800000	13800000	18800000	9625998	13000000	13400000	17700000	17300000	16500000	13100000	13400000	15900000	16600000
246.235	247.242	Dodecylbenzene	C18H30	246.235	4090.85	C18H30	3464276	4.41769e+06	0	6.27282e+06	6584095	7.40687e+06	11400000	9562885	10200000	4807115	4067105	0	0	0	0	0	0	5109216	0	5.51019e+06	0	8922145	6886849	10500000	0	0	0	0	0	0	9384577	10300000	13400000	5.17257e+06	0	5223083	10500000	11500000	11700000	0	0	0	5.1817e+06
247.163	248.17						0	0	0	0	0	0	0	0	0	0	0	0	0	4525328	0	6.37892e+06	5533504	3.90219e+06	0	0	0	6177669	4.59648e+06	0	0	0	0	0	0	0	0	0	0	0	0	0	0	0	0	0	0	0	0
247.164	248.171					C9H21N5O3	0	3.53933e+06	0	0	0	0	0	0	0	0	0	0	0	0	0	5834544	5201190	4.01226e+06	0	0	0	3.58238e+06	5622670	0	0	0	0	0	0	0	0	0	4.02222e+06	0	0	0	4.14645e+06	0	0	0	0	0	0
249.913	250.92						4.81136e+06	5.03494e+06	0	0	0	0	0	0	0	0	0	0	8.28409e+06	7760108	7.45853e+06	5.14165e+06	5.60302e+06	4.72587e+06	0	0	0	5247878	4.70462e+06	0	0	0	0	0	0	0	0	0	0	0	0	0	0	4.53665e+06	0	0	0	0	0
251.179	252.187						0	0	0	3811664	0	0	0	0	0	0	0	0	4.3827e+06	0	0	4217464	4368123	0	0	3.59649e+06	4.87235e+06	0	4469009	4.88894e+06	0	0	0	0	0	0	0	3935476	4.20256e+06	0	0	0	4332338	0	0	0	0	0	0
251.85	252.857						10200000	0	10500000	9151311	9291408	8242239	8445694	9081553	8960869	8903706	0	9960586	13400000	13300000	0	13800000	0	13800000	11900000	0	0	12900000	11700000	0	13200000	0	0	7.54312e+06	6278693	0	11100000	12500000	13500000	7886755	7889899	8337385	0	13000000	0	0	0	10900000	10900000
251.851	252.859						0	0	0	0	0	0	0	0	0	0	0	0	0	0	0	0	0	0	0	0	0	0	0	0	0	0	0	0	0	0	0	0	0	0	0	0	0	0	0	98300000	0	0	0
251.852	252.859						17400000	0	0	19200000	20200000	18600000	0	20400000	0	18300000	0	20900000	0	0	22700000	21500000	23400000	22500000	0	0	21400000	22200000	19800000	0	0	0	0	0	0	0	24700000	22800000	0	0	0	0	22200000	0	20800000	23400000	25100000	0	27400000
252.185	253.192					C14H24N2O2	0	0	0	0	4538055	0	0	0	0	0	0	0	0	0	0	0	0	0	0	0	0	0	0	0	0	0	0	0	0	0	5397864	0	0	0	0	0	0	0	0	0	0	0	4.0413e+06
252.187	253.194					C11H28N2O2S	8933954	0	0	7292001	7.97623e+06	7749087	0	0	0	0	0	0	0	0	12400000	0	11300000	10600000	0	0	9850272	11400000	9177165	0	0	0	0	0	0	0	10400000	11000000	0	9332175	0	0	8.34316e+06	0	8944337	0	11100000	0	10600000
252.522	253.529						4.1239e+06	0	0	0	0	0	0	0	0	0	4081772	0	0	0	0	4.05042e+06	4.21246e+06	0	0	0	3.88186e+06	0	0	4.41449e+06	0	0	0	0	0	0	4.31486e+06	0	3.68292e+06	0	0	0	0	0	0	0	4.23734e+06	0	0
252.523	253.53						25900000	25900000	0	0	0	25700000	26400000	0	0	0	0	0	32100000	29400000	27400000	0	28300000	0	24600000	0	25300000	27200000	27400000	30200000	29200000	0	30200000	0	0	0	28700000	0	30400000	0	19500000	0	27600000	26800000	28900000	0	24800000	0	23600000
252.524	253.531						6412305	5502856	0	0	0	0	0	6.19816e+06	6180892	0	0	7172957	0	0	5058213	5149930	6.71164e+06	0	0	6.51253e+06	0	0	5.87567e+06	6432699	7537797	7.55047e+06	7172622	0	0	0	8484072	0	7.83457e+06	0	0	0	0	0	6.94458e+06	6742986	0	0	0
252.859	253.866						0	0	0	0	0	0	0	0	0	0	0	0	0	0	0	0	0	0	0	0	0	0	0	0	0	0	0	0	0	3.92184e+06	0	0	0	0	0	0	0	0	0	0	0	0	0
253.816	254.824						0	0	0	0	4496526	0	3.8926e+06	0	0	3.41311e+06	0	0	0	0	0	5.91652e+06	4207585	0	5114308	0	4522547	0	0	0	0	0	0	0	0	0	0	0	0	0	0	0	0	0	0	0	0	0	0
254.038	253.031					C8H15O5PS	4.14719e+06	0	5406704	0	0	0	0	0	0	0	0	0	4.56768e+06	0	0	4894292	0	0	0	0	0	0	0	0	0	0	0	0	0	0	0	0	0	0	0	0	0	0	0	5465859	0	0	0
254.223	253.215					C12H26N6	0	0	0	0	0	0	0	4.0575e+06	0	0	0	0	0	0	0	0	0	0	0	0	0	4949789	6561880	4235318	0	0	0	0	0	0	14700000	17400000	17900000	4706075	4990580	5464454	10300000	12100000	10400000	0	0	0	0
254.224	253.216					C16H30O2	0	0	0	0	0	0	0	0	0	0	0	0	0	0	0	0	0	0	0	0	0	0	0	0	0	0	0	0	0	0	0	10900000	12100000	0	0	0	5.91344e+06	6868120	8.05662e+06	0	0	0	0
254.225	253.217	Gaidic acid	C16H30O2	254.225	-3961.54	C16H30O2	8463158	9018965	9899675	23200000	19700000	23800000	48900000	51500000	42100000	10600000	13500000	13500000	6819789	5927351	6.5367e+06	28400000	26600000	29300000	13700000	11900000	12600000	58100000	59800000	59600000	5.77772e+06	6.3722e+06	5.02878e+06	38100000	35600000	37200000	195000000	216000000	239000000	64000000	63900000	68900000	133000000	149000000	138000000	16000000	8783505	10600000	42400000
254.226	253.219					C16H30O2	0	0	0	0	0	0	0	0	0	0	0	0	0	0	0	0	0	0	0	0	0	0	0	0	0	0	0	0	0	0	8479451	8177429	10300000	0	0	0	5.67797e+06	5549560	5280963	0	0	0	0
255.813	256.821						0	0	0	4.17953e+06	0	4.53771e+06	4.34106e+06	0	0	4.697e+06	4.01388e+06	0	4.11897e+06	4.72634e+06	0	4419118	6622291	5213605	5442752	4.64113e+06	6180469	6203259	0	0	0	0	3.76483e+06	0	0	0	0	0	0	0	0	0	0	0	0	0	0	0	0
256.238	255.231					C12H28N6	4398028	4288790	5.52802e+06	7424007	6744694	9414008	15500000	16500000	14300000	4463150	5716691	6.11175e+06	5.5893e+06	4.66207e+06	0	10600000	9019717	12000000	0	4.90973e+06	3.93945e+06	14700000	14200000	14700000	0	0	3.73682e+06	0	7478466	8091391	0	0	0	0	0	0	0	0	0	9316006	6.1161e+06	6166408	0
256.239	255.232					C16H32O2	0	0	0	0	6.41327e+06	5.80694e+06	11000000	10500000	10200000	0	0	0	0	0	0	5.83678e+06	6.49768e+06	8075369	0	3.93392e+06	0	9824906	11300000	8144630	0	0	0	0	5602996	0	22000000	24400000	26700000	0	7173209	7299538	17300000	20300000	17800000	0	0	0	6.43128e+06
256.24	255.233	Palmitic acid	C16H32O2	256.24	-3930.22	C16H32O2	56800000	65200000	65700000	102000000	91500000	116000000	209000000	212000000	181000000	59900000	64200000	63000000	69600000	66300000	72900000	137000000	129000000	153000000	66600000	62300000	61000000	186000000	197000000	190000000	37900000	46400000	41300000	110000000	103000000	100000000	418000000	465000000	516000000	131000000	135000000	137000000	346000000	384000000	355000000	124000000	78900000	82000000	114000000
256.242	255.234					C16H32O2	0	0	0	0	0	0	8735336	9213691	0	0	0	0	0	0	0	6.09438e+06	6073245	6.15063e+06	0	0	0	8600332	9371178	0	0	0	0	0	4841926	0	17900000	20500000	21900000	5716684	5201757	5.66694e+06	14800000	16700000	14500000	0	0	0	0
256.242	255.235						0	0	0	0	0	0	0	0	0	0	0	0	0	0	0	0	0	0	0	0	0	0	0	0	0	0	0	0	0	0	6197386	8610711	8.16202e+06	0	0	0	6157686	7654019	5.33919e+06	0	0	0	0
256.523	255.515						0	0	0	0	0	0	0	0	0	0	0	0	0	0	0	0	0	0	0	0	0	0	0	0	0	0	0	0	0	0	0	0	0	0	0	0	0	0	0	0	0	3.78678e+06	0
257.103	258.11	Glycerophosphocholine	C8H20NO6P	257.103	3918.7	C8H20NO6P	0	0	0	0	0	0	0	0	0	0	0	0	0	0	3986440	0	0	0	0	4.45969e+06	0	0	0	5305093	4240760	3.70074e+06	0	0	0	0	0	0	0	0	0	0	0	0	0	0	0	0	0
257.242	256.234						0	0	0	0	0	0	0	0	0	0	0	0	0	0	0	0	0	0	0	0	0	0	0	0	0	0	0	0	0	0	4.41672e+06	5.90058e+06	6313706	0	0	0	4648974	5.30687e+06	4421096	0	0	0	0
257.942	256.934					C8H6N2S4	0	0	0	4107917	0	0	0	4386296	0	0	0	0	0	0	0	0	0	0	0	0	0	0	5479950	0	0	0	0	3.6687e+06	0	0	0	0	4.83598e+06	0	0	0	0	3773612	0	5635726	3414495	5.27627e+06	4.29787e+06
258.154	259.161						0	0	0	0	0	0	0	0	0	0	0	0	4584342	4234524	5402807	5519343	4.06912e+06	4.38522e+06	0	0	0	0	0	0	0	0	0	0	0	0	0	0	4.01877e+06	0	0	0	0	0	0	0	0	0	0
258.155	259.162						0	0	0	0	0	0	0	0	0	0	0	0	5954249	5619625	5899832	6453021	5798831	6348272	0	0	3.94651e+06	5.08322e+06	0	5.37156e+06	4.50273e+06	4468803	0	0	0	0	0	4.47756e+06	0	0	0	0	0	4973563	6329342	0	0	0	0
259.179	260.186	L-Glutamic acid dibutyl ester	C13H25NO4	259.178	3887.55	C13H25NO4	0	0	0	0	0	0	0	0	0	0	0	0	0	0	0	0	0	0	0	0	0	0	0	0	0	0	0	0	0	0	0	0	0	0	0	0	0	0	0	24100000	19800000	0	0
259.18	260.187					C14H21N5	0	0	9097319	8442200	6770268	5.24022e+06	6.98688e+06	6.27797e+06	4979250	4.71752e+06	4394469	4531120	0	5832591	6045063	6460033	5801390	5016324	3.99423e+06	5.29727e+06	5416109	0	6.59117e+06	6.00309e+06	0	5.04021e+06	5073394	0	0	9270450	0	0	0	0	0	0	0	0	0	0	0	0	10800000
259.85	260.858						0	9268948	0	7401691	8000943	7.23112e+06	0	7444588	8.00167e+06	7452198	5666509	7728664	0	0	9699046	11100000	0	0	9431495	0	7999366	0	11600000	0	8820565	8505993	7.91217e+06	0	0	5.85505e+06	11200000	0	13100000	5133352	5310892	5.4038e+06	8926529	10400000	0	7.16664e+06	6.10996e+06	5907990	0
259.851	260.859						0	0	0	0	0	0	0	0	0	0	0	0	0	0	0	0	0	0	0	0	0	0	0	0	0	0	0	0	0	0	0	0	0	0	0	0	0	0	0	42400000	0	0	0
259.852	260.86						0	0	0	10300000	0	9135127	0	0	0	0	0	0	12000000	0	0	0	0	0	0	0	0	0	0	0	0	0	0	0	0	0	9757865	9830056	8562352	7754034	9725575	0	0	9186697	7940770	0	0	0	0
259.942	260.949					C12H4OS3	7166121	6463972	6101414	0	0	0	0	0	0	0	0	0	10400000	9901850	11000000	7547295	8489085	7.3294e+06	0	0	0	9254994	7.63588e+06	6.80126e+06	0	0	0	0	0	0	0	0	0	0	0	0	5.17232e+06	4.88215e+06	4.06037e+06	0	0	0	0
259.99	258.982					C11H4N2O4S	4.27338e+06	4715432	0	15300000	13000000	16400000	12100000	15700000	13600000	11100000	9459692	10600000	4.86099e+06	5062490	5506700	0	0	0	8947193	6.07312e+06	8139531	8.37234e+06	7447586	8549655	7.25257e+06	9289570	6.20994e+06	21500000	18500000	20100000	20300000	25700000	27400000	17000000	19500000	20800000	22700000	25600000	25100000	19800000	14600000	14900000	13400000
260.004	261.011					C7H8N4O3S2	8.27187e+06	9289568	7588973	16600000	15700000	16200000	17400000	18700000	17100000	17800000	14600000	15100000	12000000	12000000	13400000	6287648	6.18893e+06	7285196	15900000	14300000	14900000	17200000	12400000	15200000	9070275	12800000	9018239	24200000	32900000	27600000	27700000	28100000	34500000	28700000	28100000	30800000	32400000	28200000	28500000	36300000	34200000	40400000	22400000
260.185	261.192					C11H24N4O3	0	0	0	0	0	0	0	0	4.82382e+06	0	4.62718e+06	0	0	0	0	0	0	0	0	0	0	0	0	0	0	0	0	0	0	0	5.16116e+06	0	5233355	0	0	0	5698112	5181074	0	0	0	0	0
260.187	261.194						0	0	0	0	0	5.73086e+06	4.80997e+06	3492892	3752051	0	5910271	0	0	0	0	0	0	0	0	0	0	0	0	0	0	0	5.70694e+06	4.17683e+06	0	0	0	0	3994882	0	0	0	0	0	0	0	5095582	0	0
260.522	261.529						0	0	0	0	0	0	0	0	0	0	0	0	0	0	0	0	0	0	4.72552e+06	0	0	0	0	0	0	0	0	0	0	0	0	0	0	0	0	0	0	0	0	0	0	0	0
260.524	261.532						0	4.49766e+06	4296074	4512573	5.65485e+06	4427647	4.9884e+06	4.97215e+06	0	4826293	0	6.21391e+06	4.51578e+06	0	6.02694e+06	5868066	5.57715e+06	6.79607e+06	5.81499e+06	5.13754e+06	0	5.853e+06	5148880	0	0	6176675	0	0	0	0	0	0	4208596	5.053e+06	0	0	4564067	3.99002e+06	4.33417e+06	6105518	0	0	4.69916e+06
261.194	262.201					C13H27NO4	0	0	4955082	5.20686e+06	0	5.10972e+06	0	0	0	4.04767e+06	5.00469e+06	6129617	6.40777e+06	8.1515e+06	7.14753e+06	0	6.41157e+06	7.5753e+06	0	0	6568484	5.68798e+06	0	8367895	6844957	0	0	0	0	0	0	6497155	7.05173e+06	5193131	0	0	6.6395e+06	0	7977719	6689090	6.32706e+06	0	6.66415e+06
261.196	262.203					C14H23N5	9768918	8.25857e+06	8658640	10500000	0	9908898	0	10800000	0	0	0	11600000	0	0	10900000	0	0	0	0	0	10500000	0	0	10900000	10700000	10600000	0	0	0	0	13700000	12800000	0	0	0	0	0	10600000	10800000	14700000	14900000	0	15200000
261.531	262.538						6.25157e+06	5.05932e+06	5.90161e+06	5.45714e+06	0	0	5.81657e+06	0	0	5.28384e+06	6.65822e+06	6.49123e+06	0	0	5.7096e+06	0	0	0	5.59362e+06	5.71884e+06	0	0	0	7870247	5.69598e+06	6.0374e+06	6018178	8009707	0	6.64912e+06	6586282	5.69171e+06	0	5.869e+06	0	0	0	5552325	0	7289384	6808273	8500094	6.31171e+06
261.867	262.874						4937386	4910929	4.46389e+06	0	0	0	0	4568712	0	0	5.64056e+06	4.9246e+06	5781346	6.31493e+06	4538903	4.7966e+06	5.68967e+06	6.21003e+06	5816713	4837000	0	5442838	5.37177e+06	5584794	0	0	0	0	0	0	0	5.68887e+06	6739838	0	4.73898e+06	0	5.7982e+06	6.71045e+06	5.18651e+06	5370272	6271346	5.12811e+06	0
261.983	260.976					C6H6N4O4S2	0	0	4.30273e+06	4766407	0	4.70298e+06	5.96342e+06	5.02454e+06	0	4.81407e+06	3.82805e+06	4754832	3.69456e+06	0	0	5.3259e+06	0	3.88775e+06	4.61091e+06	0	0	4318479	0	3985222	5.60087e+06	4.69255e+06	0	5585330	5.21766e+06	4694979	0	0	4.69835e+06	0	0	3.83035e+06	0	6577381	4.49185e+06	8145679	5301910	6.98397e+06	6836297
261.988	260.98					C8H7O8P	5727116	4.52675e+06	5736881	17600000	12300000	16700000	14600000	12800000	14200000	11700000	12400000	13100000	5641322	0	7478147	0	0	0	9709701	9140324	6978427	7.94751e+06	8003048	9282528	8141306	9042796	7.13909e+06	21500000	22600000	20800000	21600000	27100000	27800000	20000000	20000000	24500000	23400000	25800000	26800000	20500000	17800000	14900000	13700000
262.001	263.008	Hydroxy-methylbut-en-yl trihydrogen diphosphate	C5H12O8P2	262.001	3846.02	C7H18S5	0	0	0	3.94479e+06	5144176	4459328	5739018	5556286	4.85099e+06	5.49907e+06	5.17121e+06	5046901	0	0	4.47355e+06	0	0	0	5168215	5691348	4709434	5477501	6152809	4380127	0	0	0	7427692	12300000	8860482	9028916	9192219	11000000	9783169	9169979	10000000	10700000	9861144	10300000	11100000	10800000	12400000	8512265
262.067	297.036	Thiopheneacetic acid, (hydroxyphenylmethyl)-methyl-	C14H14O3S	262.066	133438	C7H14N6OS2	4292688	5.27122e+06	7549953	10200000	6631530	10800000	7676928	8457099	7324044	6303387	6716768	7489376	5945860	4299666	5.97864e+06	0	0	4108035	8457910	7.1555e+06	7177722	5.9119e+06	8763335	8850259	5.54674e+06	5882491	5.18802e+06	20300000	16600000	17400000	15700000	19200000	19000000	14500000	17300000	17100000	17100000	17000000	18100000	35400000	26200000	30500000	17600000
262.078	263.085					C13H14N2O2S	18800000	15700000	14500000	20600000	22800000	22400000	18700000	21600000	16400000	30300000	25700000	23400000	22800000	22000000	24200000	22100000	22100000	20600000	28200000	29300000	28200000	27100000	24400000	24200000	24600000	27900000	25500000	14000000	16700000	13800000	16800000	16200000	19200000	12000000	13200000	12300000	21800000	20800000	18400000	17700000	16600000	15400000	20200000
264.016	265.023					C6H16O5S3	0	0	0	0	0	0	0	0	0	0	0	4272878	0	0	0	0	0	0	4.19132e+06	0	0	0	0	0	0	0	4.72715e+06	4.90841e+06	6.10518e+06	6809833	7401891	0	5.78516e+06	6177977	5889990	5533090	6.60743e+06	6131934	7227111	7964067	6426270	9686904	7512434
264.02	263.013					C11H8N2O4S	5.54051e+06	3.94451e+06	4731757	7.54697e+06	4582281	5.27174e+06	0	5.16511e+06	0	5.45495e+06	5.04332e+06	5.47384e+06	0	0	0	6.42476e+06	7.10338e+06	5.27731e+06	8.03102e+06	4.65647e+06	4996095	5510636	6.81349e+06	6.46211e+06	4.16596e+06	5726160	5022809	4.2587e+06	0	5.45066e+06	0	0	0	4.95592e+06	0	6.05591e+06	4697120	4.83081e+06	4.13923e+06	9729428	6.91875e+06	7.42923e+06	7748507
264.121	263.114	Ilicifolinoside A	C11H20O7	264.121	-3812.99	C11H20O7	0	0	0	0	0	4030943	6.00356e+06	8259953	5131789	0	0	0	0	0	0	0	0	0	0	0	0	0	5113279	0	0	0	0	21000000	19100000	17400000	8.19858e+06	8399234	8732424	14100000	16300000	19300000	6846957	8459542	10400000	0	0	0	5.32786e+06
266.155	265.148					C12H26O4S	0	0	4.87655e+06	3.80087e+06	0	0	5101325	0	0	0	0	0	0	0	0	0	4.14651e+06	0	4.70728e+06	0	4.30968e+06	5587863	4.78831e+06	4.84718e+06	0	0	0	4414740	0	0	5.08894e+06	5.62765e+06	4.7904e+06	0	0	4514970	4.23895e+06	4.94277e+06	4.39069e+06	19400000	12900000	10900000	8.37305e+06
266.507	267.514						0	0	4.21022e+06	0	0	0	0	0	0	0	0	0	0	0	0	0	0	0	0	0	0	0	0	0	0	0	0	0	0	0	4.86807e+06	5.73968e+06	0	0	0	0	3.92243e+06	5467090	5373768	0	0	0	0
267.179	268.186					C10H25N3O5	0	0	0	0	11000000	10800000	0	12700000	11900000	10300000	0	11800000	0	0	0	0	0	0	0	0	0	0	0	0	0	0	0	6.98814e+06	6.32834e+06	5.7423e+06	18000000	0	0	8691740	6023679	7.95316e+06	0	0	0	0	0	0	0
267.18	268.187					C11H29N3S2	0	0	0	0	0	0	0	0	0	0	0	0	0	0	0	0	4041601	0	0	0	0	0	0	0	0	0	0	0	0	0	0	0	4264045	0	0	0	0	0	0	0	0	0	0
267.513	268.521						0	0	0	0	4966209	5.44057e+06	0	5804775	6602926	5470956	0	5.99579e+06	0	0	0	0	0	0	0	0	0	0	0	0	0	0	0	0	0	0	0	0	0	0	0	0	0	0	0	0	0	0	0
267.85	268.858						8031608	7738312	6.77732e+06	6.25028e+06	6.28477e+06	7.42794e+06	7.13562e+06	0	6.88375e+06	6.29983e+06	6.18296e+06	5326773	8757477	8072484	7352033	6958679	0	8436658	5417218	7.01025e+06	7462144	7781119	8443325	8.25586e+06	7.49453e+06	6080680	6.99035e+06	4.99731e+06	4.82693e+06	4663069	8992123	0	0	5.23525e+06	0	4.06652e+06	0	8987799	0	7286983	6.24759e+06	7270510	5.60734e+06
267.853	268.86						8921223	0	0	10200000	9929636	0	12600000	11500000	0	0	0	0	0	0	0	0	0	0	6796224	0	0	0	6.25017e+06	0	0	0	8686563	0	0	0	0	0	0	0	0	0	8677595	0	11100000	10500000	11100000	0	11600000
267.97	266.963					C9H5N2O4PS	0	0	0	0	0	0	0	0	0	0	0	0	0	0	0	0	0	0	0	0	0	0	0	0	0	0	0	0	0	0	0	0	0	0	0	0	0	0	0	3712648	0	0	0
268.185	269.192					C8H24N6O4	0	0	0	0	0	0	0	0	0	0	0	0	3.53209e+06	0	0	0	0	0	0	0	0	0	0	0	0	0	0	0	0	0	5990808	0	0	0	0	0	0	0	0	0	0	0	0
268.187	269.194					C9H20N10	5081913	0	0	0	0	0	4910323	5.05506e+06	0	0	4.55674e+06	0	0	0	0	0	0	0	0	5250513	0	0	0	0	0	0	0	0	0	6.26778e+06	0	0	0	5595309	0	0	5.20336e+06	4592264	4.28707e+06	6194556	0	7.24236e+06	7.11855e+06
268.219	269.227					C20H28	0	0	0	0	0	0	0	0	0	0	0	0	0	0	0	0	0	0	0	0	0	0	0	0	0	3.43689e+06	0	0	0	0	0	0	0	0	0	0	0	0	0	0	0	0	0
268.24	267.233	Heptadecenoic acid	C17H32O2	268.24	-3754.88	C17H32O2	0	0	0	0	0	0	0	0	0	0	0	0	0	0	0	0	0	0	0	0	0	0	0	0	0	0	0	0	0	0	7729292	7766975	8.25112e+06	0	0	0	0	4940564	5123746	0	0	0	0
268.523	269.53						0	9460702	0	0	9620405	8087728	9113942	11400000	10000000	11000000	9252511	0	0	11500000	13500000	0	12700000	14900000	11600000	10100000	10300000	15800000	14200000	0	8860387	9548824	0	6221593	0	6.10247e+06	0	20100000	0	0	6771122	0	17000000	18800000	0	0	0	0	10900000
268.524	269.531						0	16000000	0	0	0	0	0	0	11400000	0	0	0	0	0	0	0	0	0	0	0	0	0	0	0	0	0	0	0	9334932	0	0	0	0	0	10600000	9527958	0	0	0	12400000	0	0	0
268.525	269.532						0	0	0	0	0	0	0	0	0	0	0	0	0	0	0	0	0	5293134	0	4.09835e+06	0	0	3.65536e+06	0	0	0	0	0	0	0	0	0	4.29089e+06	0	0	0	3.7651e+06	0	0	0	0	3.93178e+06	4778129
268.53	267.522						0	0	0	0	0	0	0	0	0	0	0	0	0	0	0	0	0	0	0	0	0	0	0	0	0	0	0	0	0	0	0	0	0	0	0	0	0	0	0	0	0	0	0
269.194	270.201						5796171	0	0	0	4732530	0	0	0	0	0	0	0	0	3.4957e+06	0	5.05163e+06	0	0	4561682	0	0	0	0	0	0	0	0	0	0	0	0	3.85919e+06	0	0	0	0	0	0	0	0	0	0	0
269.196	270.204					C11H23N7O	7826942	0	6.81417e+06	8398137	8098416	0	0	7.65013e+06	0	7042743	0	0	7.65107e+06	0	7398758	6.83197e+06	0	6731581	5.69924e+06	6633545	5548857	6.02451e+06	6876083	7.24074e+06	5.74808e+06	6051124	5286178	6325262	0	0	6703631	4436218	0	0	0	0	5583548	4049267	4.49529e+06	5718306	6391465	0	6010893
269.531	270.538						0	0	0	0	0	0	0	0	0	0	4653062	5.44979e+06	0	0	0	0	4.63575e+06	0	0	0	0	0	0	0	4422763	0	0	0	0	0	0	0	0	0	0	0	0	0	0	0	0	0	3.47974e+06
269.808	268.801						0	0	0	5.69694e+06	3.97994e+06	6677391	5084012	0	0	0	4.25897e+06	4900057	0	0	4249931	4996734	0	0	0	0	5129944	0	0	4149608	3.70046e+06	4.43366e+06	0	0	0	0	0	0	0	0	0	0	0	0	0	6.16213e+06	7323610	0	0
269.867	270.875						7761785	7.30853e+06	0	5.38977e+06	6108493	6.69802e+06	0	0	0	8621298	7048795	5.65478e+06	9549453	10400000	8207109	8830140	8345655	8391745	0	8428452	0	6785465	6387813	8470600	7491450	6864865	7748843	0	0	0	0	0	0	0	0	0	0	0	0	0	0	0	0
269.971	270.978					C8H6N4OS3	7494579	5439869	7000776	0	0	0	0	0	0	0	0	0	8442832	7.50238e+06	8809374	7549783	7595905	6954420	0	3.6931e+06	0	6678311	7476053	4782781	0	0	0	0	0	0	0	0	0	0	0	0	0	4716613	0	0	0	0	0
270.033	271.04					C8H15O6PS	0	0	0	0	0	0	0	0	0	0	0	0	0	0	4041000	0	0	0	0	0	0	0	0	0	0	0	0	0	7.21437e+06	4.01091e+06	5686197	0	6.1495e+06	4477172	3958160	6648853	5340423	5.19902e+06	5.14946e+06	4.27487e+06	0	4918641	0
270.093	269.086					C6H18N6O2S2	9016732	10300000	9380465	5.55046e+06	0	0	0	0	0	0	0	0	10400000	10600000	12900000	6571513	6004725	7.1497e+06	6.33502e+06	5.73796e+06	0	7.79314e+06	7.99018e+06	8569800	0	0	0	6.05093e+06	5.78018e+06	5.19408e+06	0	6.53715e+06	7690333	4545218	6.46841e+06	7.13221e+06	10800000	11300000	11000000	26300000	18000000	18300000	8.369e+06
270.094	269.087					C14H14N4S	6.67164e+06	6.19153e+06	8076484	0	0	0	0	0	0	0	0	0	8180265	7846936	9023747	0	0	0	4216774	0	0	0	5480197	0	0	0	0	0	0	0	0	3491952	5.12893e+06	0	0	0	0	7988581	8338836	19300000	14500000	12800000	0
270.095	269.088					C9H18O9	119000000	124000000	130000000	42900000	34500000	40300000	26200000	26800000	27400000	24300000	25300000	26800000	140000000	148000000	164000000	93800000	86000000	99100000	72300000	65900000	65100000	100000000	106000000	111000000	34800000	41000000	35600000	75100000	73400000	67300000	73800000	82500000	94700000	69700000	75300000	84000000	136000000	150000000	147000000	391000000	264000000	254000000	96300000
270.096	269.089	His Asp	C10H14N4O5	270.096	-3729.63	C10H14N4O5	0	6485937	0	0	0	0	0	0	0	0	0	0	8566168	6677713	6718158	6.28454e+06	4.04595e+06	4.65181e+06	0	0	0	4.76162e+06	5.46337e+06	4.44378e+06	0	0	0	0	0	3930285	0	0	5.49084e+06	0	4057524	4866113	5.84211e+06	0	0	23600000	15900000	0	5.74158e+06
270.097	269.09					C10H14N4O5	0	0	0	0	0	0	0	0	0	0	0	0	0	0	0	0	0	0	0	0	0	0	0	0	0	0	0	0	0	0	0	0	0	0	0	0	0	0	0	14000000	10700000	9468493	0
270.098	269.09					C11H10N8O	0	0	0	0	0	0	0	0	0	0	0	0	0	0	0	0	0	0	0	0	0	0	0	0	0	0	0	0	0	0	0	0	0	0	0	0	0	0	0	6849032	0	0	0
270.154	271.161					C8H22N4O6	0	0	0	0	0	0	0	0	0	0	0	0	0	5.35688e+06	5146489	0	0	5.29713e+06	0	0	0	4532389	0	5.80877e+06	0	4702747	4.62276e+06	0	0	0	0	0	0	0	0	0	0	0	0	0	0	0	0
270.155	271.163					C9H18N8O2	0	0	4280824	0	0	0	0	0	0	0	3.9201e+06	0	7.4696e+06	0	6997327	7.69671e+06	7112996	6702332	0	0	4.05867e+06	7.39825e+06	5499764	5747958	0	6170465	5.49699e+06	0	0	0	0	5261176	6.0567e+06	0	0	0	0	5.31516e+06	5704955	0	0	0	0
270.256	269.249	Margaric acid	C17H34O2	270.256	-3726.84	C17H34O2	0	0	0	0	0	0	3.58061e+06	4624660	0	0	0	0	0	0	0	0	0	0	0	0	0	0	0	0	0	0	0	0	0	0	8.06819e+06	9741963	10400000	0	0	0	8852382	8507899	7473307	0	0	0	0
273.202	272.194					C9H23N9O	0	0	0	0	0	0	0	0	3.68248e+06	5.27213e+06	5.41304e+06	5.75618e+06	0	5729852	6.15356e+06	0	0	7675698	5955515	4540869	5.04423e+06	4313735	0	4120369	6.82572e+06	5.2742e+06	7083109	4597882	6.1957e+06	4.90742e+06	0	0	5.18822e+06	5.36753e+06	5745891	6.08516e+06	0	4.33008e+06	0	0	0	0	0
273.999	272.992					C8H7N2O7P	0	4.9003e+06	5544856	9209542	7.7001e+06	8.26806e+06	8.03411e+06	6.0848e+06	5986938	4731570	7469959	7853150	0	6085930	6.54378e+06	5041015	0	3.98739e+06	8472677	6503701	4953742	7.33598e+06	7.49171e+06	6952263	7.30639e+06	5358171	5606842	13300000	14600000	9306598	10300000	10600000	15800000	11700000	12100000	14600000	11200000	13700000	14700000	34700000	23900000	21600000	14200000
275.179	276.186					C11H25N5OS	0	0	0	0	0	0	0	0	0	0	0	0	0	0	0	0	0	0	0	0	10400000	0	0	0	0	0	7831434	8.30474e+06	0	0	0	0	0	0	6.62912e+06	0	0	0	0	0	10400000	0	0
275.996	274.989					C8H9N2O5PS	0	0	0	5948961	4.93157e+06	5749982	0	4487632	3.90818e+06	6.38634e+06	4238768	5728454	0	4923967	0	3.99692e+06	0	3938309	3831530	5227349	0	0	5104703	5.09666e+06	0	0	0	9616139	9342638	8813924	7443003	7.78566e+06	10200000	7.37723e+06	8768282	11700000	7676388	9389333	8578706	21300000	14300000	11700000	8488252
276.207	277.214					C14H24N6	9485881	8.10879e+06	9229922	21700000	21400000	21600000	40700000	40300000	41000000	12200000	8720256	11000000	6.03733e+06	5.67059e+06	6.7234e+06	16900000	18600000	19200000	11500000	11600000	12400000	60800000	56400000	62000000	6.41703e+06	5.23626e+06	4.93408e+06	6843930	7729875	8232997	61400000	66400000	78600000	18200000	20500000	21100000	46700000	49800000	51300000	0	0	0	10900000
276.523	277.53						0	0	0	6.00631e+06	6602706	6.56331e+06	6223093	6.79708e+06	6196268	7721786	6276795	7619621	8995286	0	0	7.49209e+06	0	7.47278e+06	5739160	5.81034e+06	0	0	0	8.05126e+06	4.17895e+06	0	4.81735e+06	0	4426119	0	6903482	5.82603e+06	0	0	0	0	7.21536e+06	6.15882e+06	0	0	0	4.02391e+06	4488913
276.524	277.531						0	0	6.13535e+06	5.76124e+06	6.55154e+06	5.0398e+06	5409735	6749335	6215054	6.24859e+06	5398957	6769023	6764864	8120204	6.5311e+06	6221557	6.09069e+06	7.12781e+06	6.42052e+06	5.22944e+06	0	7.35842e+06	7.31708e+06	0	5.81788e+06	5.2132e+06	0	0	0	0	0	6905676	7.06691e+06	3918552	0	4320326	5.56703e+06	0	6.60499e+06	0	0	4.73829e+06	5.86715e+06
277.197	278.204					C8H23N9O2	0	0	0	0	0	0	0	0	0	0	0	0	0	0	0	0	0	0	0	0	0	0	0	0	0	0	0	0	0	0	0	0	4.47595e+06	0	0	0	0	4308418	0	0	5113059	0	0
277.999	276.992					C5H7N6O4PS	0	0	0	0	0	0	0	0	0	0	0	0	0	0	0	0	0	0	0	0	0	0	0	0	0	0	0	0	0	0	0	0	0	0	0	0	0	0	0	0	0	0	0
278.04	277.033					C10H10N6S2	0	0	0	0	0	0	4.2624e+06	4.83963e+06	0	0	0	0	0	0	0	0	0	0	0	0	0	0	0	0	0	0	0	10700000	11300000	11200000	6.13925e+06	9925707	9330605	7.26576e+06	7.52841e+06	6.29629e+06	8588835	11200000	10900000	19900000	12700000	12100000	9184083
278.222	313.192					C14H26N6	0	0	0	0	0	0	0	5.04688e+06	0	0	0	0	0	0	0	0	0	0	0	0	0	0	5625130	0	0	0	0	0	0	0	7.74673e+06	5.15646e+06	6341168	0	0	0	6314695	4590221	4448937	0	0	0	0
278.225	277.218	Linolenic Acid	C18H30O2	278.225	-3619.67	C18H30O2	0	0	4.06713e+06	4.92675e+06	5654258	7.74016e+06	12900000	13200000	10600000	8255725	7.78831e+06	7.4087e+06	7159096	7.07283e+06	0	6194808	6.91851e+06	6.36549e+06	5.37332e+06	4877518	4.44265e+06	13600000	13500000	14300000	0	0	0	11400000	12100000	13700000	60200000	63100000	71300000	17300000	17200000	19900000	44000000	52400000	43000000	9562777	5108491	5233860	12100000
279.085	280.092					C6H14N7O4P	6300985	4490069	6238641	4.27264e+06	6119112	5333981	4293754	4.71229e+06	5.01581e+06	7340648	5.76935e+06	5.76771e+06	10400000	9259131	8876802	9837544	10400000	9406149	9487586	8310734	9387548	11900000	10400000	9601777	7043451	10900000	9004122	0	3924711	0	4095906	5.08405e+06	5811523	0	0	0	7.28755e+06	4.54436e+06	5672100	0	0	0	0
279.84	280.847						0	0	0	0	0	4803340	0	0	0	0	0	0	3.99973e+06	0	0	0	0	0	0	4.61097e+06	0	3.92116e+06	0	0	5.05386e+06	4709495	0	0	0	0	0	0	0	0	0	0	0	0	0	0	0	0	0
280.238	279.231						0	0	0	6.55121e+06	6124722	7738275	12400000	12000000	9738349	0	5.84945e+06	6.38955e+06	4618581	5443762	5111692	6166029	5.49451e+06	6.14509e+06	0	0	3802776	9025922	9781672	9628691	0	0	0	7507302	7816592	7911582	30400000	33000000	37200000	9197651	7599994	8.04319e+06	23600000	27500000	23200000	0	0	0	7.02787e+06
280.239	279.232					C14H28N6	0	0	0	5969652	0	5025187	8881099	8904525	7477074	4.24107e+06	0	0	0	0	4164166	0	0	0	0	0	0	0	0	0	0	0	0	4.59399e+06	0	4.44469e+06	21000000	24500000	24700000	6.49872e+06	5871164	7.29184e+06	17000000	18700000	17500000	0	0	0	0
280.24	279.233	Linoleic acid	C18H32O2	280.24	-3593.56	C18H32O2	36100000	39300000	43700000	91700000	81500000	103000000	172000000	171000000	150000000	69600000	75100000	75400000	67800000	65800000	70600000	77700000	74000000	84500000	52300000	51200000	48800000	132000000	136000000	138000000	24100000	27400000	25100000	102000000	94900000	86800000	449000000	489000000	541000000	122000000	122000000	126000000	348000000	380000000	343000000	73200000	50300000	56500000	81900000
280.241	279.234					C11H32N6S	0	0	0	0	0	0	0	0	0	4.05188e+06	4.46396e+06	0	0	3.95757e+06	0	0	5260760	0	0	0	0	8.04897e+06	8938248	0	0	0	0	0	0	0	26600000	28300000	31000000	7.99019e+06	0	0	21000000	22500000	18000000	0	0	0	0
280.242	279.234					C11H32N6S	0	0	0	0	0	4.89256e+06	0	7.71532e+06	6.40586e+06	0	0	0	0	0	0	0	0	0	0	0	0	0	0	0	0	0	0	4.55335e+06	4.2129e+06	0	18200000	17500000	20300000	0	0	5.27569e+06	13700000	13800000	13600000	0	0	0	0
280.242	279.235					C15H36O2S	0	0	0	0	0	0	0	0	0	0	0	0	0	0	0	0	0	0	0	0	0	0	0	0	0	0	0	0	0	0	7.26006e+06	7449950	7910172	0	0	0	5547996	6.13279e+06	4388566	0	0	0	0
280.243	279.236					C15H36O2S	0	0	0	0	0	0	0	0	0	0	0	0	0	0	0	0	0	0	0	0	0	0	0	0	0	0	0	0	0	0	0	6842197	7.72844e+06	0	0	0	4.3092e+06	0	0	0	0	0	0
281.202	280.195					C13H31NO3S	0	0	0	0	0	0	0	0	0	0	0	0	0	0	0	0	0	0	0	0	0	0	0	0	0	0	0	0	0	0	0	0	0	4.04317e+06	0	0	0	0	0	4630277	5.50167e+06	0	0
281.986	280.979					C10H7N2O4PS	13500000	10600000	14300000	14300000	10500000	10600000	7647701	10500000	8461598	10600000	8911549	9345761	8150120	9473054	8506998	14400000	12300000	11000000	14900000	10800000	9867657	10700000	14300000	11600000	7.03912e+06	10200000	7904824	12600000	5.64101e+06	8.35431e+06	9056748	10100000	11500000	6.5875e+06	7343291	11600000	9337947	11600000	10600000	17000000	13100000	13600000	16500000
282.254	281.246					C14H30N6	0	0	0	0	0	0	0	0	0	0	0	0	0	0	0	0	0	0	0	0	0	0	0	0	0	0	0	0	0	0	51200000	53900000	60200000	0	0	0	38000000	41800000	36600000	0	0	0	0
282.255	281.247					C14H30N6	0	0	0	8563318	7029903	8399518	13700000	16300000	12700000	4.39212e+06	0	0	0	0	0	6.729e+06	7041158	6643390	0	0	0	9624145	11500000	11400000	0	0	0	9302112	7951559	0	35300000	40100000	42900000	8754852	10300000	10200000	26500000	29900000	27700000	5873483	0	0	6603920
282.256	281.249	Oleic Acid	C18H34O2	282.256	-3568.07	C18H34O2	60300000	65700000	66800000	157000000	137000000	167000000	298000000	318000000	265000000	73400000	81500000	78500000	70800000	68600000	69300000	124000000	121000000	138000000	75900000	79000000	77700000	207000000	219000000	224000000	25200000	28000000	26800000	161000000	144000000	151000000	699000000	770000000	846000000	196000000	201000000	203000000	546000000	600000000	555000000	121000000	87200000	91000000	137000000
282.257	281.25					C11H34N6S	0	0	0	8514013	0	9599266	16100000	18200000	14900000	0	0	0	0	0	0	4.89186e+06	0	0	0	0	4536188	7069819	0	8579595	0	0	0	9763039	6.56428e+06	9004071	29600000	42900000	33800000	11000000	11100000	11300000	31100000	34400000	32200000	8554342	0	0	0
282.258	281.25					C11H34N6S	0	0	0	6.68678e+06	6219086	6.28929e+06	12900000	12900000	10600000	0	0	0	0	0	0	0	0	6.22953e+06	0	0	0	0	0	4373387	0	0	0	5587300	0	5.7373e+06	10100000	11100000	13100000	8461228	7972443	7.46871e+06	8627138	9325608	9312387	0	0	0	6074122
282.259	281.251						0	0	0	0	0	0	4041202	0	4.85797e+06	0	0	0	0	0	0	0	0	0	0	0	0	0	4.81948e+06	0	0	0	0	0	0	0	10000000	10900000	5.57592e+06	0	0	0	0	4826701	8162985	3.49361e+06	0	0	0
282.546	281.538						0	0	0	0	0	0	0	0	0	0	0	0	0	0	0	0	0	0	0	0	0	0	0	0	0	0	0	4248636	0	4.09678e+06	0	0	0	0	0	4637300	0	0	0	4993652	7273946	6909472	5488362
283.258	282.251					C11H33N5O3	0	0	0	0	0	0	0	0	0	0	0	0	0	0	0	0	0	0	0	0	0	0	0	0	0	0	0	0	0	0	5314108	5.58675e+06	0	0	0	0	0	5610093	0	0	0	0	0
283.26	282.253						0	0	0	0	0	0	0	0	0	0	0	0	0	0	0	0	0	0	0	0	0	0	0	0	0	0	0	0	0	0	6936369	8745096	0	0	0	0	6548086	6.72308e+06	7.26489e+06	0	0	0	0
283.965	282.958					C9H5N2O5PS	4358243	0	5344521	5.06449e+06	0	4.32311e+06	4.69969e+06	0	0	3.90151e+06	0	4682765	0	0	0	5.25335e+06	5.29999e+06	0	4.14173e+06	0	0	0	4567075	0	0	6237024	5.76488e+06	0	0	0	0	0	0	4382030	0	0	0	0	0	5.40548e+06	0	0	5072845
283.983	282.976					C9H5N2O7P	0	0	4.27898e+06	4.11742e+06	0	3.70905e+06	0	0	0	0	0	4819762	0	0	0	5717472	0	0	4.57922e+06	4104204	0	4576763	4913012	0	0	0	0	4.85957e+06	0	0	0	3.80225e+06	0	0	0	0	0	0	0	5736894	0	4937013	7.13642e+06
284.028	283.02					C12H13O4PS	0	0	0	0	0	0	0	0	0	0	0	0	0	0	0	0	0	0	0	0	0	0	0	0	0	0	0	4.99423e+06	6.32312e+06	4.32433e+06	4607778	4538516	6.22062e+06	0	0	0	0	0	0	4200741	4.81232e+06	4.87314e+06	0
284.111	283.104					C10H20O9	6010224	6834028	6.86545e+06	0	0	3.75046e+06	0	4268258	0	0	0	0	0	0	0	0	0	0	0	0	0	0	0	0	0	0	0	7.41045e+06	7879365	6.85519e+06	10800000	11700000	13400000	8786753	11000000	12500000	4.58846e+06	6.46121e+06	5274145	15200000	9888937	9585631	0
284.251	283.243					C21H32	0	0	0	0	0	0	0	0	0	0	0	0	0	0	0	0	0	0	0	0	0	0	0	0	0	0	0	0	0	0	6787602	7.22105e+06	7.59603e+06	0	0	0	6593091	7086389	7040773	0	0	0	0
284.269	283.262					C14H32N6	0	0	0	0	0	0	4.63287e+06	4.84944e+06	4258976	0	0	0	0	0	0	0	0	0	0	0	0	0	4826585	4740855	0	0	0	0	0	0	9576161	11100000	10600000	5.15343e+06	0	0	8940389	9632598	8627887	0	0	0	0
284.27	283.263					C18H36O2	0	0	0	0	0	0	0	0	0	0	0	0	0	0	0	4.77035e+06	0	0	0	0	0	0	0	0	0	0	0	0	0	0	0	6.27252e+06	0	0	0	0	6.81044e+06	0	0	5.29552e+06	0	4391757	0
284.272	283.264	Stearic acid	C18H36O2	284.272	-3542.63	C18H36O2	34700000	38200000	40600000	41700000	31400000	41900000	69200000	75800000	64000000	29300000	36000000	35300000	48800000	42600000	47900000	82000000	87300000	95100000	41000000	40500000	36900000	78600000	81200000	81100000	24800000	26500000	24500000	60200000	52000000	49400000	135000000	150000000	161000000	56900000	56300000	58900000	135000000	141000000	136000000	116000000	78000000	83600000	73000000
284.273	283.265					C18H36O2	0	0	0	0	0	0	0	5989521	0	0	0	0	0	0	0	0	0	0	0	0	0	0	6.37426e+06	0	0	0	0	0	0	0	7821891	9587353	8887516	0	0	0	7.68832e+06	8.38209e+06	7758987	7210303	0	0	0
284.273	283.266						0	0	0	0	0	0	0	0	0	0	0	0	0	0	0	3.82984e+06	0	0	0	0	0	0	0	0	0	0	0	0	0	0	0	0	6377777	0	0	0	5147602	0	0	0	0	0	0
284.523	285.53						4.16178e+06	0	0	0	0	0	0	0	4.05026e+06	0	0	3.54102e+06	0	0	0	0	4.44163e+06	4.19473e+06	0	0	0	4310524	0	0	0	0	0	0	0	0	6873631	0	0	0	0	0	6233764	6163384	6.66997e+06	6.84727e+06	3942893	0	0
286.103	309.092					C17H18O2S	0	0	0	0	0	0	0	5.37956e+06	5198976	0	0	0	0	0	0	0	0	0	0	0	0	0	0	0	0	0	0	11100000	12800000	10500000	0	0	5.81406e+06	11200000	11100000	10800000	6214353	5.47102e+06	5297493	0	0	0	0
286.85	285.842						0	0	0	0	0	0	0	0	0	0	0	0	0	0	0	0	0	0	0	0	0	0	0	0	0	0	0	0	0	0	0	0	0	0	0	0	0	0	0	0	0	3.64468e+06	0
288.155	289.162	Gly Gly Arg	C10H20N6O4	288.155	3496.8	C18H24OS	4272033	6052526	4448796	5.60485e+06	0	4606253	4838611	5.15577e+06	5.74802e+06	6462392	4.3885e+06	0	4.54059e+06	6.73733e+06	4800694	5.19231e+06	5599061	4.88664e+06	4424921	0	4804745	7461914	5199548	5758404	5807208	8.35342e+06	5427038	0	0	0	4567213	3.92737e+06	6.04654e+06	0	0	0	5037588	7057920	5.24413e+06	0	0	4.15751e+06	4.69715e+06
288.267	327.23					C17H36O3	16600000	16600000	18700000	15600000	16600000	16600000	22800000	24600000	24600000	19700000	20100000	21200000	33100000	33100000	31600000	22500000	24600000	21700000	18300000	17900000	20000000	38800000	38200000	44200000	14900000	15400000	16100000	8232503	10100000	8556105	34500000	34100000	43200000	15600000	17100000	16700000	35600000	37100000	39200000	7.6292e+06	9583573	10200000	11800000
289.202	288.195					C14H23N7	0	0	0	0	0	0	0	0	0	0	0	0	0	0	0	0	0	0	0	0	0	0	0	0	0	0	0	0	3.72885e+06	0	0	0	0	0	0	0	0	0	0	0	5.98803e+06	6044397	0
290.077	97.6996					C8H19O9P	89200000	91600000	93000000	60400000	61600000	69300000	76100000	77900000	68300000	75900000	71600000	80200000	116000000	115000000	106000000	101000000	101000000	107000000	73100000	72600000	82100000	116000000	113000000	121000000	101000000	102000000	96500000	49100000	46100000	47400000	90800000	99000000	121000000	0	44300000	0	116000000	119000000	127000000	60500000	61100000	57500000	70200000
290.222	291.23					C15H26N6	0	0	0	4.07273e+06	0	0	0	4899380	7.3311e+06	0	0	4637120	0	0	0	5.31818e+06	5.89935e+06	5472127	0	0	4928744	0	3704447	0	4314763	4.25789e+06	0	0	0	0	5677852	5.68424e+06	7231225	0	0	0	0	0	4.28387e+06	0	0	0	0
290.546	289.539						0	0	0	0	0	0	0	0	0	0	0	0	0	0	0	0	0	0	0	0	0	0	0	0	0	0	0	0	0	0	0	0	0	0	0	0	0	0	0	0	0	0	0
292.015	291.008	Carboxyphosphamide	C7H15Cl2N2O4P	292.015	-3448.59	C6H9N6O4PS	4949695	0	0	5078731	0	0	0	0	0	0	0	0	0	0	0	0	0	3.56565e+06	0	3763087	0	0	0	0	0	0	0	12600000	7229326	8.37075e+06	7419550	8118275	7.93755e+06	6.56608e+06	7.02833e+06	7911977	7245533	8.1101e+06	4.93378e+06	10700000	9643047	8380017	9080522
292.083	293.09					C9H24O4S3	4365910	0	0	0	0	0	0	0	4.22289e+06	0	0	0	0	0	4.10871e+06	4423055	5073150	0	0	0	0	4557105	0	0	4.31402e+06	4.68362e+06	4.69824e+06	3.92297e+06	0	0	0	0	0	0	0	0	0	0	4.46902e+06	0	0	0	0
292.084	293.091	Asn Gly Cys	C9H16N4O5S1	292.084	3447.29	C8H22O7P2	0	0	0	0	0	4.08137e+06	0	0	4.76863e+06	0	0	0	0	0	4475384	0	0	5967796	0	0	0	0	5221259	5.27309e+06	0	0	0	0	0	0	0	0	0	0	0	0	4.88569e+06	5.80228e+06	4870729	0	0	0	0
292.084	293.092					C17H12N2O3	6184821	5.52568e+06	6.61295e+06	0	0	0	5.697e+06	0	4.72546e+06	0	4.5001e+06	5.33288e+06	6244646	6977032	0	6675713	0	0	0	5174711	0	7055549	6995318	7.85459e+06	0	0	0	0	5.06609e+06	3793550	0	0	5872837	0	0	0	5548914	4.95216e+06	6.19146e+06	4.44639e+06	0	3.76877e+06	0
292.085	293.093					C10H20N4S3	7280109	0	0	5689841	4817568	0	6293329	0	0	0	0	0	0	7.41046e+06	8.32694e+06	0	0	9202978	6.81138e+06	6.6845e+06	6832671	8862099	0	0	8407445	8407328	8247296	0	0	4.92399e+06	6430518	7.03901e+06	7437688	0	0	4214657	8249375	7521790	8.06359e+06	0	0	6.22462e+06	0
292.086	293.093					C15H17O4P	0	0	10500000	0	0	0	9166717	0	0	0	0	0	11800000	12500000	12700000	11900000	0	0	8338625	0	0	0	13900000	13100000	0	0	11800000	0	0	0	7621696	10300000	11000000	0	0	0	11300000	11700000	11900000	0	7.62138e+06	0	0
292.087	293.095					C14H16N2O3S	0	0	0	0	0	0	0	0	0	0	0	0	19400000	20300000	0	0	0	0	13800000	0	0	0	0	0	0	0	0	0	0	0	15500000	16100000	18400000	0	9348991	0	0	0	15400000	0	0	0	0
292.088	293.095					C14H16N2O3S	0	0	0	0	0	0	26900000	0	0	0	0	0	0	0	0	0	0	0	0	23700000	0	0	0	0	0	0	0	0	0	0	23500000	0	27600000	0	0	0	29700000	0	32900000	0	0	0	0
292.088	291.081					C14H16N2O3S	16400000	17800000	18200000	10800000	8922474	10900000	14800000	14000000	13700000	11300000	11100000	12200000	16300000	15700000	18500000	24700000	23200000	24800000	11500000	10400000	10000000	21500000	25100000	22600000	15600000	16700000	17100000	21800000	19100000	19000000	16700000	20300000	23100000	7606988	10400000	9336327	20000000	23600000	20300000	28000000	21700000	20400000	23900000
292.089	291.082					C12H21O4PS	11900000	13000000	12100000	8767232	6216048	7895686	10800000	11900000	9084160	8870675	7920545	8561917	11200000	11600000	11900000	17000000	15100000	19400000	8566447	7.71354e+06	7974746	15000000	18600000	17100000	11000000	12300000	12200000	12800000	13600000	14300000	9331604	13900000	16600000	0	8732534	6773788	12300000	15300000	14900000	20500000	15700000	16100000	17600000
292.09	291.083					C12H21O4PS	0	0	0	0	0	0	0	0	0	0	0	0	0	0	0	13200000	13700000	0	6.48596e+06	5.27714e+06	0	12300000	14200000	13800000	8575569	8672557	7204201	0	10700000	0	0	11400000	13300000	0	0	0	12100000	12100000	10400000	0	0	0	0
292.091	293.098	edetate	C10H16N2O8	292.091	3449.1	C10H16N2O8	2540000000	2510000000	2670000000	1810000000	1930000000	2040000000	2440000000	2460000000	2390000000	2310000000	2300000000	2380000000	2980000000	3060000000	2920000000	2810000000	2850000000	2850000000	1950000000	2050000000	2250000000	3250000000	3090000000	3290000000	2870000000	2890000000	2740000000	1930000000	2160000000	2100000000	2300000000	2450000000	2760000000	1430000000	1680000000	1600000000	2770000000	2890000000	2970000000	1920000000	1970000000	2040000000	2260000000
292.092	291.085					C19H16OS	15900000	14600000	15400000	10200000	8.16519e+06	10300000	14300000	14300000	12600000	0	10200000	11100000	15100000	0	14900000	22500000	21200000	23200000	0	9290725	8964846	20400000	22700000	20800000	8793746	13800000	0	21100000	16700000	17200000	16300000	10600000	20700000	7179536	7053351	9520336	16900000	13700000	19200000	27200000	18800000	19200000	22500000
292.093	291.085					C8H21O9P	8.37331e+06	11300000	10400000	5.07954e+06	5427633	6218430	7.25578e+06	9325017	6601017	7741038	6.9006e+06	0	8170237	9734961	9319668	13300000	12000000	14600000	0	6416477	0	10500000	13700000	13000000	0	0	0	0	11200000	10500000	0	4.64199e+06	12200000	0	5.60594e+06	0	0	0	4.69765e+06	14100000	12100000	9907078	12000000
292.093	291.086					C9H25O4PS2	0	0	4638003	0	0	0	0	0	0	0	0	0	5066607	0	0	5.89064e+06	5.6073e+06	0	0	0	0	0	6.82199e+06	0	0	0	0	0	4487879	4.31018e+06	0	0	0	0	0	0	0	0	0	6817993	4676070	5258979	5.59724e+06
292.094	291.086					C9H17N4O5P	0	0	0	0	0	0	0	0	0	0	0	0	0	3.97987e+06	0	0	0	5.54119e+06	0	0	0	0	0	0	0	0	0	0	0	0	0	0	0	0	0	0	0	0	0	7154915	4421363	0	5136888
292.096	293.104					C16H12N4O2	0	0	8829993	0	0	0	0	0	0	0	0	0	10700000	0	0	0	0	8.12135e+06	0	6.33547e+06	0	0	0	0	0	0	0	0	0	0	6249621	6.5954e+06	0	5.70867e+06	6.85413e+06	5.46093e+06	6.61106e+06	8064009	0	0	5786505	0	0
292.097	315.086					C9H12N10S	0	0	0	0	4.60959e+06	0	0	0	0	0	0	4.16846e+06	6955565	6288717	5688937	0	5719194	5221004	0	0	4.54843e+06	0	0	0	5592322	0	0	0	0	0	0	0	0	0	0	0	0	0	0	0	0	0	0
292.098	315.088					C12H20O6S	0	0	0	0	0	0	0	0	0	0	0	0	3705285	0	0	4531544	0	0	0	0	0	0	5.38643e+06	0	0	0	0	0	0	0	5020405	0	0	0	0	0	0	0	0	0	0	0	0
292.099	293.106					C13H24OS3	0	0	0	0	0	0	0	3.3959e+06	0	0	0	0	3.92315e+06	5.03806e+06	4736749	0	3.99833e+06	0	0	0	0	0	0	0	0	0	0	0	0	0	0	3.74986e+06	0	0	0	0	0	4740859	0	0	0	0	0
292.238	293.245					C15H28N6	15900000	17200000	17300000	19700000	18000000	19000000	16100000	18000000	19200000	17700000	20300000	18200000	22400000	17200000	17300000	21500000	23200000	25300000	18900000	21900000	23100000	19400000	15500000	17700000	27300000	30600000	25900000	8946737	8237642	9787707	13400000	15500000	20800000	11100000	10500000	10500000	10600000	13600000	16400000	12200000	12700000	13200000	14400000
293.088	294.095					C18H15NOS	17100000	18100000	18800000	13200000	12900000	16100000	19200000	19500000	16000000	15200000	18100000	17000000	22700000	22800000	22200000	21900000	21800000	21800000	15200000	16300000	15200000	23500000	23300000	23500000	23700000	22100000	19200000	13700000	16300000	17000000	17500000	18600000	21300000	10300000	11200000	12300000	20100000	17800000	23700000	14000000	13100000	15800000	17000000
293.091	294.099					C15H11N5O2	0	0	0	0	0	0	0	0	0	0	0	0	4625119	0	0	0	3.87522e+06	0	0	0	0	0	4784801	5.12825e+06	0	0	4154506	0	0	0	0	0	0	0	0	0	0	0	0	0	0	0	0
293.092	294.1					C13H16N3O3P	0	0	0	0	0	0	0	0	0	0	0	0	0	0	0	0	0	0	6080072	6.88423e+06	0	0	0	0	0	0	0	0	0	0	7651738	0	8442616	0	0	0	5.86037e+06	5938925	10800000	0	0	0	0
293.097	294.104					C8H23NO6S2	0	9126575	0	6.29707e+06	0	6675379	0	0	7.6348e+06	0	0	0	10800000	0	8432075	0	0	0	7149014	0	0	0	0	10900000	0	0	0	7.75069e+06	5.21419e+06	6.53372e+06	0	0	8.18521e+06	4940985	0	4536264	0	0	0	0	0	0	8.10578e+06
294.056	293.049	Butanone-[(sulfooxy)-naphthalenyl]-	C14H14O5S	294.056	-3424.69	C14H14O5S	0	0	0	0	0	0	0	0	0	0	0	0	0	0	0	0	0	0	0	0	0	0	0	0	0	0	0	8471209	7.09906e+06	5.38115e+06	8486826	8521077	7.76518e+06	4720253	5142196	5393025	6779606	5.35746e+06	6340650	7.49237e+06	5880460	6.18499e+06	6.90134e+06
294.093	295.1					C8H18N6O2S2	0	0	0	0	0	0	0	0	0	0	0	0	0	0	4.12099e+06	0	0	0	0	0	0	4611200	0	0	0	0	0	0	0	0	0	0	0	0	0	0	4343634	0	0	0	0	0	4790292
294.095	295.102	Tuliposide B	C11H18O9	294.095	3425.12	C11H18O9	45400000	43500000	43200000	30500000	31800000	33200000	40800000	40900000	39400000	40300000	41700000	38900000	50300000	53900000	47200000	47000000	46600000	49900000	0	35200000	37500000	53000000	52700000	56900000	0	48700000	46700000	29100000	36200000	35600000	40700000	42000000	49200000	25500000	25700000	25800000	46800000	47600000	53500000	32300000	32400000	33700000	37500000
294.214	293.207					C17H30N2S	0	0	0	0	0	0	0	0	0	0	0	0	0	0	0	0	4.53031e+06	4984484	0	0	0	5063458	8445234	4.27704e+06	0	0	0	0	0	0	8.34168e+06	6820829	7.81365e+06	0	0	0	7.11958e+06	5.31925e+06	5.7482e+06	0	0	0	0
294.256	295.263	Sterculic acid	C19H34O2	294.256	3423.62	C19H34O2	0	4.39613e+06	6.58029e+06	5326603	5999238	6.67997e+06	6.12694e+06	5.10423e+06	6.96417e+06	9878706	10300000	10300000	9149462	9321679	6.25988e+06	10700000	12600000	13300000	10900000	12300000	11400000	7.3215e+06	6480528	7823180	15800000	14400000	14900000	4.44796e+06	4715736	0	0	4.82979e+06	6230234	0	4.81404e+06	0	0	4902885	6791445	4345653	0	4.45559e+06	6.45909e+06
296.191	295.184					C8H24N8O4	0	0	0	0	0	0	0	0	0	0	0	0	0	0	0	3.67407e+06	0	3.70475e+06	0	0	0	0	0	0	0	0	0	0	0	0	0	0	0	0	0	0	0	0	0	0	0	0	0
296.192	295.185					C16H28N2OS	0	0	0	0	0	0	0	0	0	0	0	0	0	0	0	3.98881e+06	0	0	0	0	0	0	0	0	0	0	0	0	0	0	0	0	0	0	0	0	0	0	0	0	0	6527870	0
296.193	295.186					C16H28N2OS	4.15753e+06	0	4935832	6221707	4.49668e+06	5.7605e+06	0	0	0	0	0	0	0	0	0	0	0	0	0	0	0	0	0	0	7.28679e+06	6.9124e+06	0	0	0	0	0	0	0	0	0	0	0	0	0	0	0	0	0
296.272	297.279	Nonadecenoic acid	C19H36O2	296.272	3400.39	C19H36O2	0	4.69319e+06	0	0	0	0	4.92129e+06	4328206	4915073	4.92039e+06	0	5.67224e+06	0	4.05356e+06	0	0	0	0	0	0	4680597	0	0	5.13802e+06	4528985	4193481	5.49972e+06	0	0	0	0	0	0	0	0	0	0	0	0	0	0	0	0
296.527	295.52						0	0	0	0	0	0	0	0	0	0	0	0	0	0	0	0	0	0	0	0	0	0	0	0	0	0	0	0	0	0	0	0	0	0	0	0	0	0	0	0	0	0	0
296.865	295.858						0	0	0	0	0	0	0	0	0	0	0	0	0	0	0	0	0	0	0	0	0	0	0	0	0	0	0	0	0	0	0	0	0	0	0	0	0	0	0	0	0	0	0
297.143	296.135					C12H27NO3S2	0	0	0	0	0	0	0	0	0	0	0	0	0	0	0	0	0	0	0	0	0	0	0	0	0	0	0	0	3.51238e+06	0	0	0	0	3765350	0	0	0	0	0	9683842	6.97671e+06	7200914	0
298.127	297.119					C11H22O9	0	0	0	0	0	0	0	0	0	0	0	0	0	0	0	0	0	0	0	0	0	0	0	0	0	0	0	0	4533631	5.0448e+06	0	0	6.16758e+06	0	0	0	0	3908571	0	0	0	0	0
298.287	299.295	Nonadecanoic acid	C19H38O2	298.287	3377.21	C19H38O2	4.6617e+06	4.77821e+06	0	0	0	0	0	4.01961e+06	0	0	5.00483e+06	0	5359636	0	4309207	0	3.98569e+06	5013620	0	5485975	5406991	7367502	4191099	5609097	4.71686e+06	0	3725311	0	0	3.88584e+06	4.65371e+06	5207927	6.37562e+06	4.70985e+06	5.0549e+06	0	3.83127e+06	6.16456e+06	4.98963e+06	3751821	0	0	0
300.04	299.033					C5H13N6O5PS	0	0	0	0	0	0	0	0	0	0	0	0	0	0	0	0	0	0	0	0	0	0	0	0	0	0	0	6.35996e+06	4.69926e+06	6.3603e+06	5.69317e+06	4797824	8124421	0	5134069	6966434	5.43603e+06	5757075	6405720	12400000	7523163	10900000	6218641
300.043	301.051					C9H17O7PS	0	0	0	0	0	0	0	0	0	0	0	0	0	0	0	0	0	0	0	0	0	0	0	0	0	0	0	0	0	6.36733e+06	0	0	0	0	5.48464e+06	3.87706e+06	0	0	0	0	0	0	4678824
300.134	301.141					C11H25O7P	5830626	4670043	0	6035253	5.66925e+06	7007236	6516893	7096043	6933038	4943197	5.48178e+06	5160079	5072269	7.16787e+06	5.17813e+06	4.76669e+06	6.56239e+06	6365890	5.29731e+06	6.35389e+06	4.67107e+06	6.43605e+06	6298144	6.92837e+06	6.33997e+06	3902831	4989770	4478324	4.53556e+06	5157449	7922924	8489286	8393677	6348965	5.78258e+06	5.7862e+06	8742011	7525848	8729267	4152004	4.45253e+06	5028163	6509535
300.204	301.211					C15H28N2O4	4431547	0	4676282	7.11624e+06	7.98947e+06	10100000	13300000	11300000	13700000	0	5694497	5714252	6303733	5.04928e+06	4.29844e+06	6.45337e+06	6049919	7297730	4677060	5240255	5.49261e+06	12800000	12200000	12100000	0	0	5117355	0	0	0	11400000	10400000	12600000	6233186	5.973e+06	6564059	9191597	10200000	8482507	0	0	0	5.09307e+06
300.207	301.214					C16H24N6	4903680	5440198	0	8935899	7.58171e+06	9523911	13700000	12800000	11900000	9185937	8345539	8686439	8809050	7.5622e+06	8.09144e+06	6.54657e+06	6.60536e+06	7053509	5.35971e+06	5.14293e+06	6.73671e+06	20800000	18900000	20000000	0	0	0	0	4.30682e+06	0	29400000	32700000	35700000	6329204	6.64625e+06	7.84913e+06	23700000	23700000	23000000	0	0	0	4577153
302.221	303.228					C15H30N2O4	0	0	0	0	0	0	0	0	0	0	0	0	0	0	0	0	0	0	0	0	0	0	0	5990845	0	0	0	0	0	0	0	0	0	0	0	0	0	0	0	0	0	0	0
302.222	303.23					C16H26N6	75100000	73100000	75900000	173000000	171000000	190000000	261000000	270000000	290000000	132000000	136000000	135000000	115000000	113000000	116000000	83300000	93400000	91700000	79700000	83500000	92400000	237000000	215000000	241000000	43600000	47100000	45900000	54400000	63100000	62600000	268000000	295000000	337000000	98800000	110000000	113000000	226000000	235000000	243000000	35700000	38000000	43700000	60100000
302.224	303.231	Tetrahydronorethindrone	C20H30O2	302.225	3331.56	C12H34N2O4S	0	0	0	0	0	4.23953e+06	0	0	0	0	0	0	0	0	0	0	0	0	0	0	0	0	0	0	0	0	0	0	0	5.56414e+06	0	0	0	0	0	4.323e+06	0	0	0	0	0	0	0
302.225	301.217	Eicosapentaenoic acid	C20H30O2	302.225	-3332.36	C20H30O2	0	0	0	0	0	0	0	0	0	0	0	0	0	0	0	0	0	0	0	0	0	0	0	0	0	0	0	8202938	9015405	8468676	34500000	39000000	42600000	11900000	12400000	10100000	28600000	33200000	28900000	7.50204e+06	4390369	4.74362e+06	8457304
302.225	303.233					C13H30N6S	0	0	0	0	0	0	0	0	0	0	0	0	0	0	0	0	0	0	0	0	0	0	0	0	0	0	0	0	0	0	0	0	5.1194e+06	0	0	0	0	0	3922159	0	0	0	0
302.246	301.238	MG(14:0)	C17H34O4	302.246	-3332.39	C17H34O4	0	0	0	0	0	0	4.36633e+06	0	0	0	0	0	0	0	0	0	0	0	0	0	0	0	0	0	0	0	0	5601964	0	4.61083e+06	16500000	19800000	20800000	0	0	0	13000000	14100000	11800000	0	0	0	0
303.968	304.975					C6H12N2O4S4	5.57826e+06	4.5071e+06	5858792	0	0	0	0	0	0	0	0	0	8976004	8764489	10200000	5551666	4919877	4.17818e+06	0	0	0	4.3435e+06	4379079	0	0	0	0	0	0	0	0	0	0	0	0	0	0	0	0	0	0	0	0
304.235	305.243					C15H32N2O4	0	0	0	0	0	0	0	0	6.44228e+06	0	0	0	0	0	0	0	0	0	0	0	0	3672151	0	0	0	0	0	0	0	0	0	0	7.55949e+06	0	0	0	0	0	6.34999e+06	0	0	0	0
304.236	305.243					C15H32N2O4	0	0	0	0	0	0	9486526	10100000	0	0	0	0	0	0	0	0	0	0	0	0	0	0	5.59521e+06	0	0	0	0	0	0	0	9353588	11700000	13600000	0	0	0	0	0	0	0	0	0	0
304.238	305.245					C16H28N6	90300000	87600000	88700000	203000000	214000000	229000000	350000000	362000000	394000000	110000000	103000000	102000000	79100000	73700000	75000000	95800000	94000000	102000000	80700000	89000000	97300000	244000000	227000000	256000000	46300000	36900000	35800000	92600000	102000000	96700000	345000000	395000000	495000000	168000000	190000000	178000000	316000000	347000000	355000000	55100000	53100000	58700000	97500000
304.24	305.247	Eicosadiynoic acid	C20H32O2	304.24	3309.82	C20H32O2	0	0	5.28009e+06	7.22508e+06	0	9236352	0	12800000	13000000	4566031	4.56712e+06	5096965	0	6.98129e+06	6710420	5877756	0	6.6259e+06	6142509	3.69626e+06	0	10800000	9559206	11100000	4.00248e+06	0	0	0	0	0	0	0	0	0	0	7.68666e+06	12700000	0	14200000	0	0	0	0
304.24	303.233	Eicosadiynoic acid/Arachidonic acid/Docosahexaenoic acid	C20H32O2	304.24	-3310.02	C20H32O2	0	8800899	10800000	8945364	7.05989e+06	7696019	15900000	15900000	14700000	9795061	12900000	13300000	20500000	18400000	20700000	20100000	18100000	21700000	13000000	12300000	11000000	26800000	24600000	29800000	8.19235e+06	7.66202e+06	7.89142e+06	15100000	13700000	13100000	66600000	76200000	84500000	19600000	18500000	19600000	71600000	74500000	64100000	16800000	10400000	10800000	14900000
305.078	304.071					C8H19NO9S	0	0	0	0	0	0	0	0	0	0	0	0	0	0	0	0	0	0	0	0	0	0	0	0	0	0	0	0	0	0	0	0	0	0	0	0	0	0	0	0	0	0	0
306.031	305.023	Carboxy-sulfoazobenzene	C13H10N2O5S	306.031	-3292.84	C13H10N2O5S	34200000	33600000	41100000	43900000	26500000	31600000	29300000	29200000	25900000	26100000	28300000	29000000	28800000	27300000	29000000	45600000	31200000	37800000	41400000	29700000	30400000	34500000	48700000	35100000	24100000	27400000	27000000	42400000	23800000	28800000	25800000	32400000	36500000	21900000	26800000	32400000	29100000	36500000	33100000	60100000	44100000	49300000	55500000
306.107	307.114					C11H18N2O8	0	4.80366e+06	4.45664e+06	0	0	0	0	0	0	0	0	0	0	0	0	0	0	4.94079e+06	0	0	0	4.33973e+06	0	0	0	0	0	0	0	0	0	4884055	4.67879e+06	0	0	0	4926511	4272599	0	0	0	0	0
306.254	307.261					C16H30N6	11700000	9816444	10900000	10600000	11100000	11400000	17900000	19600000	24000000	11900000	11900000	10600000	11200000	11200000	10600000	12200000	14400000	14000000	10800000	9116606	11600000	17100000	18500000	22100000	12200000	13400000	10000000	8.28365e+06	10800000	10800000	26600000	28900000	37400000	16500000	15800000	14700000	31200000	34900000	35200000	10600000	8927471	10400000	12300000
306.256	305.249	Eicosatrienoic acid	C20H34O2	306.256	-3288.26	C20H34O2	0	0	0	0	0	0	0	5.42213e+06	4417943	0	3799169	0	4.69853e+06	0	4609178	3.94012e+06	3.79753e+06	5018615	0	0	4.07987e+06	6.23126e+06	4755122	6047939	0	0	0	0	5180154	0	24500000	27300000	29300000	7.42326e+06	6.39953e+06	6.89615e+06	22100000	23600000	20200000	4885419	0	0	6390666
307.871	308.879						5.06171e+06	0	6.28717e+06	0	0	0	0	0	0	0	0	0	6833206	7422675	6721461	5707697	5007820	0	3.48016e+06	0	0	0	0	3.79805e+06	0	0	0	0	0	0	0	0	0	0	0	0	3865759	0	0	0	0	0	0
308.072	307.065	pinazepam	C18H13ClN2O	308.072	-3267.88	C8H24N2O2S4	0	0	0	0	0	0	0	3695342	0	0	0	0	0	0	0	0	0	0	0	0	0	0	0	0	0	0	0	13400000	11700000	12200000	9095064	10800000	11300000	8.35898e+06	8668808	9241658	8900087	8531207	6519351	14600000	11400000	10500000	8799329
308.272	307.264	Eicosadienoic acid	C20H36O2	308.272	-3266.67	C20H36O2	0	0	0	0	0	0	4345401	4918186	0	0	0	0	0	4411578	4699904	0	4600701	0	0	0	0	0	5.54873e+06	0	0	0	0	0	0	4645325	16600000	17700000	18400000	5.58896e+06	4.82587e+06	6711296	13800000	14800000	12400000	0	0	0	0
309.869	310.876						4800154	4.93954e+06	4.81214e+06	0	0	0	0	0	0	0	0	0	7530462	6517158	5864187	4.38466e+06	4705992	4125996	0	0	0	4.64516e+06	4.4979e+06	4.54076e+06	0	0	0	0	0	0	0	0	0	0	0	0	4678918	0	0	0	0	0	0
310.287	309.28	Phytenic acid	C20H38O2	310.287	-3245.54	C20H38O2	6727139	6543737	6005627	6168856	4.46474e+06	6291632	13100000	14000000	11200000	0	0	4.41917e+06	5720345	6.91056e+06	0	6118640	7330113	6769293	5.10617e+06	4321319	4.15967e+06	8410236	9265320	9627277	0	0	0	5170361	0	0	9041976	10000000	11100000	0	0	4322031	10300000	11800000	10700000	7459363	0	4.70729e+06	0
311.158	310.151					C13H29NO3S2	0	0	0	0	0	0	0	0	0	0	0	0	0	0	0	0	0	0	0	0	0	0	0	0	0	0	0	7393920	7.05726e+06	7104891	0	0	0	6440133	7.0976e+06	6729985	0	0	3.79381e+06	16400000	10600000	11800000	6.2396e+06
311.997	310.99					C11H9N2O5PS	0	4548714	0	0	0	0	0	0	0	0	0	0	5.07091e+06	0	0	4.61249e+06	0	0	0	0	0	0	0	0	0	0	0	0	0	0	0	0	0	0	0	4.46237e+06	0	0	0	4.41834e+06	0	0	0
312.059	105.027	Asp-Ala-OH	C12H12N2O8	312.059	-663439	C12H12N2O8	50600000	0	49400000	41700000	0	43300000	39600000	41200000	40700000	40700000	0	45100000	70000000	65900000	62700000	57400000	58900000	61700000	43100000	44100000	48500000	71000000	67700000	70600000	57500000	57800000	58800000	0	0	0	51400000	48400000	61700000	0	0	0	63600000	58600000	57800000	38800000	37500000	0	36900000
312.176	311.169	N-Undecylbenzenesulfonic acid	C17H28O3S	312.176	-3226.35	C17H28O3S	0	0	0	0	0	0	0	0	0	0	0	0	0	0	0	0	0	0	0	0	0	0	0	0	0	0	0	0	0	0	0	0	0	0	0	0	0	0	0	4.42593e+06	0	0	0
312.198	313.205					C15H36S3	0	3976760	0	5225816	4.38215e+06	5167566	6215700	6.1753e+06	6.64359e+06	0	0	3.89225e+06	0	4.25542e+06	0	4.53999e+06	0	4.34216e+06	0	0	0	6971575	7.26887e+06	7.21491e+06	0	0	0	0	4.46329e+06	0	7.62483e+06	7.27749e+06	9519382	4.32733e+06	5.55787e+06	0	6.86782e+06	8535623	8720498	0	0	0	0
313.335	314.342	Amino-dimethyloctadecan-ol	C20H43NO	313.334	3215.19	C20H43NO	4632491	0	4288731	5810329	0	6.30591e+06	0	0	0	0	0	0	0	0	0	0	0	0	0	0	0	0	0	0	3701680	3.89381e+06	0	0	0	0	0	0	0	0	0	0	0	0	0	0	0	0	0
313.997	315.004					C10H10N4O2S3	0	3818076	5.82771e+06	0	0	0	0	0	0	0	0	0	5518605	5.82085e+06	7264214	0	0	0	0	0	0	0	0	0	0	0	0	0	0	0	0	0	0	0	0	0	0	0	0	0	0	0	0
314.059	315.066	Malaoxon	C10H19O7PS	314.059	3208.19		0	0	0	0	0	0	0	0	0	0	0	0	0	0	0	0	0	0	0	0	0	0	0	0	0	0	0	0	0	0	0	0	0	0	0	0	9464576	0	8604258	8920089	7.62868e+06	8827837	5477901
314.06	313.053					C9H10N6O7	18500000	23600000	23900000	28900000	23900000	30600000	24100000	24600000	22700000	20400000	21900000	22200000	20900000	20500000	19200000	25900000	22500000	28600000	26500000	24900000	22800000	26300000	31500000	28600000	20600000	23100000	20200000	22600000	19400000	21000000	14400000	19900000	19200000	15600000	16100000	17900000	19400000	19600000	21600000	51500000	32800000	34000000	23900000
314.07	313.062					C12H10N8OS	13100000	13700000	13900000	9489682	7430478	8545405	11200000	12500000	9971695	9122149	7.70226e+06	9415700	8923421	10500000	13000000	18600000	16900000	16900000	10500000	8.17561e+06	7.97953e+06	14300000	19900000	17100000	13400000	14000000	12900000	18700000	16000000	15800000	12900000	17300000	16600000	5.68103e+06	8669031	7.27439e+06	13700000	15500000	14800000	18000000	13800000	13600000	17800000
314.071	313.064					C17H15O4P	0	0	0	0	0	0	0	0	0	0	0	0	0	0	0	0	0	0	0	0	0	0	0	0	0	0	0	12200000	10900000	11100000	8470061	11500000	11500000	0	6893729	0	10100000	12100000	11000000	0	0	0	0
314.071	313.064					C17H15O4P	6948149	9775952	7609177	0	0	4768253	8509931	9642365	6655895	6394107	6.86911e+06	6.69094e+06	7.26251e+06	6867379	9319422	11500000	12800000	12700000	6.78059e+06	5761615	6.38515e+06	9836778	13900000	12600000	8529116	9124857	8334714	9225228	8.22426e+06	6637180	8189862	7944262	0	0	0	0	5.96888e+06	0	8.06104e+06	13400000	0	10900000	13300000
314.072	313.065					C8H18N4O5S2	0	7.95496e+06	0	0	0	0	0	0	0	0	0	0	0	0	0	0	0	0	0	0	0	0	0	0	0	0	0	0	0	0	0	0	0	0	0	0	0	0	0	9551562	0	0	0
314.073	337.062	VALDECOXIB	C16H14N2O3S	314.072	73198.2	C8H10N8O6	188000000	193000000	196000000	264000000	244000000	252000000	238000000	229000000	270000000	192000000	205000000	201000000	266000000	236000000	250000000	229000000	235000000	237000000	195000000	205000000	228000000	307000000	295000000	319000000	212000000	217000000	220000000	152000000	199000000	179000000	266000000	235000000	292000000	180000000	188000000	196000000	276000000	246000000	230000000	196000000	193000000	232000000	167000000
314.074	313.067					C14H19O4PS	12200000	11200000	14500000	8990341	6333634	8600984	9824749	8391081	10800000	8.31553e+06	8166430	0	10000000	8680298	12200000	14600000	13100000	14400000	0	0	7948225	15500000	16800000	16700000	10800000	12400000	0	9455576	8399990	13800000	0	7878896	14900000	5431027	6.78744e+06	7.21833e+06	7118759	14500000	14200000	18000000	12300000	12500000	16600000
314.075	313.067	Ser-Ser-OH	C12H14N2O8	314.075	-3208.02	C12H14N2O8	5943450	0	6783075	0	0	0	0	8.27993e+06	0	0	0	4968707	6.18268e+06	5.82466e+06	6257007	10400000	8163795	8066331	5985151	0	0	7796630	9394106	9134382	0	6.84928e+06	0	0	0	0	4584116	0	8667933	0	0	0	0	7.88562e+06	7.97617e+06	10100000	7.11663e+06	0	9501149
314.078	315.085					C14H6N10	0	0	0	0	0	0	0	0	0	0	0	0	0	0	0	0	0	0	0	0	0	0	0	0	0	0	0	0	0	0	0	0	7.26235e+06	0	0	0	0	0	0	0	0	0	0
315.9	314.893					C9H2O7P2S	0	0	4.06455e+06	3.98744e+06	0	0	0	0	0	0	0	0	0	0	0	0	0	0	0	0	0	0	0	0	0	0	0	0	0	0	0	0	0	0	0	0	4.01499e+06	0	0	5464323	0	0	0
316.049	317.056					C11H16N4OS3	4.9028e+06	4.24135e+06	4855445	0	4.69921e+06	0	0	6.27183e+06	0	5.40954e+06	5.12929e+06	0	5318908	0	5322550	4804830	0	5.15257e+06	0	4817523	5.44854e+06	6.09902e+06	5601148	5.23043e+06	5092720	5502198	5.37784e+06	0	0	0	5274207	5296512	6.01349e+06	0	0	0	0	6229265	7575598	0	4754786	0	4.47655e+06
316.058	315.051	Isorhamnetin	C16H12O7	316.058	-3188.46	C16H12O7	0	0	0	0	0	0	4087001	4.31954e+06	4452365	0	0	0	0	0	0	4.87818e+06	4602383	0	0	0	0	4.5341e+06	5031815	5.61314e+06	0	0	0	0	0	0	0	0	0	3.57274e+06	0	0	0	0	0	7.32965e+06	5138461	0	0
316.238	317.245					C17H28N6	35800000	40100000	38300000	41900000	43300000	45300000	37200000	37900000	42300000	61400000	65400000	63200000	62100000	55500000	52800000	81600000	89600000	86700000	69300000	80900000	87500000	49000000	50200000	52300000	96300000	105000000	92300000	19100000	21200000	20300000	26100000	30100000	44000000	23000000	22100000	19400000	27200000	31200000	34400000	26800000	27000000	29300000	31200000
316.261	315.254	Dihydroxy stearic acid	C18H36O4	316.261	-3184.49	C18H36O4	0	0	0	0	0	0	0	0	0	0	0	0	0	0	0	0	0	0	0	0	0	0	0	0	0	0	0	0	0	0	5667795	5.63089e+06	8.02988e+06	0	0	0	5.7082e+06	4.90513e+06	3.89869e+06	0	0	0	0
317.748	316.741						7.15459e+06	7.17505e+06	6071628	7.99549e+06	0	6539777	0	4641614	4.73697e+06	5776035	5.90412e+06	8448039	0	4790452	7.18482e+06	5563777	0	5982346	9770247	10100000	10000000	0	0	4.40034e+06	6.90724e+06	6.92055e+06	0	0	0	0	0	0	0	0	0	0	0	0	0	13000000	6879099	8269471	0
317.963	318.97					C10H10N2O2S4	5145628	0	3.98252e+06	7.03316e+06	8100103	6.82304e+06	8321716	6.30698e+06	7283541	8673041	6.97687e+06	6614997	3.96778e+06	5989030	4.99648e+06	0	0	0	7276991	7.47747e+06	7638799	6409813	5.817e+06	0	0	0	5084764	8063023	11300000	10600000	10700000	9251925	13100000	9834512	9664979	10400000	11500000	9477344	10600000	14200000	12800000	13600000	9876644
318.214	317.207					C19H30N2S	0	0	0	0	0	0	5027521	4.4793e+06	0	0	0	0	0	0	0	0	0	0	0	0	0	5710696	8.02903e+06	4.64299e+06	0	0	0	0	0	0	11900000	12600000	14500000	0	0	0	9271333	9715569	9227214	0	0	0	0
318.254	319.261					C17H30N6	8223526	11100000	9592892	10400000	11200000	10800000	12700000	13100000	16100000	12700000	12600000	14400000	10100000	8396206	8659034	11700000	14800000	13600000	13800000	15400000	15400000	16300000	11800000	12800000	12500000	14300000	13100000	5999098	6384452	6114412	8649719	9990559	13100000	6728867	8188625	7.15862e+06	7.46011e+06	8561129	10400000	7.56863e+06	8920986	6231124	6.57471e+06
318.256	319.263	Allopregnanolone	C21H34O2	318.256	3165.31	C21H34O2	0	0	0	0	0	0	0	0	0	6.8397e+06	7.86033e+06	8007488	8.38181e+06	7032624	4291225	10600000	9389905	10200000	7.2682e+06	8110386	9509378	6.41536e+06	5.28802e+06	5740984	5.2603e+06	6427125	5.71895e+06	0	0	0	0	0	0	0	0	0	0	0	0	0	0	0	0
319.124	320.132					C10H29N3S4	4913308	0	4475132	6155185	5.56444e+06	5.15319e+06	4.08016e+06	0	0	0	5932570	0	0	7.16193e+06	5351647	0	0	0	5.29364e+06	4847857	0	0	4604825	0	6.45681e+06	7311919	5322666	0	4.10799e+06	0	4.29385e+06	0	6587663	4.84198e+06	0	4339056	6542653	4.59016e+06	0	5.68168e+06	0	4642422	0
319.746	318.739						0	7.40867e+06	7571054	6.73938e+06	5.03923e+06	6.73148e+06	0	0	0	6584311	7.37831e+06	7.20899e+06	0	0	0	0	0	0	11800000	7.22489e+06	8.37268e+06	0	0	0	6.12934e+06	6470361	0	0	0	0	0	0	0	0	0	0	0	0	0	11800000	7817573	5.74966e+06	0
319.96	320.967					C8H6N2O8P2	4436205	0	0	5537560	5329787	5.87046e+06	4.14037e+06	4628539	4.71466e+06	0	0	4.10101e+06	4887680	0	0	0	0	0	4.99781e+06	4740023	5004354	4693423	0	0	0	0	0	6597358	6.92969e+06	7286275	5.94462e+06	7.24917e+06	8662309	9394193	6886855	8.00176e+06	8.25692e+06	5523730	6473794	8692944	10200000	9565149	6758345
320.025	319.018					C17H8N2O3S	0	0	0	0	0	0	0	0	0	0	0	0	0	0	0	0	0	0	0	0	0	0	0	0	0	0	0	0	0	0	0	4681880	0	0	0	0	0	0	0	5085913	0	5.09063e+06	3.47063e+06
320.23	319.223					C19H32N2S	0	0	0	5305707	0	0	6736991	7.48865e+06	6.66525e+06	0	0	0	0	0	0	6.42613e+06	4812435	5554376	4.55103e+06	0	0	9265137	12100000	7.01361e+06	0	0	0	0	0	0	13500000	18200000	17300000	0	0	0	11000000	10300000	12900000	0	0	0	0
321.979	320.971					C8H3N8O3PS	0	0	4.39358e+06	4.98843e+06	0	0	0	0	0	4.59985e+06	0	0	0	0	0	4999886	4.63221e+06	0	0	0	0	0	0	0	0	0	4149507	0	0	0	0	0	3804056	0	0	0	0	0	0	0	0	0	0
322.004	323.012					C8H10N4O6S2	0	0	0	4766274	4658116	0	5065943	5751006	0	5601849	0	0	0	0	3.99867e+06	0	0	0	0	0	3.75905e+06	0	5.00599e+06	0	0	0	0	7668966	11200000	9205683	9237409	8646187	10700000	8741994	10600000	10500000	10800000	10900000	9032051	9605986	10300000	9047031	6868717
322.051	321.044	GN25	C15H14O6S	322.051	-3126.93	C15H14O6S	15700000	17100000	15500000	7155460	6.01409e+06	8.06464e+06	11000000	11900000	9992955	0	0	0	0	0	0	0	0	0	0	0	0	0	0	0	0	0	0	0	6.67359e+06	5399842	14600000	15500000	19200000	0	0	0	14700000	16200000	19600000	5166070	5.26787e+06	0	4188248
322.08	321.072					C16H19O3PS	0	0	0	0	0	0	0	0	0	0	0	0	0	0	0	0	0	0	0	0	0	0	0	0	0	0	0	5.92287e+06	5630141	5797622	0	0	0	5022066	3731312	0	0	0	0	0	0	0	0
322.085	321.077	VULPINIC ACID	C19H14O5	322.084	-3125.52	C12H14N6O3S	0	0	0	0	0	0	0	0	0	0	0	0	0	0	0	0	0	0	0	0	0	0	0	0	0	0	0	4.36535e+06	4.91876e+06	0	0	0	0	0	0	0	0	0	0	0	6805571	6.12354e+06	0
322.088	321.081					C9H10N10O4	15300000	15500000	17600000	26200000	22300000	23800000	22400000	24300000	20400000	19800000	20900000	21900000	16300000	16000000	17000000	14900000	12200000	13600000	24300000	21800000	22700000	19600000	24100000	22800000	13700000	17200000	14600000	64700000	51500000	54200000	44200000	53300000	59900000	42900000	47700000	57900000	48300000	52100000	49900000	115000000	81600000	89000000	61500000
322.089	321.082	Dinitramine	C11H13F3N4O4	322.089	-3126.37	C17H14N4OS	0	0	0	0	0	0	0	0	0	0	0	0	0	0	0	0	0	0	0	0	0	0	0	0	0	0	0	0	4238339	0	0	0	0	0	0	0	0	0	0	8781557	0	0	0
324.207	325.214					C15H33O5P	5037429	6210546	4994801	0	0	4387049	4.92689e+06	4803601	0	0	0	0	0	0	0	0	0	0	0	0	0	0	0	0	0	0	0	0	0	4.55437e+06	13700000	17200000	15700000	5.2378e+06	0	5761956	13300000	13100000	14100000	0	0	0	0
324.228	323.22					C15H28N6O2	0	0	0	0	0	0	0	0	0	0	0	0	0	0	0	0	0	0	0	0	0	0	0	0	0	0	0	0	0	0	9603960	8563351	10400000	0	0	0	5761067	5.53727e+06	7117271	0	0	0	0
326.133	325.126					C12H26N2O4S2	0	0	0	0	0	0	0	0	0	0	0	0	0	0	0	0	0	0	0	0	0	0	0	0	0	0	0	4371678	0	4394975	0	0	0	4.0385e+06	5.13406e+06	6067501	0	0	0	4.63567e+06	0	5.69184e+06	0
326.246	325.239	Ceriporic acid A	C19H34O4	326.246	-3087.18	C19H34O4	0	0	0	0	0	0	0	0	0	0	0	0	0	0	0	0	0	0	0	0	0	0	0	0	0	0	0	0	0	0	7.97883e+06	8993479	9765033	0	0	0	0	4.8571e+06	0	0	0	0	0
327.992	328.999					C11H9N2O6PS	0	0	0	0	0	0	4.64205e+06	0	0	4.05269e+06	0	0	0	0	0	0	0	0	0	0	0	0	3.94644e+06	0	0	0	0	7168333	5.89279e+06	5523021	6.17824e+06	4.98142e+06	8591857	6173196	6.2441e+06	5.28942e+06	7046635	6.78047e+06	6.2761e+06	6.51722e+06	6.13817e+06	5403525	0
328.054	327.047	Asp-Ser-OH	C12H12N2O9	328.054	-3071.35	C7H17N6O3PS2	0	0	0	0	0	0	0	0	0	0	0	0	0	0	5.04834e+06	0	0	0	0	0	0	4818441	0	0	0	0	0	0	0	0	0	0	0	0	0	3811275	4713800	0	0	10700000	7.77488e+06	7.69607e+06	0
328.237	327.23					C18H28N6	0	0	0	0	0	0	0	0	0	0	0	0	0	0	0	0	0	0	0	0	0	0	0	0	0	0	0	0	0	0	10800000	12200000	13300000	4.04035e+06	0	0	8774482	11300000	10500000	0	0	0	0
328.238	329.245					C18H28N6	4.91922e+06	4738596	6347539	4828368	5.99775e+06	4972052	9435744	9651065	11300000	5935812	6.98384e+06	5.65411e+06	9998577	7.63911e+06	9055973	4.75042e+06	6.65006e+06	6064149	5428117	6.91063e+06	7270077	9682747	10600000	9978269	0	0	0	0	5808867	6344304	15600000	15900000	21400000	8522605	9707177	9841861	16100000	16300000	16900000	0	3.63414e+06	5089529	5.5737e+06
328.239	327.232					C14H36N2O4S	0	0	0	0	0	0	0	0	0	0	0	0	0	0	0	0	0	0	0	0	0	0	0	0	0	0	0	0	0	0	5258603	6.50608e+06	7660137	0	0	0	6.193e+06	7357780	0	0	0	0	0
328.24	327.233	Docosahexaenoic acid	C22H32O2	328.24	-3067.91	C22H32O2	18400000	24900000	22600000	20200000	17700000	23200000	34500000	37300000	33400000	6772050	6.60888e+06	6400076	13600000	12500000	11700000	12200000	12300000	13500000	6.94455e+06	9435649	8.19209e+06	19300000	19200000	20300000	0	0	0	36700000	34300000	35000000	158000000	175000000	191000000	44000000	44900000	44800000	159000000	177000000	150000000	35600000	23200000	24600000	26200000
328.261	327.254	MG(16:1)	C19H36O4	328.261	-3068.26	C19H36O4	0	0	0	0	0	0	0	0	0	0	0	0	0	0	0	0	0	0	0	0	0	0	0	0	0	0	0	5188950	0	0	16300000	18300000	18300000	4.02577e+06	0	0	9679920	11800000	9519049	0	0	0	0
330.034	329.027					C12H6N6O6	0	4520116	5561106	6.45954e+06	0	6.46205e+06	0	0	0	4.89111e+06	0	0	4.52709e+06	4.37016e+06	0	5.56504e+06	0	5767125	5209531	0	4703665	4588419	4933668	5.29726e+06	0	0	0	5.0893e+06	0	4330518	0	0	6.20964e+06	0	0	0	0	6.27017e+06	4884279	12000000	8056476	8347054	5.56668e+06
330.036	329.029	Malathion	C10H19O6PS2	330.036	-3052.88	C13H10N6OS2	0	0	0	0	0	0	0	0	0	0	0	0	0	0	0	3.76402e+06	0	0	0	0	0	0	0	4.12501e+06	0	0	0	4281845	0	0	0	0	4514777	0	0	0	0	0	3.93699e+06	0	5748540	0	0
330.036	331.044	Cyclic Inosine monophosphate (cIMP)	C10H11N4O7P	330.036	3051.81	C10H11N4O7P	0	0	0	0	0	7169445	0	0	0	0	0	0	0	0	0	0	0	0	0	0	0	0	0	0	0	0	0	0	0	0	6054003	0	8.04926e+06	0	4.34849e+06	0	8501681	0	0	0	0	0	0
330.038	329.031	Di-methylellagic acid	C16H10O8	330.038	-3051.32	C8H16N2O8P2	67000000	67500000	73800000	80200000	63600000	71200000	58300000	61300000	55900000	55900000	59000000	58300000	62500000	62100000	64600000	83500000	82000000	85400000	82800000	73200000	74200000	69500000	88000000	76700000	52600000	56800000	56200000	76100000	62000000	66400000	79800000	87800000	98800000	54800000	63200000	67500000	82400000	97200000	85900000	179000000	122000000	125000000	103000000
330.039	329.032					C10H6N10O2S	0	0	0	0	0	0	3788040	0	0	4.39249e+06	0	0	0	0	5163966	0	0	0	5436044	0	0	0	0	0	0	0	0	0	0	0	0	0	5726952	0	0	0	0	0	5427624	11000000	7435841	0	6848336
330.04	329.032					C10H6N10O2S	0	0	0	0	0	0	0	0	0	0	0	0	0	0	0	0	0	0	0	0	0	0	4605601	0	0	0	0	0	0	0	0	0	0	0	0	0	0	0	0	0	0	0	0
330.047	329.039					C27H6	5603494	5.32045e+06	5.62941e+06	3.99926e+06	0	0	5742158	6995040	0	0	5.31608e+06	0	0	4.11184e+06	4.47753e+06	6136661	5883916	6342650	0	0	0	6359993	9419516	7.08886e+06	0	6307623	5.57275e+06	9017877	6.36172e+06	5.23896e+06	4670171	5.73186e+06	7595152	0	0	4.88632e+06	0	8628003	5936912	6685959	6093641	6.24996e+06	7.38484e+06
330.254	331.261					C18H30N6	4870184	0	4.63483e+06	0	0	4.51347e+06	7001518	8862987	8819821	5310895	0	0	0	0	0	0	0	0	0	0	0	5.99165e+06	5.55206e+06	4.92046e+06	0	0	0	4.46359e+06	0	0	9798640	11900000	14200000	6961446	7.99964e+06	6.36447e+06	10700000	11900000	11400000	0	0	0	4955335
330.256	329.249	Clupanodonic acid/Docosapentaenoic acid	C22H34O2	330.256	-3049.21	C22H34O2	0	5.032e+06	4934564	0	4.3544e+06	4.49702e+06	5539539	8362949	7.07045e+06	0	0	0	0	3.66346e+06	0	3633129	0	4640460	0	0	0	6.12923e+06	6529082	5347283	0	0	0	12600000	10300000	11900000	51000000	59900000	63000000	15300000	12800000	13500000	46800000	55800000	45300000	7704981	6.43348e+06	6.52693e+06	9240315
330.277	329.27	MG(16:0)	C19H38O4	330.277	-3049.8	C19H38O4	0	0	0	0	0	0	0	0	0	0	0	0	0	0	0	0	0	0	0	0	0	0	0	0	0	0	0	0	0	0	0	6786135	4771753	0	0	0	3.93459e+06	0	3.56151e+06	0	0	0	0
331.958	330.95					C11H9O6PS2	0	0	0	0	0	4881157	0	0	0	0	0	0	0	0	0	0	0	0	0	0	0	0	0	0	0	0	0	0	3963686	3.43916e+06	0	0	0	0	0	0	3799587	5143858	0	10100000	6.60283e+06	6040440	4.2198e+06
332.269	333.276					C18H32N6	0	4205877	0	0	0	0	8286179	7864635	8986473	0	4.16034e+06	0	0	0	0	0	0	0	0	0	0	0	5.50389e+06	6532073	0	0	0	0	0	0	0	5641445	5861021	3.74023e+06	0	0	0	4.97667e+06	5.3947e+06	0	0	0	0
332.272	331.265	Adrenic Acid	C22H36O2	332.272	-3030.56	C15H36N6S	0	0	0	0	0	0	0	0	0	0	0	0	4112069	0	4.34307e+06	0	0	0	0	0	0	0	0	0	0	0	0	0	0	0	7933466	7.93632e+06	9237402	0	0	0	7.61869e+06	8.27846e+06	7915661	0	0	0	0
333.115	334.122						0	0	0	0	5.68711e+06	0	0	0	0	3.75544e+06	4.7652e+06	3.86262e+06	5402497	4.67844e+06	6.13057e+06	0	0	0	0	5546772	0	0	4780451	0	0	5376932	0	0	0	0	0	0	0	0	0	0	0	0	0	0	0	0	0
333.14	334.147	Ciglitazone	C18H23NO3S	333.14	3024.16	C18H23NO3S	0	0	0	4936534	4592354	0	0	0	0	0	3.92484e+06	0	5696861	0	4.20589e+06	0	0	4568909	0	0	0	4487052	0	0	4.52531e+06	6549981	6717812	0	3874045	0	0	0	0	4.57196e+06	5027644	0	0	4414389	0	5847925	6037159	0	0
333.955	332.947					C10H7O9PS	0	0	0	0	3.71864e+06	0	0	0	0	0	0	0	0	0	0	0	0	0	0	0	0	0	0	0	0	0	0	5065865	5.01408e+06	0	0	0	4560786	4766980	4805556	5.54425e+06	0	4876302	5.22058e+06	9999653	7.08429e+06	7.2966e+06	4.57027e+06
334.031	333.023					C9H19O7PS2	0	0	0	0	0	0	0	0	0	0	0	0	0	0	0	0	0	0	0	0	0	0	0	0	0	0	0	0	0	0	0	0	0	0	0	0	0	0	0	6.21009e+06	4.12419e+06	0	0
336.042	335.035					C15H16N2OS3	12400000	12400000	15800000	20900000	13700000	16400000	14100000	14100000	13000000	13300000	13600000	13700000	12000000	12400000	13500000	16600000	13800000	15000000	17300000	14200000	13700000	15200000	17200000	16900000	13700000	13900000	12600000	12400000	10900000	10200000	5.47906e+06	7.27611e+06	7596938	9560865	8570083	9459014	7293555	9225312	9423672	22200000	15300000	14200000	12900000
336.051	335.044					C7H21N4O3PS3	12100000	11700000	12500000	7.95015e+06	0	7.50283e+06	7.59716e+06	9579531	7418817	8575630	7.39815e+06	9185517	8315533	8805331	9781361	14600000	12900000	14500000	7993347	5790791	5821994	13700000	14900000	14200000	9723504	12700000	10800000	12800000	13800000	11800000	9842750	9723642	11600000	4.41711e+06	5.96803e+06	5.51144e+06	9837994	9482559	10100000	11600000	11000000	9032895	14300000
336.052	337.059					C7H13N8O4PS	0	0	0	3985134	3.97219e+06	0	0	0	4987966	0	0	0	4.03333e+06	0	0	0	0	0	0	0	0	5210174	0	5.2257e+06	0	0	0	0	0	0	5084453	0	6.72783e+06	0	0	0	0	0	0	0	0	4.27377e+06	0
336.052	337.06					C13H20O4S3	5111179	0	0	0	5.90774e+06	0	0	0	6887795	0	6940851	5.67702e+06	7.54533e+06	6472983	0	0	0	0	5910579	6.36686e+06	0	8366215	10300000	8797755	5992153	5319734	6.44876e+06	0	4013944	0	6.69335e+06	6302855	8532408	0	5146643	0	7334126	6116812	5902884	6.00655e+06	0	0	0
336.053	335.046					C12H18O7P2	8.032e+06	7906158	8431335	7798568	0	4.64339e+06	6.85286e+06	6528444	6.04525e+06	0	4966183	4.9457e+06	6718311	5.68797e+06	0	10900000	9318414	10100000	5895613	0	0	8897232	11000000	11500000	0	8781219	8.08861e+06	9975349	9222124	5905750	7022961	9478047	8716981	0	0	0	0	7.31632e+06	6668427	10200000	7.44115e+06	7280385	10000000
336.053	335.046					C14H16N4S3	0	0	0	0	0	0	0	0	4965347	5865921	0	0	4600815	4.27106e+06	5517128	8765395	8812895	8033164	0	0	0	8109914	8766833	7.51364e+06	0	6.97723e+06	6369721	7397105	8.26027e+06	0	0	0	6934613	0	0	0	0	0	0	9059422	0	0	7263934
336.055	335.048					C9H12N4O10	169000000	159000000	190000000	114000000	87300000	114000000	138000000	153000000	131000000	112000000	112000000	126000000	130000000	128000000	145000000	221000000	202000000	225000000	110000000	97600000	93700000	190000000	226000000	217000000	150000000	177000000	151000000	201000000	201000000	173000000	134000000	157000000	180000000	75000000	89600000	93300000	137000000	157000000	161000000	208000000	147000000	147000000	201000000
336.056	335.049					C10H16N4O5S2	8973286	10100000	12600000	8.28127e+06	0	9042906	9114066	0	8848182	6593794	0	8779727	8597000	0	0	14500000	0	14700000	0	0	5.92546e+06	10800000	0	14900000	10300000	11600000	10600000	13300000	0	10900000	0	0	6614220	5.12834e+06	5277750	6219623	0	10200000	0	13500000	9810833	0	12500000
336.057	335.05					C18H12N2O3S	6722606	5.09351e+06	6974252	0	0	0	4546585	7.36496e+06	0	0	0	0	0	0	0	7940690	7186467	8583296	0	0	0	0	0	0	0	0	4675106	0	0	6515660	0	0	0	0	0	0	0	0	0	7569671	4.75516e+06	0	0
336.198	319.195					C9H24N10O4	0	0	0	0	0	5186143	6012095	5534034	6463644	0	3586506	4.38511e+06	4351342	0	0	0	0	0	0	0	0	6964793	5.81488e+06	6329873	0	0	0	0	0	0	4613312	5.51868e+06	5620442	0	0	0	4.91772e+06	0	4.50124e+06	0	0	0	0
336.228	335.221					C16H28N6O2	0	0	0	0	0	0	5708418	5337397	0	0	0	0	0	0	0	4.00067e+06	0	0	0	0	0	5699121	6.63107e+06	6595137	0	0	0	0	0	4646146	20500000	21400000	25000000	5.23216e+06	5.30085e+06	6611978	12500000	15000000	13800000	0	0	0	0
336.267	337.274	Isolinderanolide	C21H36O3	336.266	2997.33	C14H36N6OS	0	0	0	0	0	0	0	0	0	0	0	0	0	5079886	4.85117e+06	0	0	0	0	0	0	0	0	0	0	0	0	0	0	0	0	0	0	0	0	0	0	0	0	0	0	0	0
337.335	338.342	Docosenamide	C22H43NO	337.334	2986.68	C22H43NO	5406036	5618237	0	5.55802e+06	7364815	8.10898e+06	11000000	12900000	14100000	6668281	6215504	6197905	0	5.85479e+06	0	4792352	5418418	4938174	0	0	7.47181e+06	29100000	29500000	34300000	11400000	8430370	7800604	5732676	6506749	7030817	17500000	19100000	22700000	7.7522e+06	5.60185e+06	6.18414e+06	21900000	25800000	28600000	6.78426e+06	6689219	6752842	5.39562e+06
338.02	361.01					C15H7N4O4P	0	0	0	0	0	0	0	0	0	0	0	0	0	0	0	0	0	0	0	0	0	0	0	0	0	0	0	0	5524881	0	0	5.85762e+06	5.26452e+06	4.86008e+06	0	0	5.76501e+06	4841842	4760693	0	0	0	0
338.199	337.192	Coronaridine	C21H26N2O2	338.199	-2979.34	C13H30N4O4S	0	0	0	0	0	0	0	0	0	0	0	0	0	0	0	0	0	0	0	0	0	0	3.97133e+06	0	0	0	0	0	0	0	5.98935e+06	8069607	8.28777e+06	0	0	0	0	6371312	0	0	0	0	0
338.214	339.221					C17H38S3	0	0	0	7943208	5.99729e+06	7.35388e+06	9366409	9804289	8958105	3996529	0	0	0	0	0	0	0	0	0	0	0	6302312	6.54513e+06	9163801	0	0	0	0	0	0	9766963	10200000	12300000	0	5042618	5550908	8755315	9317219	10000000	0	0	0	0
338.222	339.23					C16H35O5P	0	4441069	0	0	0	0	0	0	0	0	0	0	0	0	0	0	0	0	0	0	0	0	0	0	0	0	0	0	0	5501920	5.22128e+06	6.25523e+06	7.25192e+06	0	4.21587e+06	0	6036801	6.56047e+06	5118253	0	0	0	0
338.244	337.236					C16H30N6O2	7.09937e+06	8.07081e+06	8746210	11700000	8959328	11700000	20900000	22000000	18800000	5.39703e+06	7.48612e+06	7.0668e+06	8617267	7188991	9004264	15900000	15300000	16200000	6708106	6503930	6.70459e+06	22300000	25500000	22700000	0	5.20949e+06	6225765	11300000	7845807	8.17794e+06	41200000	51300000	53300000	10600000	11600000	12600000	36900000	39900000	37700000	8398479	7.6598e+06	7.52033e+06	12100000
339.795	338.788						0	0	0	0	0	0	0	0	0	0	0	0	0	0	0	0	0	0	3.73213e+06	4799999	4114588	0	0	0	0	0	0	0	0	0	0	0	0	0	0	0	0	0	0	6.15652e+06	0	4980255	0
339.945	338.938					C12H5O8PS	6.45302e+06	4991991	6534302	5.90043e+06	4.38938e+06	5714030	5.5063e+06	5.34935e+06	0	4203207	4.1481e+06	4557594	0	4272397	4.71287e+06	5206562	5.18366e+06	4.45622e+06	6132358	5328815	4888645	0	7281575	5330713	4988322	4655292	0	4.09243e+06	0	0	0	0	4770747	0	0	0	4049207	5.02561e+06	5745785	6158747	0	6167473	6.74892e+06
340.238	341.245					C19H28N6	14100000	14000000	15800000	22700000	20900000	20300000	15900000	15500000	19300000	43700000	40300000	37000000	33300000	29700000	27500000	45300000	48700000	48900000	42100000	46800000	49200000	28100000	27400000	27700000	29400000	31100000	30600000	8.26215e+06	10400000	10200000	9277123	12400000	15000000	8.24392e+06	8396325	7.22662e+06	10300000	12700000	13600000	12400000	14800000	14400000	12600000
340.273	341.28	CUDA	C19H36N2O3	340.273	2961.68	C19H36N2O3	0	0	0	0	0	0	0	0	0	0	0	0	0	0	0	0	0	0	0	0	0	0	0	0	0	0	0	0	0	0	0	4.04001e+06	5184042	0	0	0	0	4.16246e+06	0	0	0	0	0
341.793	340.785						7.03864e+06	9051685	10200000	8.08844e+06	7049829	8480658	5.09293e+06	0	0	6788380	8519672	8037712	8.18498e+06	8712965	9271938	5613784	0	7.52344e+06	11200000	9023937	8874852	0	0	4441584	6383868	6450425	5750154	0	0	0	0	0	0	0	0	0	0	0	0	17400000	11700000	13600000	4395963
341.924	340.917					C11H3O9PS	0	0	0	0	5267367	0	3.6041e+06	0	0	0	0	0	0	0	0	0	0	0	4852438	0	3.90655e+06	0	3.63528e+06	0	0	0	4.88611e+06	0	0	0	0	0	0	0	0	0	0	0	0	0	0	0	0
342.254	343.261					C19H30N6	0	0	0	0	0	0	0	0	0	0	0	0	0	0	0	4.89976e+06	4.80505e+06	5566582	5431108	6.27386e+06	5459337	5028584	0	4582022	4170901	0	4.6702e+06	0	0	0	0	0	0	0	0	0	0	0	0	0	0	0	0
342.256	343.263	Cannabidiol dimethyl ether	C23H34O2	342.256	2943.5	C23H34O2	5.21162e+06	4.93837e+06	0	5.10195e+06	5823660	5410225	0	5690757	5473393	4.15353e+06	0	6.2557e+06	4.69664e+06	0	0	5708935	5454509	5.51143e+06	4881969	4.95262e+06	5535774	0	0	4.83682e+06	0	5166450	3666510	0	0	0	0	5629906	0	0	0	0	0	3825649	0	0	0	0	0
343.791	342.783						7596682	8101114	8933249	8980444	7603044	8895769	5094829	5811914	4.22888e+06	5.90185e+06	7567410	6356262	7007659	8141277	8490719	5.05577e+06	5455943	6356000	11900000	9224078	10800000	5069930	3.89313e+06	0	4747353	7.90618e+06	4.79567e+06	0	0	0	0	3.67029e+06	0	0	0	0	4.50678e+06	4.42913e+06	0	18100000	11700000	11800000	0
344.07	379.039	Oxadiazon	C15H18Cl2N2O3	344.069	101636	C12H25O3PS3	0	0	6425266	7329079	5.34281e+06	6.8805e+06	4864698	5.29149e+06	5656737	0	6.81422e+06	0	4312999	4.92966e+06	0	0	0	0	4802877	4888637	4570752	5.24862e+06	5339681	5591759	0	0	5.42933e+06	13000000	8922491	9949384	12100000	10400000	13400000	9074639	8898602	12400000	9538282	12700000	9968305	19700000	14000000	16100000	15200000
345.002	343.995						5.3312e+06	4.6221e+06	4882458	4842338	0	0	0	0	0	0	0	0	0	0	0	6528567	5.72054e+06	7139707	0	4058170	0	0	4.03065e+06	5806201	3.87334e+06	4.65923e+06	0	5.29626e+06	0	0	0	0	4.12603e+06	0	0	0	0	6143482	5.11963e+06	9801680	7.89212e+06	0	7139947
346.023	345.016					C11H6N8O4S	6140995	5478335	6.85834e+06	7.49991e+06	3.77827e+06	6069743	4.12181e+06	5.4133e+06	4387539	5.44075e+06	0	5953114	0	0	0	7604443	6724315	6.36316e+06	7640531	5658924	6.82611e+06	4.91225e+06	7471169	5678678	6.01958e+06	6468733	7336966	7328763	0	0	0	4.20423e+06	3.94291e+06	5118162	4.04527e+06	4.88521e+06	0	0	0	7921111	5.4509e+06	6.62301e+06	9028075
346.124	345.117					C12H22N6O2S2	0	0	0	0	0	0	0	0	0	0	0	0	0	0	0	0	0	0	0	0	0	0	0	0	0	0	0	6.04685e+06	6.70176e+06	5754137	0	0	0	4890734	0	6.13633e+06	0	0	0	0	0	0	0
347.911	348.918					C8H12O3S6	0	0	0	0	0	0	0	3949532	0	0	0	4.02624e+06	0	0	0	0	0	0	0	0	0	0	0	0	0	0	0	0	0	0	0	0	0	3.86819e+06	0	0	0	5.31981e+06	4427617	0	0	0	0
348.204	349.212	Roxatidine acetate	C19H28N2O4	348.205	2891.14	C11H32N4O6S	0	0	0	0	0	0	0	0	0	0	0	0	0	0	0	0	0	0	0	0	3.35683e+06	4.07432e+06	0	0	0	0	0	0	0	0	0	0	0	0	0	0	0	0	3.6467e+06	0	0	0	0
349.042	350.049					C20H7N5S	0	0	0	0	0	0	0	0	0	0	0	0	0	0	0	0	0	0	0	0	0	0	0	0	0	0	0	0	0	0	0	0	0	4.26804e+06	0	3.86479e+06	0	0	0	0	0	0	0
349.973	348.966					C7H14N2O6S4	0	0	0	0	0	0	0	0	0	0	0	0	0	0	0	0	0	0	0	0	0	0	0	0	0	0	0	5.07354e+06	0	0	0	4.33953e+06	0	0	0	0	0	0	0	0	0	0	0
350.222	351.23					C20H26N6	61300000	62400000	66900000	55600000	57400000	59900000	77400000	74800000	81600000	17700000	19500000	17800000	27000000	25100000	28700000	19100000	18700000	20700000	17600000	18500000	19800000	40100000	35200000	39500000	11900000	11800000	9550601	35900000	45800000	44800000	99000000	109000000	125000000	60100000	69500000	66500000	117000000	117000000	122000000	32500000	33600000	39100000	36000000
350.243	349.236					C17H30N6O2	0	0	0	0	0	0	0	0	0	0	0	0	0	0	0	0	0	0	0	0	0	0	0	0	0	0	0	0	0	0	10600000	13600000	11700000	0	0	0	6597293	8514924	5952036	0	0	0	0
350.244	368.278					C15H35N4O3P	0	0	0	0	0	0	0	0	0	0	0	0	0	0	0	0	0	0	0	0	0	0	0	0	0	0	0	0	0	0	0	0	0	0	0	0	0	0	0	0	0	0	10100000
350.271	351.278					C16H46OS3	5.26734e+06	0	5233176	0	0	0	0	0	0	0	0	0	0	0	0	5003600	4.66814e+06	0	0	0	0	0	0	0	0	0	5.96847e+06	0	0	0	0	0	0	0	0	0	0	0	0	0	0	0	0
350.272	351.28					C24H34N2	57500000	57400000	63700000	66000000	69600000	69600000	80800000	77100000	79000000	64900000	68700000	67000000	69000000	62300000	60500000	61000000	59000000	59700000	56400000	58400000	63000000	77100000	71200000	78100000	62600000	62000000	61900000	101000000	105000000	101000000	114000000	105000000	119000000	100000000	108000000	106000000	114000000	115000000	117000000	85600000	82700000	88700000	87600000
352.016	351.009					C18H12N2S3	4.15861e+06	0	0	0	0	0	0	0	0	0	0	0	0	0	0	5.11375e+06	4486068	5.24906e+06	5.5435e+06	0	0	4.5315e+06	5.32632e+06	0	0	0	0	0	0	4341292	0	0	0	0	4525981	0	0	0	4403642	8264027	6.09213e+06	5.89344e+06	5641525
352.018	351.01					C13H8N2O10	0	0	0	0	0	0	0	0	0	0	0	3.96463e+06	0	0	0	0	0	4.96041e+06	0	0	0	0	0	0	0	0	0	0	0	0	0	0	0	0	0	0	0	0	0	5.87039e+06	4348263	0	0
352.02	351.013					C11H13O11P	65500000	63200000	68000000	74100000	58100000	69200000	48300000	52200000	50500000	54000000	56700000	62000000	53400000	53100000	55800000	79700000	73600000	81600000	72900000	66800000	64100000	62100000	74300000	72000000	51800000	58400000	55500000	64000000	62700000	55100000	52400000	60600000	66400000	42800000	54300000	55700000	55400000	62600000	63800000	125000000	87300000	84800000	83200000
352.021	351.014	Thelephoric acid	C18H8O8	352.022	-2863.15	C18H8O8	0	0	0	0	0	0	0	0	0	0	0	0	0	0	0	0	0	0	0	0	0	0	4303690	0	3.58816e+06	0	4.23266e+06	0	0	0	0	0	0	0	3.94373e+06	0	0	0	0	8.21634e+06	0	0	0
352.029	351.021					C12H16O8S2	10100000	9847080	10900000	7.27894e+06	5.48263e+06	6.32463e+06	10900000	9886179	8960003	5235738	6.68513e+06	7099799	7789103	5980579	7533955	12700000	11200000	12500000	5.02215e+06	4.58563e+06	5.19323e+06	12600000	14700000	12500000	10300000	11700000	9416413	12100000	10700000	8817364	7859411	6.41531e+06	10500000	5.4054e+06	5543473	4976481	8100209	12500000	10700000	11500000	7.70776e+06	7736701	13200000
352.099	351.091					C9H26N2O6P2S	0	0	0	0	0	0	0	0	0	0	0	0	0	0	0	0	0	0	0	0	0	0	0	0	0	0	0	0	0	0	0	0	0	0	0	0	0	0	0	8876037	5.9404e+06	0	0
352.238	353.245					C20H28N6	12700000	12200000	0	10300000	8869812	11100000	16400000	17400000	18200000	5993376	6183029	6782465	9119667	9263064	8043615	4432900	4.7406e+06	4770194	5.50237e+06	6.62959e+06	6.69042e+06	11300000	9710492	13100000	0	0	0	14600000	19300000	19200000	38300000	40500000	50400000	27700000	29700000	29800000	39500000	46400000	45000000	11000000	9475098	12200000	16900000
352.259	353.267					C17H32N6O2	4994762	4963082	5.03703e+06	4.59654e+06	4.82097e+06	5.67132e+06	4977612	5.10731e+06	0	3.81849e+06	4.64961e+06	6033871	4.77132e+06	0	0	0	4.47974e+06	4.98786e+06	4.12315e+06	4445996	5566532	5.10072e+06	3985531	5.9851e+06	4402961	0	4.75514e+06	0	0	0	7334922	8858120	9409863	0	0	4.26408e+06	8639154	9110525	9121113	0	0	0	4.26965e+06
354.254	355.261					C17H39O5P	0	0	0	4102801	0	0	0	0	0	0	0	0	4449474	5.44456e+06	0	0	0	0	0	0	4.4022e+06	6227723	4.53268e+06	0	0	0	0	0	0	0	0	0	7.54466e+06	4.30723e+06	4804485	0	5.50884e+06	0	0	0	0	0	0
356.002	354.995					C14H12O7S2	0	0	0	6.12647e+06	0	0	0	4749014	4.17754e+06	0	0	0	0	0	0	0	0	0	4.90582e+06	0	0	0	0	0	0	0	3838189	5.56475e+06	6.22519e+06	3.98197e+06	4600123	5.76834e+06	6799774	4112506	0	6992464	5.03588e+06	5892618	6704384	11600000	9343844	9367510	7051714
356.061	357.069					C13H16N4O4S2	0	3648217	0	4219933	0	3.94809e+06	5.05007e+06	5.46079e+06	5727466	4641000	5.01031e+06	0	0	5.18321e+06	4.92469e+06	4.42269e+06	4255383	4.61401e+06	0	0	0	6693530	5321762	5683848	3954890	0	0	0	0	0	6069955	5.23081e+06	6.03773e+06	0	4.70481e+06	0	5.3747e+06	6.3816e+06	5.58535e+06	0	0	0	4.09528e+06
356.293	379.283	MG(18:1)	C21H40O4	356.293	64525.5	C22H36N4	0	0	0	0	0	0	0	0	0	0	0	0	0	0	0	0	0	0	0	0	0	0	0	0	0	0	0	0	0	0	0	0	0	0	0	0	0	0	0	0	0	0	0
357.999	356.992					C8H15N4O4PS3	0	0	0	0	0	0	0	0	0	0	0	0	0	0	0	0	0	0	0	0	0	0	0	0	0	0	0	4.09185e+06	0	0	0	0	0	4.25731e+06	0	4914022	0	0	0	5.66828e+06	7.33979e+06	6.53128e+06	0
358.033	357.026	Distemonanthin	C17H10O9	358.033	-2812.57	C12H7N8O4P	0	0	5.80395e+06	3.93779e+06	0	0	0	4813255	0	0	0	0	0	0	4229457	6992388	6715955	6345738	4.63187e+06	0	0	5.00559e+06	5877351	6.03874e+06	4834608	5.44079e+06	5.02158e+06	0	0	4.5498e+06	0	0	0	0	0	0	0	0	0	0	5105450	0	4441140
358.035	359.042					C8H15N4O8PS	10300000	9878659	0	11600000	9582763	9460021	0	10500000	0	0	0	0	12500000	0	12000000	0	0	0	9319054	9520588	0	16000000	15800000	0	0	12300000	12000000	7.50558e+06	0	0	0	9155962	11100000	0	0	0	0	9936726	10200000	6.87549e+06	8.19556e+06	0	7842034
358.037	357.029					C14H16O7P2	74200000	74100000	82400000	55500000	40000000	50100000	57300000	67200000	58500000	51600000	55100000	55900000	53300000	54500000	61300000	107000000	93700000	105000000	54900000	49200000	44500000	80100000	97900000	96700000	69900000	84300000	77200000	76500000	72700000	66300000	50100000	58400000	65100000	29000000	31200000	38200000	52200000	59700000	61900000	73200000	53200000	56600000	83500000
358.039	357.031	Hydroxytriazolam	C17H12Cl2N4O	358.039	-2814.69	C16H6N8OS	0	0	0	0	0	4527525	0	0	0	0	0	0	0	0	0	0	0	7496730	0	0	0	4551510	6134203	5336295	4.86279e+06	6.4448e+06	0	0	0	0	0	0	0	0	0	0	0	0	0	0	0	0	0
358.203	341.2					C16H38O2S3	7.55899e+06	7404362	7772268	9900491	10100000	9139242	17500000	16500000	16900000	8155567	6715233	6.57667e+06	7.24928e+06	5873091	7.32396e+06	8867731	10200000	9543524	7.2092e+06	7.00249e+06	7.96508e+06	15800000	15900000	18100000	7051992	5.83741e+06	6.08357e+06	5572615	5.02084e+06	6.09356e+06	15200000	14800000	19000000	9630587	11100000	11600000	16300000	15800000	17900000	0	4643154	0	7705981
358.309	381.298	MG(18:0)	C21H42O4	358.308	64161.5	C21H42O4	0	0	0	12400000	12900000	11300000	0	6.16959e+06	0	0	0	0	9265125	0	0	0	0	0	0	0	9992448	9704086	0	0	0	0	8103357	5613033	0	0	0	0	0	0	4.60397e+06	0	0	0	0	0	0	0	0
360.044	359.036					C7H17N6O5PS2	0	0	0	0	5187134	4.26596e+06	0	0	0	0	0	0	0	0	0	0	0	0	0	0	0	0	0	0	0	0	0	12100000	12300000	12600000	0	0	0	8929951	9957649	10300000	6.93278e+06	8860776	9069557	18700000	11900000	13200000	12300000
360.127	359.12					C12H24O12	0	0	0	7192844	6252832	6773328	7.74194e+06	6901838	6144187	6.38876e+06	6.12258e+06	6.61515e+06	0	0	0	0	0	4.14779e+06	6752026	7.84503e+06	8415317	6553312	5072487	4.51419e+06	4633921	4.53791e+06	0	32300000	33600000	29600000	23900000	26200000	32100000	22600000	25000000	28200000	19700000	26100000	24000000	61700000	42200000	43300000	24300000
360.181	361.188					C19H20N8	0	0	0	0	0	0	5.63518e+06	0	6636065	0	0	0	0	0	0	0	0	0	0	0	0	0	0	0	0	0	0	0	0	0	6230223	6153820	6.41158e+06	0	0	0	0	0	0	0	0	0	0
360.197	359.19					C11H32N6O3S2	0	0	0	0	0	0	0	0	0	0	0	0	0	0	0	0	0	0	0	4.28622e+06	0	0	0	0	0	0	0	0	0	0	0	0	0	0	0	0	0	0	0	0	0	0	0
361.728	360.721						0	0	0	0	0	0	3.84991e+06	0	0	4.12006e+06	3.92525e+06	0	0	0	0	0	0	0	0	0	0	0	3.82546e+06	0	0	0	0	0	0	0	0	0	0	0	0	0	0	4648181	0	0	0	0	0
362.197	363.204					C19H22N8	0	0	0	0	0	0	5.27737e+06	4.09552e+06	4.52486e+06	0	0	0	0	0	0	0	0	0	0	0	0	4.48461e+06	0	0	0	0	0	0	0	0	0	3.98175e+06	4833262	0	0	0	0	0	0	0	0	0	0
362.244	361.236					C18H30N6O2	4.41106e+06	3770864	0	8150729	7.10525e+06	8.12902e+06	11800000	12000000	9958561	5.88874e+06	6347566	6265320	6.90874e+06	5199862	5.44554e+06	5763260	4.283e+06	6679826	5738414	0	5.52203e+06	12700000	13200000	10600000	0	0	0	4.82446e+06	5491714	5.53601e+06	27300000	31200000	37400000	5.72107e+06	6631156	7.60764e+06	20600000	24800000	22900000	4545972	0	0	4.29845e+06
362.266	363.273					C13H39N4O5P	4415842	4.40875e+06	5.49905e+06	0	0	0	0	5115505	3.8801e+06	0	0	0	6.2195e+06	6377544	6534809	6.7998e+06	6.49001e+06	7.36118e+06	0	0	0	0	0	0	4.7819e+06	5463863	6.28153e+06	0	0	4882252	5462073	6.47108e+06	6.89698e+06	0	0	0	5190543	5987088	5.58084e+06	0	0	0	0
363.989	362.982	Rhein sulfate	C15H8O9S	363.989	-2766.38	C8H8N6O7S2	12400000	11100000	13200000	13900000	7490411	9666110	8632061	8918701	8740407	8272840	8673228	8863079	8568858	8435183	8812014	13100000	10400000	10300000	12700000	10100000	10700000	10100000	13800000	10900000	7.22986e+06	9346377	8.14635e+06	9154467	7868495	6638038	7544028	9284621	10600000	5267810	6627902	9275544	9095135	9332568	10200000	12700000	11900000	12500000	14300000
364.193	365.2					C18H36OS3	0	0	0	0	0	0	0	0	0	0	0	0	0	0	0	0	0	0	0	0	0	0	4.55023e+06	0	0	0	0	0	0	0	0	0	5404378	0	0	0	0	0	0	0	0	0	0
364.238	365.245					C21H28N6	28600000	31400000	32700000	40000000	41000000	41300000	32000000	32300000	34600000	28300000	31100000	33000000	25700000	21400000	20500000	38900000	42800000	43300000	30700000	34500000	36800000	24600000	26300000	26500000	29400000	34000000	29800000	17600000	20200000	16800000	21600000	24600000	35300000	16000000	15300000	15000000	21300000	27800000	29600000	21200000	19900000	24300000	21100000
364.252	365.259					C24H32N2O	0	0	0	0	4759183	0	4.27114e+06	5.41662e+06	4821270	0	0	4837537	0	0	0	4287501	4.09926e+06	0	0	0	0	0	0	4717556	0	0	3.73413e+06	6.98417e+06	8.19712e+06	6.68848e+06	5054212	7.62177e+06	6932391	5828885	6114806	7827218	5565750	5400708	7.31475e+06	5414305	4094434	4922533	5.69913e+06
364.259	363.252					C18H32N6O2	6.70352e+06	4.91833e+06	5.71473e+06	14400000	10400000	12800000	19600000	21900000	19400000	5732629	6030961	0	6.10766e+06	4.71842e+06	5.90458e+06	8809037	7903835	9747660	7220735	6.354e+06	7.35789e+06	17000000	19400000	18600000	0	0	0	10500000	7.1772e+06	7002308	44400000	48100000	53100000	10700000	11700000	12800000	36900000	40400000	35100000	6.74917e+06	6191922	6444135	10200000
365.968	364.961					C9H3N8O5PS	4.66344e+06	0	0	6.00916e+06	5576685	0	5713980	0	0	5.46092e+06	5.92562e+06	3.96435e+06	0	0	0	5.71707e+06	4108483	4455438	0	4277811	4023942	0	4861455	0	4984107	5040095	5067126	0	0	0	0	0	3.77668e+06	0	3.9904e+06	0	0	0	0	6.28908e+06	0	5125576	5532311
365.986	364.979					C17H7N2O4PS	0	0	4.99263e+06	0	0	4513237	0	0	0	0	0	0	0	0	0	5767561	4.30525e+06	0	4.20996e+06	0	0	0	4.41347e+06	0	0	0	0	0	0	0	0	0	3969501	0	0	0	0	0	0	4.05504e+06	0	0	5189687
366.114	367.121					C11H30N2O3S4	0	0	0	0	0	0	0	0	0	0	0	4.39274e+06	15300000	14000000	16000000	11200000	11200000	9490060	6.22869e+06	5.85878e+06	5696259	13700000	13900000	12700000	9045014	11300000	8153395	0	0	0	0	0	0	0	0	0	0	0	0	0	0	0	0
366.187	367.195					C13H30N6O2S2	0	4.11087e+06	3.88656e+06	5086081	4.16668e+06	4.36037e+06	5.30403e+06	0	4.1528e+06	0	0	0	0	0	0	0	0	0	0	0	0	0	0	0	0	0	0	0	0	0	4955179	0	6048895	0	3937727	0	5.21331e+06	5.89353e+06	7.79935e+06	0	0	0	0
366.214	365.207					C13H39N2O3PS2	0	0	0	0	0	0	0	0	0	0	0	0	0	0	0	0	0	0	0	0	0	0	0	0	0	0	0	0	0	0	6176599	7.77285e+06	7.12424e+06	0	0	0	7.37732e+06	7.32484e+06	9084664	0	0	0	0
366.267	367.275	BEPRIDIL	C24H34N2O	366.267	2751.13	C24H34N2O	19900000	18200000	20000000	23900000	23400000	24400000	27300000	29200000	30600000	25700000	26200000	29300000	23000000	21100000	20400000	22000000	21700000	20200000	20800000	22900000	23500000	25900000	24000000	25800000	23600000	27600000	23600000	40100000	43200000	38900000	36000000	32400000	33000000	41500000	47900000	43700000	35700000	34000000	36200000	36200000	34500000	38500000	35300000
366.275	365.268					C11H34N12S	0	0	0	4.05583e+06	0	0	0	0	0	0	0	0	0	0	0	5.46264e+06	5163469	5.28759e+06	0	0	0	4014802	7.03583e+06	0	0	0	0	5298647	0	0	6979940	0	0	0	0	4343081	0	0	0	6844495	4212602	0	4.4347e+06
368.197	369.204	PA(13:0)	C16H33O7P	368.196	2736.07	C12H24N12S	0	0	0	4.01303e+06	4.53735e+06	0	0	0	0	0	0	0	0	0	0	0	0	0	3.72963e+06	0	0	7.89037e+06	5.53044e+06	4806406	0	6.11593e+06	0	0	0	0	0	5.26708e+06	5.30522e+06	0	0	0	9192081	5737874	7.27664e+06	0	0	0	0
369.348	370.355					C20H43N5O	0	0	0	0	0	0	0	0	0	0	0	0	0	0	0	0	0	0	0	0	0	0	0	0	0	0	0	0	0	0	0	0	0	0	0	0	0	0	0	0	0	0	0
370.272	369.265					C21H38O5	0	0	0	0	0	0	0	0	0	0	0	0	0	0	0	0	0	0	0	0	0	0	0	0	0	0	0	0	0	0	0	4.32498e+06	6322406	0	0	0	0	5.80897e+06	4.14831e+06	0	0	0	0
372.018	373.025					C16H4N8O2S	0	0	5781266	0	0	0	0	0	0	0	0	0	7999196	6.73771e+06	7230812	4691892	0	0	0	3647636	0	5522303	6.72474e+06	0	0	0	0	4.05713e+06	0	0	0	0	5.88794e+06	0	5404116	4.51475e+06	9540325	6978133	8230433	9182567	9609283	8550845	3.90568e+06
372.187	373.195	Desmethylsufentanil	C21H28N2O2S	372.187	2706.86	C21H28N2O2S	10400000	11500000	14000000	10800000	10700000	12100000	12100000	12100000	9975590	11800000	9913034	9644342	16700000	15900000	18000000	12300000	14000000	11800000	9447623	11900000	12000000	0	0	0	12900000	13500000	12000000	12700000	16000000	14800000	13400000	17200000	21700000	7358064	7.94639e+06	8408316	18700000	17700000	18700000	13200000	11400000	11500000	11500000
372.288	371.281					C21H40O5	0	0	0	0	0	0	0	0	0	0	0	0	0	0	4.18983e+06	0	0	0	0	0	0	0	0	0	0	0	0	0	0	0	0	5122812	5.99815e+06	0	0	0	7.92373e+06	7.52519e+06	6679510	0	0	0	0
374.002	375.009					C10H19N2O3PS4	7.88558e+06	6.57091e+06	7.69998e+06	10200000	7.19309e+06	8.20049e+06	8465310	6003398	5543698	7167484	7857593	6.7491e+06	9017816	8655363	10300000	9489430	8678419	8514443	9210310	9342780	11300000	9901811	10500000	9166949	8942116	8801331	9437070	0	0	5.01091e+06	9080367	7.063e+06	10300000	5651522	4361455	0	10100000	9191006	6291712	4.81356e+06	5.42134e+06	5166852	4.40947e+06
374.011	373.003					C11H22N2S6	7.21842e+06	7974115	7.67006e+06	4.61889e+06	0	0	7305141	8994383	4.90534e+06	0	5.39992e+06	4739785	0	5177966	5.92077e+06	9378851	7.25263e+06	9267748	0	0	4.31777e+06	8445937	10500000	10400000	7.14438e+06	8701248	7.10529e+06	7894474	7.05038e+06	6.54923e+06	4241458	5697596	5825437	0	0	0	5.47461e+06	4923332	7235079	7.39742e+06	6197265	5481094	8277105
374.015	375.022					C23H6N2O2S	0	0	0	0	0	0	0	0	0	0	0	0	0	0	0	0	0	0	0	0	0	0	0	0	0	0	0	0	0	0	0	0	0	0	0	0	0	0	0	5.45248e+06	4.26304e+06	0	0
374.018	373.011					C12H14N4O4S3	4.66676e+06	0	0	0	0	0	0	0	0	0	0	0	0	0	0	0	0	0	0	0	0	0	0	0	0	0	0	8571473	6.07285e+06	6450226	4993753	7277036	7013759	0	4.91926e+06	6540184	0	5.75048e+06	4955127	6697188	6028708	6898251	7549132
374.029	373.021					C11H22N2O2S5	6.54514e+06	5499740	8459232	6.80964e+06	0	5.90447e+06	0	7.44473e+06	4.56843e+06	0	0	5713101	0	0	5.67561e+06	10100000	7328476	8082454	5.85029e+06	4316038	0	8222896	10800000	9992916	5.40305e+06	4.9581e+06	4988887	5524706	5153049	5132565	5947820	5988764	6.41863e+06	0	0	5.93376e+06	0	6665844	6041644	6.96145e+06	7026167	6807727	7.83609e+06
374.303	413.267					C21H42O5	6.77851e+06	7.45951e+06	6.79748e+06	9281358	9349912	9866144	11800000	11200000	12000000	8744636	7226102	6.36286e+06	6.94693e+06	7.24498e+06	7511324	6.94931e+06	7229655	6.0925e+06	8739280	7.37956e+06	7446640	8831612	8642521	11700000	7454301	4725036	5536411	5.06211e+06	7303930	0	12700000	14600000	13800000	6.25956e+06	8978811	7849075	11400000	12600000	12800000	0	5508934	5076242	5713261
375.88	374.872					C8H9O5PS5	0	0	0	5.77864e+06	3.93531e+06	0	7070550	7815482	7254659	0	0	0	0	0	0	0	0	0	0	0	0	0	4410147	4858740	0	4452843	3851144	5.83827e+06	5.47179e+06	6.17549e+06	0	6371393	5.91259e+06	4.27165e+06	0	6.41472e+06	5566690	6.96875e+06	7.33324e+06	3.84316e+06	0	0	6.09792e+06
375.921	376.929					C13H12OS6	0	0	0	5556817	7099849	5.50669e+06	6.34165e+06	5.90553e+06	5.46861e+06	5177975	6344598	6.72685e+06	4.94918e+06	5.2825e+06	4973437	0	0	0	6.33082e+06	5513700	5.8834e+06	0	0	5330116	0	4.78225e+06	0	6.47512e+06	7136477	7.42002e+06	8559860	8.1532e+06	10300000	7.03825e+06	9388267	7857444	8741749	8686262	7.80613e+06	10400000	9378996	8872303	6.61822e+06
376.043	375.036					C10H20N2O7S3	0	0	0	0	0	0	0	0	0	0	0	0	0	0	0	0	0	0	0	0	0	0	0	0	0	0	0	0	0	0	0	0	0	0	0	0	0	0	0	0	0	0	0
376.26	377.267					C17H37N4O3P	15700000	14600000	14300000	11200000	10200000	12000000	8627002	9168443	7.9454e+06	12800000	14100000	14200000	32900000	28700000	31600000	18900000	18300000	19400000	16700000	16300000	17800000	15400000	15400000	17700000	14600000	12800000	12600000	9093363	7.56355e+06	9999470	27300000	33500000	36500000	7887784	7.79529e+06	10000000	26800000	31600000	33400000	14300000	16300000	12500000	9063752
377.878	376.87					C8H3N4O4PS4	3.98009e+06	0	0	11800000	8779421	10500000	14600000	12700000	12400000	6126707	5.07656e+06	5932305	0	0	0	0	0	0	5770604	0	4626482	8546277	8646336	8708280	8.04442e+06	6.96658e+06	5.07189e+06	11400000	11600000	11200000	8038164	9053095	12700000	8898812	10000000	10500000	10300000	13500000	12700000	9270682	6.21509e+06	5770997	11300000
377.918	378.926					C12H10O4S5	0	0	0	5013627	5519321	6.28121e+06	6.85315e+06	6362984	0	5919826	4.50896e+06	6115067	0	0	6.19785e+06	0	0	0	5.29224e+06	5.59128e+06	6700832	5785021	5140192	0	0	4.59173e+06	4.64267e+06	5.76822e+06	7.88953e+06	5.12791e+06	8684213	7.1022e+06	9092219	7699080	6.97843e+06	7.0346e+06	8706971	6843933	6122610	9130891	8672679	9755906	0
378.275	379.282					C19H34N6O2	23000000	24800000	24200000	19000000	18400000	16900000	20600000	20400000	22500000	27100000	27500000	27400000	29400000	27400000	28900000	28700000	28400000	0	27700000	30600000	32000000	29500000	26100000	28900000	25600000	0	24500000	10100000	11100000	11900000	35500000	40200000	43800000	11800000	12300000	10600000	34800000	41300000	39800000	16700000	0	23000000	17900000
378.277	379.284	MG(20:4)	C23H38O4	378.277	2663.37	C23H38O4	0	0	0	0	0	0	0	0	5101209	0	0	4.27491e+06	0	0	0	0	0	5.97657e+06	0	5855622	0	5000452	0	0	0	0	0	0	3.83648e+06	0	0	5.76659e+06	0	0	0	0	5379418	0	0	0	4007772	0	0
378.28	379.287					C14H43N4O3PS	0	4.48797e+06	0	5.07749e+06	0	0	0	0	4.6834e+06	0	0	0	0	4625572	0	5005272	0	7.56155e+06	4666760	0	0	5.49942e+06	0	0	5.2078e+06	0	4922437	0	0	0	0	0	0	0	5647204	0	0	0	0	0	5.21178e+06	0	0
379.876	378.868					C7H9O6PS5	0	0	0	4.88441e+06	5426382	7.06909e+06	5878486	5.22645e+06	5344822	0	0	0	0	0	0	0	0	0	0	0	0	0	5.99153e+06	4796443	0	4.27457e+06	0	7146105	6853457	6.21966e+06	0	4087214	6.60401e+06	0	4941779	4857128	6.39829e+06	5313157	5.75101e+06	0	0	0	0
379.963	402.952					C10H10N2O8P2S	0	0	0	0	0	0	0	0	0	0	0	0	0	0	0	0	0	0	0	0	0	0	0	0	0	0	0	6.68402e+06	6453090	6.69547e+06	0	4.2827e+06	5.27999e+06	6.49698e+06	4.83348e+06	5.89433e+06	0	4.97844e+06	0	5.86573e+06	6146988	6844160	5963143
380.006	381.013					C15H5N6O5P	5.46496e+06	4.9052e+06	5899417	6.51801e+06	7186792	4725355	5881931	6.7387e+06	7516021	6.42026e+06	7198801	6334483	5461223	0	5269493	5.20423e+06	6.78779e+06	6682261	0	6.22335e+06	0	7.49394e+06	0	8.12696e+06	5.65125e+06	8.38801e+06	0	0	0	0	0	0	0	0	0	0	0	0	0	0	0	0	0
380.096	127.706					C14H20O12	0	0	0	0	0	22800000	0	0	0	0	0	18300000	0	0	0	0	0	0	0	0	0	0	0	19600000	0	0	0	32700000	0	0	36400000	36200000	49600000	0	33200000	0	40700000	40800000	0	40100000	37600000	39700000	0
382.026	381.018					C10H6N8O9	0	0	0	0	0	0	0	0	0	0	0	0	0	0	0	0	0	0	0	0	0	0	0	0	0	0	0	0	0	4.13006e+06	0	0	0	0	0	3.7013e+06	0	4.03191e+06	0	7038719	5543087	6304644	6098217
382.044	381.036					C11H18N4O5S3	0	0	0	0	0	0	0	0	0	0	0	0	0	0	0	0	0	0	0	0	0	0	0	0	0	0	0	0	4.54775e+06	0	0	0	0	0	0	4293188	4.50205e+06	0	0	0	6.93188e+06	6.63947e+06	0
382.048	381.04					C7H20N4O8P2S	0	0	0	0	0	0	0	0	0	0	0	0	0	0	0	0	0	0	0	0	0	0	0	0	0	0	0	0	0	0	0	0	0	0	0	0	0	0	0	0	0	0	0
382.102	383.11					C10H30N4OS5	0	0	0	0	0	0	0	0	0	0	0	0	0	0	0	0	0	0	0	4.80377e+06	0	0	0	0	0	0	0	0	0	0	0	0	0	0	0	0	0	0	0	0	0	0	0
382.103	383.111					C10H14N12O3S	0	0	0	0	0	0	0	4.83746e+06	0	0	0	0	0	0	0	0	0	0	0	0	0	0	0	0	0	0	0	0	0	0	0	5.11861e+06	5617333	0	0	3.8286e+06	5.99726e+06	5665956	0	0	6102811	0	0
382.104	383.111					C15H19N4O6P	0	0	0	0	0	0	4830072	0	4.76022e+06	0	0	0	0	0	0	0	0	0	0	0	5062330	0	0	0	0	0	0	6788207	5721443	0	6230395	7094086	10300000	0	0	6367197	7878830	6.84689e+06	8277013	7467373	0	7.53591e+06	0
382.105	383.112	Neobanone	C21H18O7	382.105	2635.63	C21H18O7	0	0	5.09073e+06	7055672	5.67741e+06	4856597	7395854	7086902	5.70353e+06	7039030	6.31752e+06	4.86389e+06	0	0	0	0	0	0	0	7.03002e+06	7008037	0	4995635	6736183	4.32083e+06	5631664	0	9100730	11200000	9193408	0	11700000	15100000	9325913	9943671	8435296	13100000	13500000	12300000	10700000	11400000	10700000	7076578
382.106	383.113					C22H22O2S2	6337896	5.8287e+06	6046013	10200000	12000000	12200000	10400000	11300000	10100000	10900000	7.44967e+06	8.29226e+06	9362480	10000000	9654265	5239674	4824799	0	12200000	12200000	12900000	11100000	9924803	7.79977e+06	0	0	6.67475e+06	14700000	17700000	16300000	18900000	19300000	24400000	15200000	16200000	15500000	21300000	19800000	20000000	19600000	19500000	18700000	14800000
382.107	383.114					C12H31O5PS3	0	0	0	28500000	0	29400000	0	30900000	26000000	27900000	24600000	26000000	0	0	0	0	0	0	30900000	34700000	33900000	0	0	25700000	19000000	0	19800000	42000000	48600000	41600000	52700000	54000000	68200000	41700000	42300000	42200000	57300000	54800000	0	51600000	52300000	51100000	40400000
382.109	383.116					C10H18N6O10	241000000	230000000	250000000	374000000	403000000	383000000	402000000	420000000	360000000	378000000	326000000	326000000	325000000	340000000	354000000	151000000	162000000	158000000	417000000	448000000	458000000	383000000	349000000	335000000	243000000	323000000	266000000	563000000	665000000	584000000	724000000	752000000	954000000	561000000	588000000	565000000	794000000	748000000	746000000	690000000	720000000	685000000	538000000
382.112	383.119					C17H23N2O4PS	7109431	0	0	0	12100000	0	12700000	12200000	11800000	12600000	11700000	0	0	0	11900000	5009545	0	0	13300000	14500000	0	0	0	0	0	10800000	0	18300000	20200000	20100000	0	0	0	17700000	19200000	18200000	0	0	0	21200000	24300000	23100000	16000000
382.113	383.12					C10H15N12O3P	0	6296582	0	0	7613123	6856914	7172994	7.76798e+06	7.80996e+06	7127907	0	0	0	0	0	0	0	0	0	0	8.0562e+06	6.91448e+06	6.43887e+06	0	0	5542304	0	9716699	12200000	9568432	0	12600000	16500000	10800000	10800000	9671513	14600000	14000000	0	14200000	12300000	12700000	9499912
382.114	383.121					C16H14N8O4	0	0	0	5469637	0	0	0	0	0	0	0	0	0	0	4709632	0	0	0	5.5994e+06	0	5234437	5328318	0	0	0	0	0	5558757	0	6.67579e+06	0	0	10400000	5999949	5879174	0	0	8200897	8430211	7.05948e+06	9467205	8.31704e+06	6.7953e+06
382.115	383.122					C11H26O12S	0	0	0	0	0	0	0	0	0	0	0	0	0	0	0	0	0	0	0	4.16536e+06	0	0	0	0	0	0	0	5181709	0	0	0	5111087	6452630	0	5.18814e+06	0	0	6.64956e+06	0	6.19457e+06	0	4.92191e+06	0
382.115	383.123	Cys Ser Ser Ser	C12H22N4O8S	382.116	2635.22	C14H19N6O5P	0	0	0	0	0	0	0	0	0	0	0	0	0	0	0	0	0	0	0	0	0	0	0	0	0	0	0	0	0	0	4983567	0	0	0	0	0	0	0	0	0	0	4.19057e+06	0
383.11	384.118					C16H9N13	0	0	0	0	5.0982e+06	0	0	0	0	4.66006e+06	0	0	0	0	0	0	0	0	0	0	4491550	0	0	0	0	0	0	5651939	7.57737e+06	0	6448100	8972898	9103430	6180911	7392534	6103113	8.06882e+06	0	8.10775e+06	6131334	0	0	0
384.113	385.12					C12H32O5S4	0	0	0	0	0	0	0	0	0	0	0	0	0	8962500	0	0	0	0	0	0	11000000	0	0	0	0	0	0	0	17700000	13800000	0	0	22800000	0	15300000	15300000	22000000	0	0	16200000	18300000	16500000	0
384.219	367.216					C18H40O2S3	5879919	4975171	0	10500000	7898704	10500000	13400000	11500000	11500000	6419650	5938230	0	0	4.61463e+06	0	0	0	5488153	5.30017e+06	0	4497015	10600000	7769270	10500000	0	0	0	0	5.0188e+06	5034708	12600000	12900000	15600000	6069201	8345250	7026892	11600000	13400000	15300000	0	0	0	5548618
384.228	385.235					C17H37O7P	0	0	0	0	0	0	0	0	3946525	0	0	0	0	0	0	0	0	0	0	0	0	0	3732677	0	0	0	0	0	0	0	4.57655e+06	5696551	0	0	0	3.96111e+06	4752931	4.69272e+06	0	0	0	0	0
385.95	386.957					C6H15N2O7PS4	0	0	0	0	0	0	4.58467e+06	0	0	0	0	0	0	0	0	0	0	0	0	0	0	0	0	0	0	0	0	0	5.94307e+06	5540118	7.03947e+06	5.56964e+06	5627145	6632160	4.49803e+06	4.28873e+06	4560139	5695633	5350306	6.1857e+06	6.97364e+06	4972556	6531758
386.355	369.352	Cholesterol	C27H46O	386.355	-44008.8	C27H46O	33900000	32800000	33100000	32600000	34300000	34000000	40400000	42400000	42700000	35800000	36100000	37200000	39200000	42500000	41700000	38800000	37700000	39000000	32200000	35000000	37000000	44100000	40600000	46100000	37000000	36600000	36200000	26500000	27900000	28100000	42300000	39200000	47000000	28900000	32800000	32200000	43800000	43700000	45100000	30800000	32600000	32400000	32400000
387.947	388.955					C7H2N8O8P2	0	0	0	0	0	0	0	0	0	0	0	0	0	0	0	0	0	0	0	0	0	0	0	0	0	0	0	4.05209e+06	0	0	4.25315e+06	0	4901308	0	0	0	0	0	3.82636e+06	5.21963e+06	0	0	0
388.034	387.026					C21H12N2O2S2	22500000	20000000	28600000	26200000	19100000	21500000	17800000	19600000	17000000	17100000	17500000	18600000	15800000	16600000	19000000	25100000	21600000	22000000	28600000	19600000	19400000	18500000	30700000	22400000	16400000	21200000	15400000	27200000	17000000	17800000	17300000	18700000	23100000	12000000	17100000	20200000	16600000	21800000	20900000	32900000	24200000	27200000	31700000
388.261	389.269	Dioxo-cholan-oic Acid	C24H36O4	388.261	2594.77	C24H36O4	0	0	0	0	0	0	5.28029e+06	0	5227346	4799451	6.81817e+06	8.12964e+06	9253285	9231984	10200000	7.48199e+06	9810189	8.34028e+06	9130694	8380732	9832160	13600000	10200000	12100000	11800000	10300000	9061131	0	0	0	0	0	0	0	0	0	0	0	0	0	0	0	0
388.966	389.973					C16H7NO7S2	0	0	0	0	5243314	0	0	4278745	5.9566e+06	0	0	3.68758e+06	0	4366300	0	0	4.52474e+06	4901115	4.49207e+06	0	4.54309e+06	5.19221e+06	5571172	0	0	3.71049e+06	3.58382e+06	0	0	0	0	0	0	0	0	0	0	4632759	4951875	0	3768274	0	0
389.271	390.278						0	0	0	0	4198053	0	0	0	0	0	0	0	0	0	0	0	0	0	0	0	0	3.55686e+06	0	0	0	0	0	0	0	0	5022313	4533710	7175331	6475070	0	0	0	0	5069396	9746380	4878871	0	5.05516e+06
390.059	389.052					C10H20N2O10P2	11100000	11600000	12100000	12600000	10200000	12000000	8158458	10700000	9117660	8325784	9528079	9304465	8812778	10200000	9825474	16300000	12200000	14700000	12800000	11900000	11900000	12500000	14500000	11800000	9077405	8562470	7.94781e+06	12500000	10400000	10900000	9822862	13800000	16300000	8314880	9899155	10200000	12800000	17100000	14600000	29100000	19300000	21100000	17800000
390.075	389.068					C12H23O10PS	0	0	0	0	0	0	0	0	0	0	0	0	0	0	0	0	0	0	0	0	0	0	0	0	0	0	0	8444787	0	5.82977e+06	4937465	6.61011e+06	7.90034e+06	0	0	5296827	5.12014e+06	5190270	4312958	0	0	0	0
390.076	389.068					C16H18N6S3	0	0	0	0	0	0	0	0	0	0	0	0	0	0	0	0	0	0	0	0	0	0	0	0	0	0	0	0	0	0	0	0	0	0	0	0	0	0	0	7.08358e+06	8.25008e+06	5.20665e+06	0
390.254	389.247	Palmitoyl 3-carbacyclic Phosphatidic Acid	C20H39O5P	390.253	-2579.63	C13H39N6O3PS	0	0	0	4308287	0	0	0	0	0	3979384	4.5546e+06	3.85511e+06	9269883	8859738	10200000	7627498	8.05114e+06	7.74971e+06	5.7146e+06	5.93576e+06	5.28399e+06	5504734	6.6434e+06	4609897	0	4.21803e+06	4622064	0	0	0	8138848	9119039	8407561	0	0	0	6.1288e+06	7810360	7.33807e+06	7.70824e+06	5813850	5334840	0
392.27	391.262					C20H41O5P	4.35524e+06	0	4731809	0	0	0	0	0	0	4.16179e+06	4461009	0	6.83599e+06	6.55839e+06	7677759	10100000	9801973	10800000	6.37104e+06	7400613	7057833	5.16595e+06	8148954	5941102	0	4.59652e+06	0	0	0	0	6935777	8.00619e+06	9383699	0	0	0	8.01149e+06	7894498	7721092	6332174	6.94609e+06	4708335	6.05823e+06
392.291	393.298						11500000	11100000	11000000	0	12600000	12600000	14300000	14600000	16400000	13800000	10700000	10500000	9606041	9935511	0	10900000	0	11200000	0	0	12300000	0	14600000	16700000	8519172	10800000	0	9573012	9453245	9071647	18100000	17400000	20200000	13300000	14100000	13300000	16600000	17400000	16100000	7.89274e+06	9369676	8.37232e+06	10900000
394.001	392.993					C16H12O8P2	0	0	0	0	0	0	0	0	0	0	0	0	0	0	0	0	0	0	0	0	0	0	0	0	0	0	0	0	0	4.07187e+06	0	0	0	0	0	0	0	0	0	0	0	0	0
394.001	392.994					C10H14N6O3S4	5.42378e+06	0	5811140	8788293	6434363	5803859	5.71571e+06	4.93044e+06	4811757	4617877	5089756	5360863	0	4.73417e+06	5407150	6384279	0	7.58886e+06	7421179	5685753	5811052	4760874	5615420	6278385	4.47073e+06	0	5572175	4109834	0	0	0	0	0	0	0	0	0	4.28831e+06	0	6.25871e+06	0	6.31028e+06	4.28872e+06
394.009	393.001					C27H6O2S	0	3.87523e+06	4.98429e+06	0	0	0	0	0	0	0	0	0	0	0	4968703	6.18968e+06	5345070	6.11343e+06	0	0	3711538	0	4.40669e+06	3.68022e+06	0	4.43789e+06	0	0	0	0	0	0	0	0	0	0	0	0	0	0	0	0	4035064
395.984	396.991					C13H8N4O7S2	15700000	15600000	17700000	19100000	19000000	18000000	19000000	18300000	14400000	21200000	18400000	16900000	16500000	19200000	21400000	20100000	19500000	17500000	21600000	19700000	20500000	20400000	18700000	17500000	17400000	23600000	15700000	11500000	13800000	11400000	10000000	9972387	13300000	11800000	12500000	12600000	13200000	12000000	12100000	11600000	11700000	12400000	16600000
396.011	395.003					C13H9N4O9P	21200000	20000000	23200000	16400000	12600000	13600000	14900000	16900000	14200000	14600000	11800000	15600000	15800000	17100000	18300000	29100000	27000000	28000000	14500000	11100000	13300000	24900000	28500000	28400000	18800000	23100000	16700000	17200000	15500000	14000000	12800000	14200000	16600000	6.90227e+06	8720937	9232600	14300000	15800000	16600000	20100000	15200000	13400000	18400000
396.064	395.056					C17H20N2O3S3	0	4471435	0	7.79399e+06	4675336	5.61933e+06	5203888	3.92022e+06	4779120	4229169	0	0	0	0	0	6.183e+06	5635607	5174451	6.53684e+06	4455920	5.68623e+06	0	4676794	0	0	5141121	0	0	0	0	0	0	0	0	0	0	0	0	0	6.93865e+06	0	0	0
396.124	397.132					C12H32N2O4S4	22000000	20700000	23100000	22800000	19100000	21400000	19400000	21800000	19800000	0	0	0	0	0	0	0	0	0	0	0	0	0	0	0	0	0	0	0	0	0	0	0	0	0	0	0	0	0	0	0	0	0	0
397.755	398.762						0	6.31099e+06	5377547	4.88039e+06	4.59132e+06	5620228	0	4610060	4.56308e+06	6.05581e+06	5167240	5208582	6145119	5.06539e+06	7121966	5.66024e+06	5.20513e+06	5934049	5950786	6.10114e+06	8422430	5.30047e+06	0	4.22295e+06	5534414	6.70005e+06	7.34443e+06	0	0	5170512	4.91248e+06	0	4547015	4638311	0	0	4300881	5.06435e+06	5015275	0	0	5.54271e+06	5134161
398.025	397.018					C16H18N2O2S4	0	0	0	0	0	0	0	0	0	0	0	0	0	0	0	0	0	0	0	0	0	0	0	0	0	0	0	4771497	0	0	4.23253e+06	0	0	0	0	0	0	0	0	0	0	0	0
398.083	399.09					C13H24N2O6P2S	0	0	0	0	3.8656e+06	3.92896e+06	4.88541e+06	4462451	6393874	0	4377343	0	0	0	0	0	0	0	4.07804e+06	0	0	0	0	0	0	0	0	5869311	6.70698e+06	5649833	6.66922e+06	7737371	9777288	7419130	6367237	6195760	8894434	9080271	8311485	8.03984e+06	7411703	8543553	4869909
398.101	397.094					C11H27O11PS	0	0	0	0	0	0	0	0	0	0	0	0	0	0	0	0	0	0	0	0	0	0	0	0	0	0	0	0	0	4.87145e+06	5058474	0	0	0	0	0	0	0	0	4728788	0	0	0
399.336	400.343					C16H45N7O2S	4374917	0	0	0	0	0	4654836	0	0	0	0	0	0	0	0	0	0	0	0	0	0	0	4.96397e+06	4275455	0	0	0	0	0	0	0	0	5.34658e+06	0	0	0	0	0	0	0	0	0	0
400.335	401.342	alfacalcidol	C27H44O2	400.334	2517.65	C20H44N6S	0	0	0	0	0	0	0	5.10113e+06	6.74146e+06	0	0	0	0	0	0	4487777	4317466	5.13416e+06	0	0	0	0	0	0	0	0	0	0	0	0	0	0	0	0	0	0	0	0	0	0	0	0	17400000
401.271	402.278					C20H39N3O3S	0	0	0	0	0	0	0	0	0	0	0	0	0	0	0	0	0	0	0	0	0	0	0	0	0	0	0	0	0	0	0	0	0	0	0	0	0	0	0	5.56772e+06	0	0	0
402.001	403.008					C13H10N2O11S	14400000	14200000	12700000	7944172	10300000	9287184	14000000	13500000	11700000	12000000	11800000	10300000	13800000	16100000	14000000	15900000	20200000	17600000	10100000	12100000	11600000	20200000	15900000	18000000	15400000	21000000	16900000	11000000	14700000	13300000	8965139	10200000	14600000	6.07314e+06	7.00767e+06	7900288	11000000	12700000	12100000	7759197	7348770	7.8081e+06	10900000
402.028	401.021					C17H6N8O3S	0	0	0	0	0	0	0	0	0	0	0	0	0	0	0	0	0	0	0	0	0	0	0	0	0	0	0	6112214	0	4365201	0	4.82324e+06	0	3950230	0	0	0	0	0	0	5.66279e+06	0	0
402.278	425.267					C26H34N4	0	0	0	0	0	0	0	0	0	0	0	0	0	0	0	0	0	0	0	0	0	0	0	0	0	0	0	0	0	0	0	0	4925090	4.51989e+06	0	0	0	0	0	0	0	0	0
402.298	401.291	Sorbitan palmitate	C22H42O6	402.298	-2503.54	C22H42O6	0	0	0	0	0	0	0	0	0	0	0	0	0	0	0	0	0	0	0	0	0	0	0	0	0	0	0	0	0	0	4.26426e+06	4.89856e+06	3.7915e+06	0	0	0	0	0	0	0	0	0	0
403.287	404.294					C20H41N3O3S	0	0	0	0	0	0	0	0	0	0	0	0	0	0	0	0	0	0	0	0	0	0	0	0	0	0	0	0	0	0	0	4295075	0	0	0	0	0	0	0	7939587	0	0	0
404.03	403.022					C18H13O9P	0	0	0	0	0	0	0	0	0	0	0	0	0	0	0	0	0	0	0	0	0	0	0	0	0	0	0	0	0	0	0	0	0	0	0	0	0	0	0	0	0	0	0
404.042	403.035					C8H16N6O9S2	0	0	0	0	0	0	0	0	0	0	0	0	0	0	0	0	0	0	0	0	0	0	0	0	0	0	0	7113465	5.87513e+06	6.86182e+06	5.09847e+06	5.52688e+06	5.20707e+06	0	0	0	0	5966062	0	0	0	0	0
404.091	403.084					C14H21N4O6PS	10700000	10800000	11900000	17300000	14600000	15000000	14600000	16400000	13700000	12000000	13000000	13300000	10200000	10200000	11100000	9729181	6871826	9184175	15100000	13500000	12600000	13000000	17600000	13500000	7.88477e+06	10900000	11800000	38200000	26900000	29500000	25600000	30700000	35900000	22300000	26300000	30100000	25900000	31000000	28200000	60900000	47400000	48400000	40300000
407.302	408.309					C20H37N7O2	0	0	0	3.97304e+06	0	0	0	5171170	5.68926e+06	0	0	0	0	0	0	0	0	0	0	0	0	26400000	24500000	26400000	0	0	0	0	0	0	12800000	17000000	15800000	0	0	0	10800000	11000000	10400000	0	0	0	0
408.272	407.265					C15H37N8O3P	0	0	0	0	0	0	0	0	0	0	0	0	0	0	0	0	0	0	0	0	0	0	0	0	0	0	0	0	0	5085468	7.54716e+06	6.79089e+06	7.99245e+06	4155089	0	4.94527e+06	4487936	4956443	5.69596e+06	0	0	0	0
409.978	408.971					C18H10N4S4	19800000	18400000	22100000	26300000	18400000	21500000	13900000	15400000	13600000	16400000	16400000	18000000	13200000	13900000	16400000	22700000	18800000	21800000	23100000	18600000	18000000	18400000	22100000	19000000	14600000	17000000	16400000	13000000	12200000	11400000	10100000	12200000	15200000	10700000	13500000	16100000	12400000	14300000	13400000	28700000	21300000	19300000	18400000
410.235	411.242					C12H30N10O6	0	0	0	3.70321e+06	0	0	4954294	4.01051e+06	0	0	0	0	0	0	0	0	0	0	0	0	0	0	0	4.36971e+06	0	0	0	0	0	0	0	0	4.34891e+06	0	0	0	0	0	0	0	0	0	0
410.244	409.236	PA(16:0)	C19H39O7P	410.243	-2454.81	C19H39O7P	0	0	3.86873e+06	0	0	0	0	0	0	0	0	0	0	0	0	0	3.65968e+06	0	0	0	0	0	0	0	0	0	0	0	0	0	6120986	6506232	8544592	0	0	0	5.61652e+06	8611153	8674871	0	0	0	0
411.976	410.968					C10H16N6S6	7.78962e+06	0	6887809	6396994	5710071	5.80049e+06	5397665	5756776	0	5.8576e+06	4.86451e+06	6118062	4.20103e+06	0	5675228	6.77206e+06	8247859	7307818	7.29249e+06	8490441	6.47043e+06	6381291	6.58471e+06	6550080	0	6.04637e+06	4673599	6.63869e+06	5.25373e+06	0	3.41918e+06	0	5.4002e+06	0	4.8446e+06	4472189	0	4241997	0	10500000	5378425	4.59834e+06	5637899
412.041	411.034					C17H4N10O4	12300000	11300000	14400000	16300000	11100000	13600000	9890810	10700000	10100000	12200000	9674502	12000000	8853428	10600000	13100000	17000000	16300000	17300000	16300000	12800000	13700000	13500000	13600000	15800000	9955535	11100000	11300000	13200000	11800000	9751889	11000000	10600000	10700000	8397098	8251760	11100000	10100000	13000000	11300000	22600000	14500000	15000000	14000000
412.05	411.043					C9H17N8O5PS2	5.41303e+06	6868904	5975534	5.35832e+06	4.45458e+06	3.99136e+06	7851887	8892927	5.93423e+06	0	4.99115e+06	5.24966e+06	4.83341e+06	4.82344e+06	5.53628e+06	7549473	6338797	7482434	0	4440438	0	6673970	9843368	7.52731e+06	5558489	6.30272e+06	6831150	9043870	7400056	7.50595e+06	6.60633e+06	8410002	8889150	0	0	6.98064e+06	9534921	10800000	8896107	12400000	7.64707e+06	8541304	9592395
413.081	414.088					C8H16N9O9P	0	0	0	0	0	0	0	0	0	0	0	0	0	0	0	0	0	0	0	0	0	0	0	0	0	0	0	0	0	0	0	0	0	4.08999e+06	0	0	0	0	0	0	0	5.39734e+06	0
414.298	413.291					C23H42O6	0	0	0	0	0	0	0	0	0	0	0	0	0	0	0	0	0	0	0	0	0	5.0062e+06	0	0	0	0	0	5.96902e+06	6409216	5669898	10700000	12100000	13500000	6.42647e+06	0	0	0	10300000	0	0	0	0	0
414.299	413.291					C23H42O6	0	5706883	5.27011e+06	4.11982e+06	0	4904604	0	0	0	5565524	5.92277e+06	6092741	10600000	8765066	8727781	8.10761e+06	10500000	9725599	6899145	6.44207e+06	5705542	0	5.73719e+06	5.73699e+06	0	0	0	0	0	0	0	0	0	0	5022728	0	10300000	0	9943159	14500000	12900000	14200000	4706986
415.287	416.294					C21H41N3O3S	0	0	0	0	0	0	0	0	0	0	0	0	0	0	0	0	0	0	0	0	0	0	0	0	0	0	0	0	0	0	0	0	0	0	0	0	0	0	0	0	0	0	0
415.995	438.985					C19H5N4O6P	63200000	60200000	62800000	42600000	46000000	42100000	60300000	56300000	56500000	56300000	50300000	49000000	62300000	65600000	68500000	81400000	89300000	82500000	46900000	48100000	49200000	85200000	77500000	76600000	63900000	86600000	69000000	34700000	42500000	37200000	34900000	34700000	45100000	21700000	23300000	22000000	44100000	42100000	41300000	29000000	29600000	28800000	43200000
416.314	415.307					C23H44O6	7780522	6.55525e+06	8419811	0	0	4121550	4.43683e+06	5.14179e+06	0	6.66771e+06	9297463	8092184	9505854	9746394	10400000	14900000	14400000	14900000	11200000	12900000	9535946	6.37612e+06	11400000	9470446	6.47241e+06	7204182	7366789	7.75503e+06	7250533	8415180	12500000	13300000	13000000	5438693	5257775	4677526	13900000	14300000	12900000	23900000	17900000	17200000	12400000
417.993	452.962					C19H7N4O4PS	20500000	21700000	24400000	17800000	13300000	14700000	15500000	18200000	14500000	14000000	12600000	17400000	13100000	15500000	20000000	31100000	25000000	30500000	16100000	12200000	13800000	25900000	27100000	29300000	15800000	21700000	16400000	12300000	12400000	9789170	8826946	10900000	13200000	6.35599e+06	0	8.01567e+06	10700000	13400000	12400000	18700000	14800000	13700000	14600000
418.046	417.038					C12H23N2O6PS3	4717615	4.68558e+06	6.20277e+06	8721258	6.85676e+06	7.97115e+06	5.60115e+06	7.8161e+06	7.24389e+06	5.2672e+06	6330912	5.77804e+06	0	0	6396541	7317537	5517403	6.41634e+06	7151434	6681417	6594096	7314414	7247595	6.57172e+06	6.02249e+06	8893628	5436289	4771943	0	0	0	0	0	0	0	0	0	0	0	8.22613e+06	4636191	5173085	0
418.058	417.051					C19H11N6O4P	6.57602e+06	5995176	8.15632e+06	4.6977e+06	0	0	6.30547e+06	7.1196e+06	6489409	6598241	5553577	4.91529e+06	0	5.26548e+06	8.13347e+06	10200000	10000000	9775150	0	0	0	7.37346e+06	8071777	10100000	7.21196e+06	9189481	7829189	6519585	5.27474e+06	6719884	0	5.54957e+06	6.07214e+06	0	4539598	0	0	6313787	0	5659951	0	5.49287e+06	7424546
418.086	453.055					C10H15N10O7P	0	0	0	0	0	4133241	0	0	0	0	0	0	0	0	0	0	0	0	0	0	0	0	0	0	0	0	0	0	0	5.74367e+06	4456243	6.27481e+06	7.68281e+06	0	6742139	0	5982404	0	6124689	16700000	12400000	11000000	6050623
418.086	417.079					C18H27O3PS3	0	0	0	0	0	0	0	0	0	0	0	0	0	0	0	0	0	0	0	0	0	0	0	0	0	0	0	0	0	0	0	0	0	0	0	0	0	0	0	9195474	8839003	6374392	5.53875e+06
418.231	417.223					C21H39O4PS	0	0	0	0	0	0	0	0	0	0	0	0	0	0	0	0	0	0	0	0	0	0	0	0	0	0	0	0	0	0	7.18341e+06	7854734	9671555	0	0	0	5.48566e+06	6470825	5303511	0	0	0	0
418.329	417.322					C23H46O6	0	0	0	0	0	0	0	0	0	0	0	0	0	0	0	0	0	0	0	0	0	0	0	0	0	0	0	0	0	0	0	0	0	0	0	0	0	0	0	0	0	0	0
418.33	417.323					C24H42N4O2	0	0	0	0	0	0	0	0	0	0	0	0	0	0	0	0	0	0	0	0	0	0	0	0	0	0	0	0	0	0	0	0	0	0	0	0	0	0	0	0	0	0	0
420.007	419					C16H8N2O12	0	0	3.9331e+06	0	0	0	0	0	0	0	0	0	0	0	0	0	3.67379e+06	0	3.88564e+06	0	0	0	0	0	0	0	0	6393339	6.94558e+06	5328800	6955046	7964358	7.3035e+06	5723012	0	6.90684e+06	7.36562e+06	6.00698e+06	4601630	0	5.26901e+06	6.61599e+06	5748749
420.247	419.239					C21H41O4PS	0	0	4986437	4732626	0	0	7286512	9325609	7.60776e+06	0	0	0	0	0	0	5919643	3.73575e+06	5036996	0	0	0	7234227	10500000	9859243	0	0	0	0	0	0	14100000	14000000	18800000	0	0	5.10509e+06	12500000	12400000	11200000	0	0	0	0
421.948	420.941					C13H7N6O3PS3	0	5082358	4.80062e+06	0	0	4.89967e+06	0	0	0	0	0	0	0	0	4.11942e+06	4588337	4.43388e+06	0	5.22361e+06	5579561	0	0	5023773	4.51859e+06	4485371	0	0	0	0	0	0	4913226	0	0	0	0	0	0	0	0	0	0	0
423.927	422.92					C12H5N6O4PS3	3.54825e+06	0	0	0	0	0	0	0	0	4.87636e+06	0	0	0	0	0	0	3.5164e+06	0	0	4078992	0	0	0	0	0	3.89412e+06	0	0	0	0	0	0	0	0	0	0	0	0	0	0	0	0	5097785
424.28	425.288					C13H36N12O2S	6015678	6989837	7180332	7937105	7.03124e+06	7011676	9117404	6265428	6850289	6806835	9255833	8.16174e+06	7422774	7.89266e+06	8108681	5945872	8.08299e+06	7.58465e+06	6555268	6472846	8838276	8589877	7518199	7176991	6734421	6.94286e+06	8412942	5213660	7.46404e+06	0	9200034	8396731	7.69837e+06	0	6543694	5848600	7.04388e+06	8849452	9126293	7417346	5.1854e+06	5.92336e+06	7392538
424.281	425.288					C18H49O4PS2	0	0	0	0	0	0	0	0	0	0	0	0	0	0	0	0	0	0	0	0	0	0	0	0	0	0	0	0	0	5.92643e+06	0	0	0	6387083	0	0	0	0	0	0	0	0	0
425.351	426.359					C26H43N5	0	0	3.97627e+06	0	0	0	0	0	0	0	0	0	0	0	0	0	0	0	0	3.77545e+06	0	4.13045e+06	5.75899e+06	5099984	0	0	0	0	0	0	4736693	5.72154e+06	7447796	0	0	0	0	0	0	0	0	0	0
426.024	425.017					C11H23O9PS3	0	0	5066558	0	0	0	0	0	0	0	0	0	0	0	0	0	0	4.15045e+06	0	0	0	4398802	5601719	5546506	0	0	4180580	9975349	10000000	6724542	6.67011e+06	7.12052e+06	8006079	0	0	0	5129614	0	0	0	0	0	6424501
426.073	425.066					C17H18N2O9S	0	0	3.94489e+06	5939071	0	0	0	0	0	0	0	0	0	0	0	0	0	0	0	0	0	0	0	0	0	4260355	0	6520771	6.74732e+06	5897968	4.53769e+06	7.666e+06	7594495	6.65292e+06	5973795	6913416	0	6.27385e+06	6057908	10800000	8307304	9390532	10400000
426.701	427.709						0	0	0	0	0	0	0	0	0	0	0	0	0	0	0	0	0	0	0	0	0	0	0	0	0	0	0	0	0	0	0	0	0	0	0	0	0	0	0	0	0	0	0
428.015	429.022					C11H10N8O7P2	8577477	9003555	8757655	11100000	11400000	10900000	12000000	13000000	12200000	8930279	8208990	10000000	10400000	8855868	9087655	8749929	6.86218e+06	9490273	6887172	8627887	7312124	12700000	11700000	10800000	8.03576e+06	11100000	8222981	0	11500000	11000000	12400000	12800000	17000000	9110964	0	12300000	15200000	14400000	15900000	8.06904e+06	9401123	9757027	9853929
428.015	429.022					C9H13N6O10PS	0	0	0	0	0	0	0	0	0	0	0	0	0	0	0	0	0	0	0	0	0	0	0	0	0	0	0	8555288	0	0	0	0	0	0	11900000	0	0	0	0	0	0	0	0
428.026	427.019					C19H8N8OS2	4927121	0	4.03023e+06	5.08264e+06	0	0	0	0	4.01279e+06	0	4.15803e+06	3.93843e+06	0	0	0	0	3.90775e+06	3.58806e+06	0	0	4213770	0	0	0	0	0	0	0	0	0	0	0	0	0	0	0	0	0	0	0	0	4219979	5.00094e+06
428.366	429.374					C22H48N6S	0	0	0	0	0	0	0	0	0	0	0	0	0	0	0	0	0	0	0	0	0	0	0	0	0	0	0	0	0	0	0	0	0	0	0	5.83286e+06	0	0	0	0	0	0	0
429.976	430.984					C19H6N6OS3	0	0	0	0	0	0	0	0	0	0	0	0	0	0	0	0	0	0	0	0	0	0	0	0	0	0	0	0	0	0	0	0	0	0	0	0	4539938	5.50485e+06	4.47463e+06	5.78346e+06	5753518	6.74957e+06	0
429.99	428.983	Caespitol	C15H25Br2ClO2	429.991	-2344.33	C13H12N4O7P2S	5423458	6.08356e+06	6122252	5863976	0	6161826	3.85309e+06	5380247	4512400	5.21999e+06	4307371	0	5075401	0	5358911	7344434	6.30887e+06	7307107	4.00997e+06	4561531	0	5.11089e+06	8.04848e+06	8402897	5309041	5.15083e+06	4541168	0	0	0	0	0	4464881	0	0	0	0	0	3920642	6.0554e+06	4.69548e+06	0	4.53429e+06
430.27	431.277					C15H34N12OS	0	0	0	0	0	0	0	0	0	0	0	0	0	0	0	0	0	0	0	4.52263e+06	0	0	0	0	0	0	0	0	0	0	0	0	0	0	0	0	0	0	0	0	0	0	0
431.969	432.977					C13H12N4O5S4	5.28064e+06	4.44124e+06	5.65733e+06	0	0	4.91863e+06	6953139	7464712	6362250	0	0	0	0	0	6139934	6.30827e+06	5.51604e+06	4.52531e+06	0	4314212	4.50799e+06	8752011	7.61193e+06	6.37128e+06	4623962	8455485	7181972	4.76845e+06	0	5931202	6853588	0	6.79889e+06	4873498	0	4.52131e+06	6711783	0	5.70443e+06	3.94531e+06	0	5.52026e+06	5421982
431.974	432.981					C17H10N2O6P2S	0	0	0	0	0	0	0	0	0	0	0	0	0	0	0	0	0	0	0	0	0	0	0	0	0	0	0	0	0	0	0	0	0	0	0	0	0	0	0	5017160	0	0	0
434.022	457.011					C22H6N6O3S	0	0	0	0	5950938	0	0	0	0	0	0	0	4961319	0	4.4258e+06	0	0	0	0	5.20198e+06	4841805	5.8347e+06	4250513	6373632	0	0	0	0	0	0	0	0	0	0	0	0	0	0	0	0	0	0	0
434.023	433.016					C12H7N10O7P	33800000	35400000	39200000	43000000	33000000	40500000	26000000	30200000	28800000	31100000	31900000	36700000	26800000	25400000	31200000	42600000	42400000	44600000	44000000	41800000	40000000	32700000	42300000	36600000	29000000	33900000	32300000	25900000	26400000	23500000	23400000	26800000	31200000	20900000	23700000	26400000	25500000	27600000	27400000	51300000	39000000	40400000	38000000
434.032	435.039					C19H16O8P2	6980512	8486540	7.3721e+06	14400000	12500000	11700000	13200000	11900000	16200000	7941089	6.59897e+06	8700345	8870748	7416810	8924133	6962598	5894711	7.45474e+06	7388344	8561682	7576933	12600000	11200000	10400000	7.49705e+06	10900000	8507541	0	0	0	19000000	0	17200000	0	14100000	15000000	16100000	0	15900000	14300000	11900000	15600000	8207521
434.032	435.04					C20H10N4O6S	0	0	0	0	0	0	0	0	0	0	0	0	0	0	0	0	0	0	0	0	0	0	0	0	0	0	0	8786747	14400000	13500000	0	16400000	0	11000000	0	0	0	15800000	0	0	0	0	0
434.288	433.281	Polysorbate 60	C22H42O8	434.288	-2318.55	C17H39N8O3P	0	0	0	0	0	0	4.22929e+06	5.47807e+06	0	0	0	0	0	0	0	0	0	0	0	0	0	0	4.95049e+06	5673740	0	0	0	10700000	9694424	9139726	24000000	27700000	30800000	15700000	14000000	15700000	15400000	18300000	16100000	0	0	0	4.67518e+06
436.187	437.194					C15H24N12O2S	0	0	0	0	0	0	0	0	0	0	0	0	5066145	0	0	0	0	0	0	0	0	0	0	0	0	4848736	0	0	0	0	0	0	0	0	0	0	0	0	0	0	0	0	0
436.304	435.297					C22H44O8	0	0	5.01564e+06	11400000	10300000	12400000	19500000	24100000	19000000	6.03868e+06	8191932	7.93015e+06	4473991	4.13132e+06	4.88299e+06	6.42852e+06	7401113	7480830	5637904	6838015	6547995	14200000	12100000	14000000	0	4.65615e+06	5005838	23800000	25600000	24000000	42500000	46000000	53000000	27600000	29100000	26800000	33500000	38900000	35800000	23600000	17300000	15900000	20200000
437.965	438.972					C10H3N10O7PS	0	4.13297e+06	0	0	4.74893e+06	5.65873e+06	4.12455e+06	0	4.75934e+06	5190691	4.77638e+06	0	4670328	0	0	3.85012e+06	4.83566e+06	4985186	5.4576e+06	0	5.22239e+06	4696813	0	0	0	5896883	0	0	0	0	0	0	0	0	0	0	0	0	0	0	0	0	0
437.975	438.982					C14H14O10S3	0	0	0	0	0	0	0	0	0	0	4358685	0	0	5711390	6111889	0	8.30552e+06	6.97267e+06	0	0	0	6.58244e+06	0	5558147	4916149	6.5014e+06	5244870	0	0	0	0	0	4755444	0	0	0	0	0	0	0	0	0	0
437.98	438.987					C12H14N4O6S4	5641195	5.23884e+06	0	0	0	0	0	0	0	0	0	0	0	0	0	6082706	7015998	0	0	5059603	0	6.08035e+06	6145462	0	0	0	0	0	0	0	0	0	0	0	0	0	0	0	0	0	0	0	3.80499e+06
438.197	439.204					C11H27N12O5P	0	4.29846e+06	0	0	5730901	4.877e+06	0	0	0	5.98691e+06	6172114	6953799	6.67222e+06	6816948	8458805	6.39839e+06	6987401	5754179	0	4.55235e+06	4510392	5.14622e+06	4.94177e+06	4041663	9194080	6.97268e+06	7146181	0	0	0	0	0	0	0	0	4478569	4136215	0	0	0	0	4.44887e+06	0
439.984	438.977					C14H20N2O2S6	0	0	0	3.75002e+06	0	0	0	0	0	0	0	0	0	0	0	0	0	0	0	0	0	0	0	0	0	0	0	5.29359e+06	4629554	0	0	0	0	0	0	0	0	0	0	6.66156e+06	0	0	3.75812e+06
440.04	439.033					C11H23O12P3	34200000	35800000	41300000	26400000	19800000	23300000	28700000	30500000	25500000	26200000	28000000	29700000	26900000	24900000	28800000	55700000	49200000	50400000	24000000	25100000	23000000	36800000	47100000	42100000	32600000	43900000	38300000	28000000	25300000	23300000	21300000	22200000	29600000	10700000	13800000	13400000	23300000	23800000	23400000	27400000	19900000	22600000	36900000
440.068	441.075					C13H12N8O10	0	0	0	5.43134e+06	0	0	6.27619e+06	5652167	0	5293315	0	0	0	0	0	0	0	0	0	0	5.10801e+06	0	0	0	0	0	0	14100000	19000000	18500000	14300000	15000000	20600000	17600000	17000000	18800000	16500000	11100000	15000000	22500000	20900000	24700000	14300000
440.291	441.298	Trifluoro-hydroxy-norvitamin D3 / Trifluoro-hydroxy-norcholecalciferol	C26H39F3O2	440.29	2288.58	C17H36N12S	4.70089e+06	5.41585e+06	5.47632e+06	6.29063e+06	8.13782e+06	8.23891e+06	10700000	9005536	9225355	0	8190850	5240796	6.48564e+06	5393567	5590382	4.66376e+06	5712669	6.87449e+06	4306583	5415537	5972920	10100000	8908623	11600000	4949714	6300118	5119639	4.59644e+06	0	0	9717473	11700000	11100000	5.34109e+06	5512902	5.4387e+06	8816351	11100000	11400000	0	0	0	0
441.989	442.996					C7H18N6O6S5	4.65293e+06	5.86468e+06	7420819	9345072	6911380	6973412	6782623	6.90507e+06	8.1582e+06	8484068	8390785	9013261	8913306	9102560	8739859	8643645	8719598	9843323	8321496	8910801	9615942	10100000	7.57043e+06	7905321	6110535	8912269	7.68584e+06	5635471	6.52873e+06	5936364	0	0	6.37072e+06	5.59493e+06	0	5.74002e+06	4901292	0	0	6083419	6520725	0	7095448
442.047	441.039					C12H10N8O11	0	0	0	0	0	0	0	0	0	0	0	0	0	0	0	0	0	0	0	0	0	0	0	0	0	0	0	0	0	4980791	0	0	4.25089e+06	4.25566e+06	0	0	4561175	0	4.07107e+06	0	0	0	0
442.047	441.04					C20H14N2O8S	0	0	0	0	0	0	0	0	0	0	0	0	0	0	0	0	0	0	0	0	0	0	0	0	0	0	0	0	0	0	0	0	0	0	0	0	0	0	0	6606939	6740746	6050338	0
442.065	443.072	Cys Cys Cys Asp	C13H22N4O7S3	442.065	2277.61	C15H19N6O4PS2	0	0	0	0	0	0	0	0	0	0	0	0	0	0	0	0	0	0	0	0	0	0	0	0	0	0	0	6.0752e+06	7.65388e+06	5.8335e+06	4.2654e+06	0	6.66106e+06	0	6.65079e+06	6.74772e+06	5988401	0	4938290	8.36814e+06	6390057	7.58945e+06	0
442.13	441.123					C12H32N2O9P2S	0	0	0	0	0	0	0	0	0	0	0	0	0	0	0	0	0	0	0	0	0	0	0	0	0	0	0	8921844	8556845	9235136	7137036	7148997	9815644	8623108	7.10501e+06	8868494	6765289	6.75446e+06	6.28667e+06	0	0	0	5555304
442.13	441.123					C21H30O4S3	0	0	0	0	0	0	0	0	0	0	0	0	0	0	0	0	0	0	0	0	0	0	0	0	0	0	0	0	0	0	0	0	0	0	0	0	0	0	0	19200000	11500000	15000000	0
444.184	443.177					C23H24N8S	0	0	0	0	0	0	0	0	0	0	0	0	0	0	0	0	0	0	0	0	0	0	0	0	0	0	0	8888683	9793948	8649852	0	0	4391064	7.22657e+06	6.93022e+06	7630037	0	0	0	0	0	0	0
444.247	443.239					C13H40N4O10S	0	0	0	0	0	4743866	0	4245187	0	0	0	0	0	0	0	0	0	0	0	0	0	0	0	0	0	0	0	0	0	0	11100000	10500000	11600000	0	0	0	7.85688e+06	8548921	8586594	0	0	0	0
445.992	444.985					C16H10N6O4S3	7578849	7090676	11900000	9112793	6.0374e+06	9540925	6838661	4.86782e+06	0	7.6451e+06	7206469	7699581	0	6.61597e+06	5.00148e+06	7794747	8616024	9027557	8493667	6535550	6.36748e+06	8770769	11400000	7966693	5.90524e+06	7.20656e+06	6839047	6636244	4991497	0	4.33984e+06	6799952	7.22772e+06	4.96202e+06	0	4550318	5.66866e+06	7.33379e+06	5818737	8146460	6.15444e+06	6694298	9599010
446.262	445.255					C18H30N12O2	0	0	0	5194749	0	7.03705e+06	7210195	8758188	6.40869e+06	0	0	0	0	0	0	0	0	0	0	0	0	6135928	7540360	5.97623e+06	0	0	0	0	0	0	13800000	14900000	17400000	0	4921192	5.54586e+06	11800000	10300000	12000000	0	0	0	0
446.376	429.373	Hydroperoxy-vinylcholesterol	C29H50O3	446.376	-38091	C22H50N6OS	9238558	10800000	9080840	7.77544e+06	7.1721e+06	7447801	8699866	9589356	8769843	7.33164e+06	8212118	8688414	7.75407e+06	6.9305e+06	8.23292e+06	7.74493e+06	7.83308e+06	7962422	8.29159e+06	7129636	7.66193e+06	8478100	8711975	10800000	9966950	8575830	9746283	4336272	6126972	5.79553e+06	4767426	4.18997e+06	5607071	0	5974955	0	6.04277e+06	5912256	6574327	5450707	4852184	6143098	5.83096e+06
447.972	446.964					C15H8N6O5S3	0	0	0	0	0	0	5.15212e+06	0	4572818	0	0	0	0	0	0	0	4.18875e+06	0	0	0	0	0	0	4.2276e+06	0	0	0	0	0	0	0	0	4.04403e+06	0	0	0	0	0	0	0	0	0	0
448.006	449.013					C9H17N6O7PS3	0	0	0	0	0	0	0	4.65731e+06	0	0	0	0	0	0	4.65922e+06	5043922	0	0	0	0	0	0	0	0	0	0	5270076	0	0	0	0	0	0	0	0	0	0	0	0	0	0	0	0
448.069	447.061	GW 842166X	C18H17Cl2F3N4O2	448.068	-2247.05	C11H32N2O4S6	12300000	12700000	12300000	0	0	0	0	0	0	0	0	0	9828837	10100000	12400000	13600000	11700000	12900000	0	0	0	9067613	9370117	9631649	0	0	0	0	4913344	0	0	0	0	0	0	0	6113094	6257173	4947219	8535635	4.97706e+06	5.90485e+06	7.71362e+06
449.997	448.989					C15H19N2O4PS4	0	0	0	0	0	0	0	0	0	0	0	0	0	0	0	0	0	0	0	4563265	0	0	0	0	0	0	0	5139686	0	0	0	0	0	0	0	0	0	5.57278e+06	0	0	0	0	0
449.997	448.99					C20H6N2O11	4.05059e+06	6218317	4.74441e+06	0	5.11131e+06	0	4.25675e+06	0	0	3.86228e+06	0	0	0	0	0	6.20344e+06	4.22089e+06	0	5.35081e+06	0	4214387	0	6.56655e+06	5773041	0	5694287	0	0	0	0	0	0	0	0	0	0	0	0	0	6645572	4.41186e+06	6.55416e+06	0
453.286	452.278	PC(13:0)/PE(16:0)	C21H44NO7P	453.286	-2221.98	C21H44NO7P	0	0	0	0	4.39755e+06	0	0	0	0	0	0	0	0	0	0	0	0	0	0	0	0	0	0	0	0	0	0	7.93544e+06	7561601	6.42661e+06	8412287	8540781	9428701	6.55638e+06	8072194	5284815	8106990	7938667	8592152	0	0	0	0
453.286	454.294					C22H40N5O3P	15300000	12500000	13400000	16300000	15400000	16900000	10800000	11100000	10900000	11500000	10900000	10300000	14600000	14100000	14400000	18200000	16200000	17000000	11000000	12100000	10000000	12800000	13300000	14900000	11100000	11900000	12700000	6640744	7460599	7.78957e+06	10400000	13500000	12400000	6.76975e+06	6.79925e+06	8524774	12600000	11800000	15000000	9104096	9853255	9989064	8705105
453.942	454.95	DIDS	C16H10N2O6S4	453.942	2219.23	C9H18N4O3S7	10200000	9455706	12500000	10100000	14400000	11800000	11700000	10500000	9927855	12400000	11300000	12200000	10800000	10200000	12200000	14900000	16000000	12600000	14200000	14700000	14000000	13300000	13200000	10800000	11200000	15300000	11000000	6015465	5.90602e+06	5006593	6.78486e+06	0	6975070	5.56031e+06	6300041	5477155	6513184	6.42038e+06	5.76743e+06	5873429	6.02894e+06	7.19832e+06	7712873
455.053	456.06					C10H23N3O11P2S	0	0	0	0	0	0	0	0	0	0	0	0	0	0	0	0	0	0	0	0	0	0	0	0	0	4.12651e+06	0	0	0	0	0	0	0	0	0	0	0	0	0	0	0	0	0
455.806	454.799					C11H4O6S7	0	0	0	14000000	8655256	11000000	12000000	14300000	13600000	6.14183e+06	0	5.33937e+06	0	0	0	0	0	0	5267884	6059776	4459000	8452854	8868329	8780064	4802213	8567869	6287797	14200000	12100000	12500000	10500000	11700000	12900000	7400662	9942612	11100000	11700000	14800000	13700000	10500000	7594207	6.77513e+06	8374093
455.939	456.947					C15H8N2O9S3	3951094	0	0	5.49183e+06	0	5293693	4892390	4.93933e+06	0	0	0	4.00936e+06	0	0	5.47992e+06	4.97808e+06	4654117	4.544e+06	0	0	0	4.4385e+06	0	0	0	4446147	0	0	0	0	0	0	0	0	0	0	0	0	0	0	0	0	0
455.966	454.959					C15H9N2O11PS	0	0	0	0	0	0	0	0	0	0	0	0	0	0	0	4.66264e+06	0	0	0	3.92576e+06	0	0	3.6202e+06	5.06177e+06	0	0	4.01224e+06	0	0	0	0	0	0	0	0	0	0	0	0	0	0	0	0
456.014	455.007					C26H8N4OS2	13100000	12300000	15100000	10100000	9486802	7.39527e+06	13800000	14900000	13200000	8.11613e+06	11000000	10000000	11400000	9076685	12000000	16900000	14800000	18200000	8.09234e+06	8448178	6475563	13400000	16600000	16500000	10800000	16200000	13300000	11300000	12000000	12700000	7.66504e+06	9373869	12700000	0	0	5.86191e+06	9285531	12000000	13600000	10400000	10400000	10200000	14700000
456.021	455.014					C9H21N4O9PS3	0	0	0	0	0	0	0	0	0	0	0	0	0	0	0	0	0	0	0	0	0	0	0	0	0	0	0	4.33227e+06	0	0	0	0	0	0	0	0	0	0	0	0	0	0	0
456.059	455.052					C24H12N2O8	0	0	0	0	0	0	0	0	0	0	0	0	0	0	0	0	0	0	0	0	0	0	0	0	0	0	0	0	0	0	4.79354e+06	0	5.96509e+06	0	0	5.6132e+06	0	0	5.02288e+06	0	0	0	0
456.06	455.053					C17H12N8O6S	0	0	0	0	0	0	0	0	0	0	0	0	0	0	0	0	0	0	0	0	0	0	0	0	0	0	0	0	0	0	0	4190910	0	0	0	0	0	0	0	8500882	6.126e+06	6.62827e+06	0
457.804	456.797					C11H6O4S8	6.57837e+06	5516376	5205460	30100000	25100000	30700000	35600000	42300000	33600000	14600000	13100000	16400000	6.63339e+06	4811516	7.81653e+06	7.35956e+06	6990414	7086612	13600000	12600000	10500000	23800000	23900000	25700000	17400000	20000000	18000000	36700000	36000000	35500000	25500000	30000000	35900000	22900000	28100000	27000000	36100000	39900000	39100000	28700000	17100000	19900000	26700000
458.242	459.249					C18H42N4O3S3	0	0	0	0	0	0	0	3.74248e+06	0	0	0	4.40894e+06	4435467	4387452	5.39265e+06	0	7147398	5.41251e+06	4283968	0	0	0	0	5199993	0	4771879	0	0	0	0	0	0	0	0	0	0	0	0	0	0	0	0	0
458.288	457.281					C17H42N6O6S	0	0	0	0	0	0	0	0	0	0	0	0	0	0	0	0	0	0	0	0	0	0	0	0	0	0	0	0	0	0	6.77618e+06	6435956	7.63402e+06	0	0	0	0	4.9838e+06	5006958	0	0	0	0
459.802	458.794					C10H4O7S7	6205958	7426536	6643641	0	0	0	0	0	0	0	0	0	0	0	5.4593e+06	6.90814e+06	6.1044e+06	6492846	13400000	0	0	0	0	0	16000000	19100000	14700000	0	0	0	0	0	0	0	0	0	0	0	0	0	0	0	0
459.904	460.911					C20H4N4S5	0	0	0	0	0	4.15524e+06	0	0	4.08374e+06	0	0	0	0	0	0	0	0	0	0	0	0	0	0	0	0	0	0	0	0	0	0	4.49835e+06	0	3.8763e+06	5.8892e+06	4.19575e+06	5.34352e+06	0	0	5.80842e+06	0	5.03278e+06	3.94681e+06
459.959	460.967					C16H12O10S3	15600000	13800000	15900000	10700000	11000000	9274790	15500000	13200000	11500000	14300000	12500000	12800000	15100000	15200000	15100000	18300000	21400000	19300000	10700000	10600000	12500000	21100000	17900000	19000000	16700000	22100000	18700000	9424249	14700000	9858366	9563050	9670331	11800000	6101111	0	0	9817887	10500000	10200000	6.83396e+06	7600005	7.26095e+06	11700000
461.07	460.062					C24H11N7O2S	0	0	0	0	0	0	0	0	0	0	0	5.37188e+06	0	0	0	0	0	0	0	4.16927e+06	0	4792947	0	4.09597e+06	4741185	6.15564e+06	3.65287e+06	4.13695e+06	0	0	0	0	0	0	0	0	0	0	0	0	0	0	0
461.8	460.792					C8H3N2O7PS6	0	0	0	9599839	6895290	10800000	11300000	13500000	10100000	0	6.03384e+06	5.52362e+06	0	0	0	0	0	0	0	0	0	7819776	9517116	8768906	4.05877e+06	7221391	5305413	10500000	10800000	9411724	7225254	8568910	10400000	6.51156e+06	7590617	10100000	12000000	12900000	12700000	8915300	5.04043e+06	5.51118e+06	7.23866e+06
461.956	462.964	Tricetin-disulfate	C15H10O13S2	461.956	2180.44	C15H10O13S2	0	4.99046e+06	0	3830350	0	3.90618e+06	0	0	0	5524167	0	0	5.16353e+06	0	5.65442e+06	7012748	0	6854177	4.33551e+06	0	5150636	6.56291e+06	6.14084e+06	6005178	6165838	6.17854e+06	6463755	0	5.79933e+06	0	0	0	0	0	0	0	4899485	0	0	0	0	0	0
462.32	461.312					C25H50O3S2	0	0	0	11500000	10000000	13500000	19900000	20200000	20100000	6832221	7543623	6391624	0	0	0	4232406	4.31477e+06	4.95573e+06	6579634	6936880	0	10900000	10500000	9569138	0	0	0	23900000	23400000	25400000	44100000	49800000	61200000	25500000	28600000	29900000	36000000	42600000	40200000	21200000	15500000	14500000	18500000
462.371	485.361	(Hydroxypropyl)-dihydroxy-norvitamin D3	C29H50O4	462.371	49721.4	C22H50N6O2S	0	0	0	0	0	0	0	0	0	0	0	0	0	0	0	0	0	0	0	0	0	0	0	0	0	0	0	0	0	0	0	0	0	0	0	0	0	0	0	0	0	0	0
464.028	463.021					C18H16N4O5S3	0	0	0	0	0	0	0	0	0	0	0	0	0	0	0	0	0	0	0	0	0	0	0	0	0	0	3.62044e+06	0	6.23538e+06	0	0	4.94718e+06	0	4.90749e+06	0	0	0	0	0	0	0	0	0
464.029	463.022					C19H20N4S5	0	0	0	4.16745e+06	0	0	0	3.56804e+06	0	0	4.12756e+06	0	0	0	0	0	0	0	0	0	0	0	0	0	0	0	0	6.53331e+06	0	6.40757e+06	0	0	6127306	0	4.34136e+06	5.43261e+06	4803791	5045660	5147113	10500000	6.39943e+06	8971106	7.35176e+06
464.034	463.026					C13H25N2O6PS4	8.2782e+06	8355369	7998163	0	0	0	0	0	0	0	0	0	5.36179e+06	0	8.36369e+06	6.85564e+06	7059282	8661027	0	0	0	0	6.5089e+06	6116364	0	0	0	0	0	0	0	0	0	0	0	0	0	4.86476e+06	0	9036241	6.31177e+06	0	0
464.336	463.328					C17H48N6O6S	0	0	0	0	0	0	0	0	0	0	0	0	0	0	0	0	0	0	0	0	0	0	0	0	0	0	0	0	0	0	0	0	0	0	0	0	0	0	0	12000000	8024327	7136529	6203625
466.312	465.305	cholesterol sulfate	C27H46O4S	466.312	-2159.37	C27H46O4S	46100000	46600000	50800000	4939795	0	0	31700000	37800000	33400000	10900000	13800000	10700000	14100000	13400000	15900000	24800000	24100000	25900000	11300000	10300000	10800000	4768605	5362747	5.77291e+06	7.38537e+06	5.74208e+06	7.17332e+06	0	14200000	0	0	4.38073e+06	0	13400000	0	15900000	0	0	4.35928e+06	47300000	39300000	42500000	24100000
467.302	468.31					C23H42N5O3P	0	4.33567e+06	0	0	0	0	0	0	0	0	0	0	0	4274534	4822512	6.13914e+06	5.78311e+06	6404651	0	0	4476930	0	6729064	5.48289e+06	0	4.55971e+06	4.08128e+06	0	0	0	0	0	0	0	0	0	0	0	0	0	0	0	0
467.937	466.93					C20H8N2O4S4	0	0	0	0	0	0	0	0	0	0	0	0	0	0	0	0	0	0	0	0	0	0	0	0	0	0	0	0	0	0	0	0	0	0	5.64723e+06	5294746	0	0	0	0	0	0	0
467.937	466.93					C10H17N2O7PS5	8228422	8229790	9673723	10000000	7019668	9155902	5567102	0	6.73697e+06	6124942	5.75795e+06	8757487	5.9087e+06	6433804	7.09171e+06	10300000	9115112	9844448	11000000	7.76399e+06	8.25172e+06	6.78532e+06	6886477	8.28652e+06	6.67706e+06	7.16562e+06	0	5656463	4.48802e+06	0	0	6.46994e+06	0	0	0	0	4728777	7466693	4331194	11600000	7.88427e+06	6.5378e+06	7.98909e+06
468.309	467.302	Hydroxykauran-yl-D-glucopyranoside	C26H44O7	468.309	-2149.31	C27H48O2S2	0	0	0	0	0	0	0	0	0	0	0	0	0	0	0	0	0	0	0	3.66311e+06	3.75876e+06	0	0	0	0	0	0	0	0	0	0	0	0	0	0	0	0	0	0	0	0	0	0
468.322	469.329						0	4.99974e+06	4594832	5.84457e+06	6.21445e+06	6.38867e+06	6.68378e+06	9108011	8204754	0	5132446	4646800	5142162	4441517	5.09779e+06	4.74586e+06	5.34569e+06	5.44422e+06	4.26497e+06	4.90567e+06	4.32438e+06	8801104	8488006	7.11727e+06	4.81087e+06	4.31315e+06	0	0	0	0	8808858	8430541	9625452	5.45326e+06	0	6.40301e+06	7298878	8556266	9065354	0	0	0	4.56581e+06
469.934	468.927					C12H6N8O5S4	4.53864e+06	4954853	5.27959e+06	6673672	4780023	5.74446e+06	4.39474e+06	6.66895e+06	0	0	4815235	6.40359e+06	0	0	0	5011495	4.81743e+06	7384262	7942690	0	5592977	5.52807e+06	5.78169e+06	7326806	0	6.46638e+06	0	0	0	0	0	3.91356e+06	0	0	0	0	0	0	0	0	0	0	4470378
470.037	469.03					C21H10N8O2S2	8813365	10100000	10200000	11200000	8.32377e+06	9397645	8377096	10500000	9106454	7706579	9049748	9225117	9414115	7300882	9141293	12100000	11200000	10900000	11900000	9373098	11200000	9001611	14400000	11800000	9628764	10700000	8317512	9557493	7.09534e+06	8379054	8971790	6.70118e+06	10500000	6.45814e+06	7.9276e+06	9866372	8744978	9157659	10300000	0	10500000	10600000	13500000
470.05	493.04					C13H27O10PS3	10700000	10500000	12500000	0	0	0	0	0	0	0	0	0	13200000	14100000	15200000	13000000	14700000	11800000	0	4.49709e+06	4.70113e+06	13800000	12200000	8669176	0	5501152	0	0	0	0	0	0	4.75417e+06	0	0	0	5567201	6.34651e+06	0	0	0	0	0
471.979	470.971					C19H20O2S6	0	3.99095e+06	0	0	0	4609595	0	0	0	0	0	0	0	0	0	5075660	0	4617319	0	0	0	0	0	0	0	0	0	0	0	0	0	0	0	0	0	0	4230546	4511805	0	0	0	0	0
472.079	473.086					C16H16N12S3	0	0	0	0	0	0	0	0	0	0	0	0	0	0	0	0	0	0	0	0	0	0	0	0	0	0	0	0	6.36529e+06	0	0	0	4.85071e+06	5412204	0	0	0	0	4534243	0	0	0	0
473.954	472.947	Aerophobin 1	C15H16Br2N4O4	473.954	-2124.53	C19H8O11P2	25100000	26000000	26400000	20200000	14500000	17900000	18200000	19400000	18600000	16500000	15400000	22200000	15900000	17500000	21300000	36600000	33500000	36100000	19600000	17200000	15100000	27300000	30000000	29800000	23500000	29200000	22900000	13300000	12800000	13400000	10700000	12900000	14700000	6.52536e+06	8334847	8221130	12500000	13600000	13500000	15800000	14600000	11000000	16400000
474.251	475.258					C13H34N10O9	0	0	0	0	0	0	0	0	5.30264e+06	0	0	0	3.96051e+06	0	0	0	0	0	0	0	0	3982064	0	0	0	0	0	0	0	0	5.82887e+06	4.86106e+06	8.33581e+06	4371472	5.40142e+06	6190215	7358448	5944196	5447628	0	0	0	0
475.951	474.944					C19H8O11S2	0	0	0	0	0	0	0	0	0	0	0	0	0	0	0	0	0	0	0	0	0	0	0	0	0	0	0	0	0	0	0	8.11125e+06	0	5598418	0	0	0	0	0	0	0	0	0
475.951	474.944					C22H9N2O3PS3	14900000	16800000	16000000	12700000	9885848	11400000	12300000	11700000	10500000	12500000	11700000	13100000	10500000	11900000	15700000	21700000	20400000	24500000	12200000	13100000	11000000	16700000	20200000	20800000	16000000	17300000	16200000	10800000	8.12768e+06	8557463	7321382	0	8623825	0	5.09929e+06	4746266	7.63037e+06	8641327	7667007	11200000	9227516	7.87695e+06	12800000
477.286	476.279	PE(18:2)	C23H44NO7P	477.286	-2109.6	C23H44NO7P	0	0	0	0	0	0	0	0	0	6.19986e+06	4573300	0	8709353	9152040	7758072	12400000	12400000	14600000	0	4.17423e+06	0	5375893	4809292	0	0	5.89845e+06	5040436	0	5.48161e+06	5252906	7745428	10200000	10600000	5877471	0	6434769	8775004	9767826	9041906	12100000	7419271	9793363	4.09515e+06
477.287	478.294					C24H40N5O3P	9088198	6988293	6.43159e+06	8468088	5085765	6871853	6335830	0	5540301	12200000	13900000	13500000	19800000	19800000	21800000	23400000	23700000	24600000	11200000	11600000	9279632	15700000	13400000	14500000	15500000	16800000	15100000	5723239	0	5.66309e+06	10600000	14100000	15900000	7081920	9648402	9303941	12000000	0	15100000	8502303	9524855	10900000	10100000
477.326	478.333					C17H35N17	0	0	9113323	8613998	0	0	0	6.69963e+06	0	0	0	8836386	0	0	13400000	0	12500000	0	10000000	11400000	0	0	9679919	0	10700000	0	0	0	0	0	4258824	4.92177e+06	5.22955e+06	0	0	0	0	0	0	0	6.34948e+06	0	0
477.966	476.958					C11H14N2O13S3	0	0	0	0	0	0	0	0	0	0	0	0	0	0	0	0	0	0	0	0	0	0	0	0	0	0	0	0	0	0	0	0	0	0	0	0	0	0	0	0	0	0	0
477.986	476.979					C14H18N6OS6	0	3.61707e+06	4.04037e+06	0	0	0	0	0	0	0	0	0	0	0	0	0	0	0	0	0	0	0	0	4.43688e+06	3.6252e+06	3.74162e+06	0	0	0	0	0	0	0	0	0	0	0	0	0	0	0	0	0
477.996	479.003					C21H19O3PS4	7.20624e+06	5.35781e+06	8.00578e+06	8961036	8.14677e+06	6764897	10400000	10400000	9350984	6059620	7.33168e+06	5.95754e+06	7.35192e+06	5164138	8755071	7460942	7.47001e+06	6.83282e+06	6.28039e+06	6836322	6.42114e+06	10600000	8826529	7.69157e+06	8578223	9936117	8541035	6663267	7460963	8.19002e+06	7815076	7.31714e+06	7.28862e+06	6.5764e+06	5.24027e+06	6242167	9971530	6876727	6065897	7.08661e+06	6.57687e+06	8487969	6531500
479.302	478.294	PC(15:1)/PE(18:1)	C23H46NO7P	479.301	-2100.77	C16H46N7O5PS	0	0	0	0	0	0	0	0	0	0	0	0	4.86561e+06	0	0	5.10714e+06	6081072	5936472	0	0	0	0	0	0	0	0	0	0	0	0	0	3.29534e+06	0	0	0	0	0	0	0	4410967	0	4925402	0
479.302	480.309					C24H42N5O3P	7775504	6929205	7.39021e+06	8891217	8681159	9557815	6.96772e+06	8671503	8.00921e+06	9038842	10800000	8419290	10100000	8484262	8842658	11600000	12200000	11800000	8566457	8.2703e+06	7.47575e+06	10300000	8547986	10200000	8.11134e+06	7.13588e+06	7502781	0	0	0	6137927	8.03102e+06	8075192	0	5.45805e+06	0	6360839	7155327	7.65528e+06	0	5.29618e+06	4.76084e+06	5.22943e+06
479.786	502.775					C13H4O4S8	0	0	0	11100000	12800000	13200000	17000000	18000000	18900000	9627543	5846896	7.69796e+06	0	0	0	0	0	0	5583890	7.68581e+06	6.15258e+06	13300000	13000000	12700000	9196401	11200000	8736402	8728688	13700000	12800000	9228894	10400000	13800000	9786144	10400000	8864561	14900000	13700000	16700000	5.62932e+06	5.98664e+06	7503417	7.25632e+06
481.317	480.31	PC(15:0)/PE(18:0)	C23H48NO7P	481.317	-2092.3	C23H48NO7P	0	0	4559549	4.9517e+06	0	4.75792e+06	0	0	0	0	0	4870739	7603768	0	6.14479e+06	7.35882e+06	7.47566e+06	7.81922e+06	5.96637e+06	0	3.79253e+06	5305764	5581361	5361883	0	4468423	0	8186250	7.59873e+06	6848281	7334205	10100000	8901093	5.80906e+06	5.87789e+06	6088052	7.80051e+06	8574787	9699479	0	0	0	0
481.318	482.325					C23H48NO7P	17800000	13800000	16400000	19600000	19400000	20100000	13800000	13700000	14100000	15600000	16000000	20400000	19800000	20000000	17500000	18200000	17900000	19600000	16300000	18400000	19100000	16600000	16700000	14300000	14500000	13600000	13700000	0	0	19600000	18800000	24600000	26000000	19100000	19700000	22200000	19900000	26300000	26500000	25200000	27500000	27100000	22700000
481.354	482.362					C17H52N7O4PS	13400000	13900000	11700000	9795542	10800000	10900000	9110050	11000000	9525866	13900000	11900000	10500000	14500000	16800000	17400000	16100000	16800000	17800000	12300000	13300000	12800000	16500000	16100000	16400000	12900000	13500000	12100000	0	6619593	0	6788843	9674479	9996394	5.82197e+06	7836665	6.12957e+06	7373163	10500000	10900000	6.68462e+06	7.43269e+06	5.51803e+06	7.79835e+06
481.784	504.773					C13H6O2S9	0	4062816	0	14200000	13600000	11100000	17800000	19200000	16000000	8246898	5936838	5.73165e+06	0	0	0	0	0	0	4984201	6.43108e+06	6729013	12600000	10300000	11500000	7732913	11500000	10400000	9082466	11400000	9447224	0	9328993	14100000	7.84911e+06	10200000	8808236	17200000	13900000	17300000	0	6160442	5.99977e+06	8609941
482.242	483.249					C20H42N4O3S3	0	0	0	0	0	0	0	0	0	0	0	0	0	0	5.34887e+06	0	4.87184e+06	5107794	3.95362e+06	0	0	0	0	0	0	3729130	0	0	0	0	0	0	0	0	0	0	0	0	0	0	0	0	0
482.434	481.426	Triacontanedioic acid	C30H58O4	482.433	-2087.67	C23H66N2OS3	0	0	0	0	0	0	0	0	0	0	0	0	0	0	0	0	0	0	0	0	0	0	0	0	0	0	0	0	0	0	4.43723e+06	5.6113e+06	5.58138e+06	0	0	0	0	4.59685e+06	3.99407e+06	0	0	0	0
483.051	506.041					C17H25NO7S4	0	0	0	0	0	0	0	5152748	0	4.95631e+06	4.11178e+06	4094199	5.74807e+06	7652315	5232897	0	0	0	0	0	0	0	5.60926e+06	4.90448e+06	5.57523e+06	9286978	6207939	0	5897342	6118861	0	0	0	4.3417e+06	0	4.01354e+06	0	4992557	0	0	4.72679e+06	0	0
483.983	482.975					C8H10N10O9P2S	0	0	0	0	0	0	3.63137e+06	0	0	0	0	0	0	0	0	0	0	0	0	0	0	0	0	0	0	0	0	0	0	0	0	0	0	0	0	0	0	0	0	0	0	0	0
484.032	483.025					C22H9N6O6P	0	0	0	0	0	0	0	0	0	0	3.67348e+06	0	0	0	0	0	0	0	0	0	0	0	0	0	0	0	0	0	0	0	0	0	0	0	0	0	0	0	0	5598691	5309767	4707418	0
484.304	483.297	Ceanothine D	C27H40N4O4	484.305	-2081.33	C18H50N2O8P2	0	0	0	0	0	0	0	0	0	0	0	0	0	0	0	0	0	0	0	0	0	0	0	0	0	0	0	0	0	0	0	0	0	0	0	0	0	0	0	0	0	0	0
484.449	483.442					C30H60O4	0	0	0	0	0	0	0	0	0	0	0	0	0	0	0	0	0	0	0	0	0	0	0	0	0	0	0	0	0	0	7.99787e+06	9723036	9806002	0	0	0	5241703	6.68638e+06	5.15267e+06	0	0	0	0
486.015	509.005					C26H7N4O5P	10200000	6.76948e+06	10100000	0	0	0	0	0	0	0	0	0	11900000	10600000	13300000	7.35942e+06	7.90454e+06	7.65342e+06	0	5458639	4.50239e+06	8341150	8197224	8028374	0	0	0	0	0	0	0	0	0	0	0	0	0	0	0	4.10133e+06	0	0	0
486.094	485.087					C24H10N10O3	0	0	0	0	0	0	0	0	0	0	0	0	0	0	0	0	0	0	0	0	0	0	0	0	0	0	0	9046118	5.49248e+06	6.12662e+06	5.27938e+06	4.63059e+06	5.57032e+06	4.87875e+06	5.16594e+06	6063945	4.94447e+06	4.24761e+06	5.27998e+06	0	0	0	0
486.094	485.087	Garciduol C	C27H18O9	486.095	-2073.57	C19H22N2O11S	0	0	0	0	0	0	0	0	0	0	0	0	0	0	0	0	0	0	0	0	0	0	0	0	0	0	0	0	0	0	0	0	0	0	0	0	0	0	0	10300000	8496047	7328437	0
487.935	488.943					C11H13N4O8PS4	0	0	0	0	0	0	0	0	0	0	0	0	0	0	0	0	0	0	0	0	0	0	0	0	0	0	0	0	0	0	0	0	0	0	0	0	0	0	0	0	5339859	0	0
488.149	489.156					C11H33N6O9PS2	0	0	0	0	0	0	0	0	0	0	0	0	0	0	0	0	0	0	0	0	0	0	0	0	0	0	0	0	6.07657e+06	0	0	0	0	4.56067e+06	5378444	0	0	0	0	0	0	0	0
489.928	488.921					C16H6N6O5S4	0	3.80253e+06	0	0	0	0	0	0	0	0	0	0	0	0	0	5636731	5099387	0	0	0	0	0	0	6.25287e+06	0	4.21644e+06	0	0	0	0	0	0	0	0	0	0	0	0	0	0	0	0	0
491.981	490.974					C7H21N6O7PS5	0	0	0	0	0	0	0	0	0	0	0	0	0	0	0	0	0	0	0	0	0	0	0	0	0	0	0	0	0	0	0	6.77548e+06	0	0	0	6939894	0	0	6.61399e+06	0	0	0	0
491.982	490.974					C22H9N2O8PS	12100000	9033411	9074903	13300000	10200000	10600000	7729866	8667269	5762551	7457144	8856433	9500486	7270919	8664802	8987304	13300000	10500000	11300000	11100000	10100000	10100000	9323712	11200000	10500000	8149873	9583997	9737013	6.14569e+06	0	0	0	0	0	4.78718e+06	0	0	4130512	6262730	0	9639995	7679357	6998591	7.4393e+06
493.318	494.325					C25H44N5O3P	24600000	24300000	25900000	24000000	23900000	22000000	20300000	19300000	17300000	25800000	23300000	23100000	33400000	31800000	31500000	49900000	52500000	54500000	31500000	31100000	34100000	56100000	56000000	60700000	46200000	49000000	50400000	11700000	12600000	12600000	15600000	20600000	21900000	16300000	14800000	15700000	17400000	20300000	20200000	11400000	13300000	12600000	15700000
493.322	165.448					C28H47NO4S	66300000	69400000	71600000	72200000	72900000	70900000	47400000	48900000	47900000	71800000	70200000	69500000	97000000	106000000	101000000	93500000	97500000	103000000	84200000	83300000	85500000	85700000	77200000	87100000	86600000	85800000	84800000	28300000	29700000	29500000	45500000	56000000	66100000	32000000	30900000	30300000	50200000	62500000	59100000	48400000	49000000	50700000	47200000
493.836	494.843					C10H2N6O6S6	0	0	0	4580573	0	0	0	0	0	0	0	0	0	0	0	0	0	0	4.99922e+06	4.64488e+06	0	0	0	0	0	0	0	0	0	0	5.02238e+06	0	0	0	0	0	0	0	0	4954738	0	5742641	0
493.979	492.971					C21H7N2O11P	4.14207e+06	4.54549e+06	0	4.43687e+06	0	0	0	0	0	0	0	0	0	0	0	0	0	4538402	0	0	0	0	4.11821e+06	0	0	0	0	0	0	0	0	0	0	0	0	0	0	0	0	0	0	0	0
494.136	493.129	Palmidin C	C30H22O7	494.137	-2038.87	C14H22N8O12	13700000	17700000	17700000	17000000	11900000	18400000	18600000	19600000	16600000	13500000	14800000	15900000	15300000	17200000	16000000	12300000	12000000	14800000	15300000	12600000	13300000	22400000	24600000	26800000	13900000	15200000	16100000	59000000	51000000	53900000	46400000	51000000	58900000	23300000	28400000	30100000	43800000	49900000	46600000	0	46700000	45800000	45800000
495.315	496.322					C24H50NO5PS	0	0	4.29426e+06	0	0	0	0	0	0	0	0	0	0	0	5128395	0	6100610	5379236	0	0	0	0	0	0	0	0	0	0	0	0	0	0	0	0	0	0	0	0	0	0	0	0	0
495.316	496.324	His Ile Lys Val	C23H41N7O5	495.317	2032.38		0	0	0	0	0	0	0	0	0	0	4.62524e+06	0	0	0	0	0	0	6086652	5.04677e+06	0	4543475	0	0	0	5.707e+06	4.7003e+06	4935146	0	0	0	0	0	0	0	0	0	0	0	0	0	0	0	0
495.318	496.325					C24H45N7S2	5586404	0	4725409	0	0	0	0	0	0	5048141	0	0	0	0	8186626	7122632	0	0	4.94702e+06	0	5247358	6534753	6545138	6.34109e+06	0	6.09422e+06	0	0	0	0	0	0	0	0	0	0	0	0	4.65832e+06	0	0	0	0
495.319	496.327						4953139	5.24225e+06	0	5839000	5268745	0	0	0	0	4.82138e+06	0	5.50463e+06	0	9774435	0	0	0	0	6661932	6.73278e+06	0	0	0	0	0	0	7.41177e+06	0	0	0	0	4.20421e+06	4932704	0	0	0	0	0	0	0	5.38668e+06	0	0
495.321	496.328						0	7.18765e+06	8982036	0	0	7593420	5430060	6.44591e+06	5938564	7.91724e+06	7.49457e+06	7044607	12200000	0	11800000	10900000	0	0	0	8828893	0	0	10100000	0	8661441	8789035	9156983	0	0	0	4.46871e+06	0	0	0	0	0	4.98989e+06	0	0	0	0	0	0
495.323	496.33						0	0	0	8982821	8539185	8923301	4780699	0	4980231	0	8223288	0	0	0	0	0	0	0	11400000	0	0	0	0	0	0	0	0	5.30315e+06	0	0	0	0	6.19541e+06	0	0	0	5343371	7.89221e+06	6.34988e+06	5520152	5.33137e+06	5811630	0
495.324	496.332					C18H53N7S4	13500000	14000000	0	12500000	0	11600000	8452735	9093071	0	0	13000000	0	0	0	0	0	0	0	0	0	0	0	0	0	0	0	0	0	5.80357e+06	0	0	9006888	10600000	0	6155081	0	9424123	9493224	10100000	9406336	7515483	8446284	0
495.326	496.333					C15H46N9O7P	0	0	0	0	0	0	0	0	0	0	0	0	0	0	0	0	0	0	0	0	0	0	0	0	0	0	0	0	0	0	10100000	0	14200000	6.70718e+06	0	8443856	0	0	0	0	0	0	0
495.327	496.335					C22H49N5O3S2	0	0	0	30300000	31400000	29900000	19700000	20600000	22500000	29200000	30800000	30200000	0	0	0	0	0	0	0	0	0	0	0	0	0	0	0	12900000	13000000	13100000	17900000	21500000	25100000	13400000	14600000	14400000	0	25000000	0	20500000	21900000	22000000	20600000
495.334	496.341					C25H46N5O3P	1880000000	1890000000	1920000000	1810000000	1800000000	1780000000	1170000000	1220000000	1220000000	1790000000	1770000000	1750000000	2870000000	2930000000	2940000000	2830000000	2810000000	2890000000	2130000000	2190000000	2210000000	2450000000	2360000000	2520000000	2370000000	2330000000	2320000000	719000000	746000000	774000000	1080000000	1340000000	1510000000	783000000	807000000	807000000	1260000000	1480000000	1470000000	1190000000	1230000000	1240000000	1190000000
495.337	496.344					C19H49N3O11	0	0	0	123000000	123000000	121000000	0	0	0	122000000	0	0	0	0	0	0	0	0	0	0	0	0	0	0	0	0	0	0	0	0	0	0	0	0	0	0	87200000	102000000	98600000	0	0	0	0
495.338	496.346					C21H57N3OS4	0	52600000	53400000	52900000	50600000	51200000	33100000	34900000	35100000	50800000	49900000	49300000	0	0	0	0	0	0	60700000	0	0	0	0	0	0	0	0	20700000	20600000	22900000	31200000	0	43900000	23300000	24900000	23200000	35600000	40400000	42900000	34000000	33600000	34600000	33000000
495.34	496.347					C14H41N17OS	26900000	0	0	26700000	28200000	27500000	18300000	18400000	17300000	26400000	27300000	27200000	0	0	0	0	0	0	0	33800000	0	0	0	0	0	0	0	10300000	0	12000000	16900000	19900000	22300000	12300000	11500000	11600000	20000000	23900000	22600000	19100000	19400000	19400000	17800000
495.342	496.349					C25H45N5O5	18600000	18300000	18600000	17000000	17900000	17000000	11900000	12600000	13300000	18100000	17800000	0	0	0	0	0	0	0	21300000	22000000	21500000	0	0	0	0	0	0	8.14368e+06	8539613	0	9934279	13600000	15600000	7.4472e+06	7886464	0	11500000	14600000	14900000	11400000	13100000	12600000	13100000
495.343	496.351					C26H41N9O	0	13500000	12000000	12200000	12200000	0	8467847	0	8912617	11300000	11500000	12500000	0	0	0	19300000	0	0	0	12400000	16000000	0	0	0	0	0	0	0	0	0	0	10200000	11600000	5553908	4.65816e+06	0	8.36676e+06	9684192	8746751	9236924	7.4506e+06	8318810	0
495.345	496.352						10400000	8256497	10300000	8.07922e+06	8528276	8359563	0	0	6.04012e+06	8973104	0	0	0	0	0	0	14600000	0	10600000	0	10400000	0	0	0	0	10900000	0	0	0	0	5.81653e+06	0	6421988	0	5.20624e+06	0	6.37427e+06	8668639	7871207	0	6.62794e+06	6.69386e+06	0
495.347	496.354					C15H41N15O4	0	7445003	7421383	7.7362e+06	7.04895e+06	7.58422e+06	0	5.42711e+06	0	0	6.90676e+06	7274863	0	0	0	10500000	0	0	7.04693e+06	0	8872081	0	0	0	0	0	0	0	0	0	0	6.12313e+06	5.59478e+06	0	0	0	0	0	4.92308e+06	0	0	0	0
495.348	496.355					C18H49N5O10	0	0	0	6474404	0	6248309	4.54998e+06	0	0	6207004	0	0	0	0	9000367	0	0	0	0	7220807	0	8378586	7.02737e+06	0	8933018	7502270	0	0	0	0	0	0	0	0	0	0	4.14702e+06	0	0	0	0	0	0
495.35	496.357						0	0	5768210	4.15913e+06	5.91802e+06	4.0967e+06	0	3.58976e+06	0	0	0	0	0	0	0	0	0	8061886	5.4132e+06	0	5485418	6.21422e+06	0	6.6021e+06	0	0	5934852	0	0	0	0	0	0	0	0	0	0	4.25978e+06	3.98068e+06	0	0	0	0
495.351	496.359					C25H54NO4PS	4.2941e+06	4510179	0	0	0	0	0	0	0	4.70911e+06	4.4374e+06	0	0	6.68305e+06	0	0	0	0	0	5.88368e+06	0	0	5297556	4.69477e+06	0	0	0	0	0	0	0	0	0	0	0	0	0	0	0	0	0	0	0
495.353	496.36					C24H53N3O3S2	0	0	0	0	0	0	0	0	0	0	0	0	7120858	0	0	5.34953e+06	0	0	0	0	0	5.54489e+06	0	0	0	0	0	0	0	0	0	0	0	0	0	0	0	0	0	0	0	0	0
495.936	496.943					C10H2N12O7P2S	31000000	29500000	32400000	21000000	22300000	21500000	28900000	28800000	25000000	27400000	22300000	22500000	35100000	31400000	34900000	43800000	44400000	39600000	25400000	26100000	27600000	43600000	42600000	40400000	34500000	41300000	32300000	14100000	15900000	15200000	19700000	15500000	20600000	9389773	8381634	8480096	19700000	18400000	17800000	14100000	12600000	12700000	20000000
496.329	497.337					C22H48N4O6S	0	0	0	0	0	0	0	0	0	0	0	0	0	0	11000000	0	10400000	11600000	0	0	8017645	8303285	10100000	11100000	0	0	8597267	0	0	0	0	0	0	0	0	0	0	0	0	0	0	0	5.56118e+06
496.34	497.348	Hydroxy-epi-brassinolide	C28H48O7	496.34	2029.92	C21H56N2O4S3	24600000	24500000	25900000	24000000	23100000	23000000	15300000	15700000	15800000	23700000	24100000	23600000	39700000	40300000	0	0	39700000	42200000	30600000	29600000	30600000	35600000	32000000	0	0	31300000	31900000	0	0	0	13200000	16400000	18600000	0	0	0	15900000	19600000	18800000	0	0	0	0
496.344	497.351					C25H52O7S	0	0	0	0	0	0	0	0	0	8.35626e+06	0	0	0	0	0	0	0	0	0	0	10000000	0	0	0	0	0	0	0	0	0	0	0	0	0	0	0	0	7064855	0	0	0	5.12021e+06	0
496.345	497.352					C19H56N6S4	0	5.1999e+06	0	0	0	0	0	0	0	0	0	0	9283726	9742359	0	0	0	0	0	0	0	0	0	7.18495e+06	0	7427740	0	0	0	0	0	0	0	0	0	0	0	0	0	0	0	0	0
497.345	498.352					C20H56N3O4PS2	0	0	0	0	0	4123994	0	0	0	0	0	0	0	0	0	6.04854e+06	5.47909e+06	0	0	0	4724344	0	0	0	0	0	0	0	0	0	0	0	0	0	0	0	0	0	0	0	0	0	0
497.933	498.94					C18H14N2O3S6	23800000	19500000	20700000	14400000	15900000	11900000	20900000	20500000	16600000	18100000	15800000	15100000	21200000	20600000	23100000	27400000	30700000	25900000	16300000	16700000	18000000	28500000	26800000	28200000	20300000	26800000	20500000	9993032	9674200	9014990	12100000	10800000	13900000	0	5.55132e+06	5064838	12100000	13000000	12000000	7.74619e+06	8965743	8.3299e+06	12700000
497.999	496.991					C18H10N8O4S3	13700000	13700000	17400000	12900000	10600000	10700000	11500000	13000000	10500000	11700000	12300000	14500000	10300000	11300000	14100000	23500000	21300000	22700000	15300000	10200000	10100000	16700000	19500000	19900000	16600000	20500000	18500000	7.95864e+06	8070069	9374634	8457976	9611280	8781991	0	0	5922084	6.85939e+06	8414640	9924970	0	8342038	7.5833e+06	13500000
498.026	499.034					C16H14N6O9S2	0	0	0	0	0	0	0	0	0	0	0	0	0	0	0	0	0	0	0	0	0	0	0	0	0	0	0	9845268	12100000	11900000	11500000	10100000	14600000	11300000	11500000	12100000	10600000	7.72879e+06	10800000	13000000	16200000	15800000	0
498.251	499.258					C23H38N4O6S	0	0	0	0	0	0	0	0	4.9664e+06	0	0	0	0	0	0	0	0	0	0	0	0	0	0	0	0	0	0	0	0	0	4.60021e+06	0	6.87954e+06	0	0	4327392	0	5474063	0	0	0	0	0
499.93	500.937					C17H12N2O6S5	0	3.90569e+06	5250589	0	0	0	4.09385e+06	0	0	0	0	0	0	4.0269e+06	4726929	5.37194e+06	4716887	0	0	0	4085830	5.56038e+06	4603920	6.0148e+06	0	4260962	0	0	0	0	0	0	0	0	0	0	0	0	0	0	0	0	0
499.978	500.985					C17H16N4O4S5	5773772	6085801	7314364	0	6369041	0	8457353	8475125	9151115	6.80869e+06	0	0	6769861	6470214	8.1746e+06	6.69528e+06	7.68987e+06	9529324	0	0	4601171	9649647	6.76752e+06	8757406	5983226	8847389	11500000	6.66671e+06	8528490	5.03864e+06	0	4529204	0	4.61694e+06	0	0	7854993	4359953	6508233	6025538	4.34638e+06	5.02012e+06	5276235
499.996	498.988					C16H14N4O9P2S	6038898	5.46392e+06	5607119	0	0	0	4.43491e+06	0	4.47321e+06	0	0	5.83864e+06	0	0	4933550	7.40279e+06	6944107	7688600	0	0	0	6.38996e+06	6.59317e+06	7284912	5132050	6204382	6594829	0	0	0	0	0	0	0	0	0	0	0	0	0	0	0	0
500.023	501.031					C18H21N4O3PS4	0	0	0	0	0	0	0	0	0	0	0	0	0	0	0	0	0	0	0	0	0	0	0	0	0	0	0	5.91947e+06	6.64628e+06	7.39414e+06	6.34103e+06	6943667	9194229	8222205	8.2301e+06	8065924	6050291	5.94371e+06	6.44239e+06	10500000	10700000	12300000	5.09496e+06
500.267	501.274					C25H37N6O3P	0	0	0	0	0	0	0	0	0	0	0	0	0	0	0	0	0	0	0	0	0	0	0	0	0	0	0	0	0	0	0	0	11700000	7140897	0	7.33071e+06	0	0	0	0	0	0	0
501.286	500.279	PE(20:4)	C25H44NO7P	501.286	-2008.64	C25H44NO7P	0	0	0	4.93472e+06	4405686	4.50427e+06	0	0	0	0	6.17875e+06	6035097	10300000	9188207	10400000	12800000	13200000	15700000	6.09567e+06	5.9691e+06	6.55094e+06	7.90942e+06	8143889	6983776	5233977	5184363	4.79105e+06	9997286	8744913	8874305	9747205	11300000	12400000	7945005	8408985	7847119	9650546	14200000	11100000	17300000	11300000	13400000	0
501.287	502.294					C26H40N5O3P	10800000	9631634	10000000	12200000	12100000	11300000	7887262	8040925	7985992	15400000	16400000	13700000	21600000	20900000	23100000	25600000	26100000	22100000	14800000	15200000	16400000	20300000	19200000	19500000	13100000	12100000	12500000	7.97418e+06	8712714	8369838	14400000	15600000	16900000	9456889	10800000	8.37207e+06	16300000	16600000	19200000	14800000	14000000	11700000	12500000
501.32	502.327					C21H59NOS5	0	0	0	0	0	0	0	0	0	0	0	0	0	0	0	0	0	0	0	0	6470843	0	0	0	0	0	0	0	0	0	0	0	0	0	0	0	0	0	0	0	0	0	0
501.326	502.334	Ile Ile Arg Thr	C22H43N7O6	501.327	2007.13	C16H44N11O5P	0	0	0	0	0	0	0	0	0	0	0	6.36681e+06	7.19001e+06	0	0	0	0	0	0	0	0	0	0	0	0	0	0	0	0	0	0	0	0	0	0	0	0	0	0	0	0	0	0
502.01	501.003					C9H22N6O8S5	0	0	0	0	0	0	0	0	0	0	0	0	0	0	0	0	0	0	0	0	0	0	0	0	0	0	0	0	0	0	0	0	4466178	0	0	0	0	0	0	0	0	0	0
502.151	501.144					C23H34O6S3	0	0	0	0	0	0	0	0	0	0	0	0	0	0	0	0	0	0	0	0	0	0	0	0	0	0	0	6.80532e+06	5052851	5052758	0	0	5694760	5.03499e+06	0	5.11569e+06	0	5.11503e+06	0	0	0	0	0
502.152	501.145					C23H34O6S3	0	0	0	0	0	0	0	0	0	0	0	0	0	0	0	0	0	0	0	0	0	0	0	0	0	0	0	0	0	0	0	0	0	0	0	0	0	0	0	8788686	5992334	8827235	0
502.25	501.243	Ala Glu Gln Arg	C19H34N8O8	502.25	-2005.73	C19H42N4O7S2	0	0	0	0	0	6.32784e+06	3730927	4.62249e+06	0	0	0	0	0	0	0	0	0	0	0	0	0	0	4363390	5179408	0	0	0	0	0	0	0	6.64327e+06	8398015	0	0	0	3.92065e+06	5437867	0	0	0	0	0
504.268	505.275					C21H28N16	0	0	0	0	0	0	4772498	0	0	0	0	0	0	0	0	0	0	0	0	0	0	0	0	0	0	0	0	0	0	0	0	6.70054e+06	8.32355e+06	0	0	4.07239e+06	5.28229e+06	4632885	0	0	0	0	0
505.358	506.365					C16H48N11O5P	0	0	0	0	0	0	0	0	0	0	0	0	0	0	0	0	0	0	0	0	0	0	0	0	0	0	0	0	0	0	0	0	0	0	0	0	5020844	5.87529e+06	0	7516030	9732482	0	6.35845e+06
505.359	506.367					C23H51N7OS2	0	0	0	0	0	0	0	0	0	0	0	0	0	0	0	0	0	0	0	0	0	0	0	4051618	0	0	0	0	0	0	0	0	0	0	0	0	0	0	0	0	0	0	0
505.764	506.771					C10H3O8PS7	0	0	0	4714790	0	0	6.57108e+06	5840179	0	0	0	0	0	0	0	0	0	0	5637826	0	0	0	0	4.43124e+06	0	0	0	0	0	0	0	0	0	0	4310890	0	5.02407e+06	5205350	5.32836e+06	0	0	0	0
506.284	507.291					C18H47N6O4PS2	0	0	0	5.76849e+06	0	0	6270135	0	7.34318e+06	0	0	0	0	0	0	0	0	0	0	0	0	0	0	0	0	0	0	0	0	4.52677e+06	8.14419e+06	7.53467e+06	11000000	7.43321e+06	6849976	6.98609e+06	5.79319e+06	6.30883e+06	5.78219e+06	0	0	0	0
507.334	508.341					C26H46N5O3P	7920646	5490228	8101564	5.21481e+06	6.59294e+06	5898736	0	4674659	0	5.68815e+06	5.3907e+06	3.94383e+06	6.30154e+06	6.31935e+06	6.48849e+06	6.75626e+06	5913639	7623196	4.94029e+06	5237577	6406941	8598953	7.07452e+06	6330122	7.47162e+06	5754372	6.46594e+06	0	0	0	0	0	4629491	0	0	0	5796817	4.33711e+06	4.03253e+06	0	3963138	0	0
507.37	508.377					C17H49N9O8	0	0	0	0	0	0	0	0	0	4.87882e+06	5.07107e+06	5.81858e+06	6270411	5302553	6.31982e+06	7245493	6.9773e+06	6568928	6173486	0	4.80349e+06	7.30505e+06	4819766	6339587	0	0	0	0	0	0	0	0	0	0	0	0	0	4.84249e+06	0	0	0	0	0
508.027	507.02					C12H33N2O3PS7	0	0	0	0	0	0	0	0	0	0	0	0	0	0	0	0	0	0	0	0	0	0	0	0	0	0	0	0	0	0	0	0	0	0	0	0	0	0	0	0	0	0	0
508.055	509.062					C13H20N10O4S4	0	0	0	0	0	0	0	0	0	0	0	0	0	0	0	0	0	0	0	0	0	0	0	0	0	0	0	6.09313e+06	5631105	4.16298e+06	4.81094e+06	0	0	4.67953e+06	3.95957e+06	5.69733e+06	0	0	0	4681924	5.97685e+06	4.7512e+06	0
508.076	507.069					C17H24N4O8S3	0	0	0	0	0	0	0	0	0	0	0	4607094	0	0	0	0	0	0	5145746	0	0	0	0	0	0	0	0	7.29212e+06	6.34801e+06	5551212	5144963	5.62395e+06	6.66241e+06	5.36716e+06	0	8051883	4.11143e+06	0	5.79351e+06	0	0	0	0
508.077	507.069					C18H28N4O3S5	0	0	0	0	0	0	0	0	0	0	0	0	0	0	0	0	0	0	0	0	0	0	0	0	0	0	0	0	0	0	0	0	0	0	0	0	0	0	0	8640949	7.51983e+06	7808157	7.92414e+06
508.304	507.296					C21H52N2O5S3	0	0	0	0	0	0	0	0	0	0	0	0	0	0	0	0	0	0	0	0	0	0	0	0	0	0	0	6377745	6666279	0	9612419	13600000	0	0	8656605	6.99129e+06	9343248	0	13700000	0	0	0	0
508.304	507.297					C21H52N2O5S3	0	0	0	0	0	4.00792e+06	0	0	0	0	0	0	0	0	0	0	0	0	0	0	0	0	0	0	0	0	0	0	0	6.36354e+06	0	0	14800000	5.32126e+06	0	0	0	14300000	0	6.7116e+06	5411416	5946974	0
508.449	507.442					C32H60O4	0	0	0	0	0	0	4109427	3.79672e+06	0	0	0	0	0	0	0	0	0	0	0	0	0	4165090	0	0	0	0	0	0	0	0	19300000	19000000	22600000	7136254	6942887	5254213	10600000	11600000	9298058	0	0	0	0
508.45	507.443					C25H60N6O2S	0	0	0	0	0	0	0	0	0	0	0	0	0	0	0	0	0	0	0	0	0	0	0	0	0	0	0	0	0	0	0	0	0	0	0	0	0	0	0	0	0	0	0
509.349	532.339					C26H48N5O3P	6153806	6623338	4785151	10000000	10400000	10200000	7.7411e+06	5576796	6.12334e+06	5842761	6543203	6719121	14700000	16000000	15500000	12800000	12900000	12400000	8199698	7543792	8244313	11400000	12700000	12800000	7.57283e+06	7.94225e+06	7409258	0	5.62402e+06	0	13900000	19200000	22200000	0	0	0	13500000	17200000	17800000	0	7.20631e+06	4.80395e+06	6811813
509.35	510.357					C26H48N5O3P	43800000	41000000	43600000	48900000	50200000	45800000	30200000	31100000	31500000	44300000	44200000	43600000	71500000	72800000	68600000	67400000	64300000	65200000	45300000	49400000	50100000	54000000	54300000	55300000	45400000	44600000	45800000	17800000	19500000	18100000	28200000	35800000	39800000	19000000	18800000	19600000	31500000	40300000	40200000	30700000	33800000	34500000	31200000
509.385	510.393	PC(O-18:0)	C26H56NO6P	509.385	1979.23	C19H56N7O4PS	6776483	4495724	5875652	5148096	5.42287e+06	4.78379e+06	0	0	4.16003e+06	4.57328e+06	4.32022e+06	0	6479311	0	5.26815e+06	4306312	0	5020995	0	5.07683e+06	0	6.4485e+06	0	6.1317e+06	0	4282862	0	0	0	0	0	0	0	0	0	0	0	5697086	0	0	0	0	0
510.101	509.094					C28H14N8OS	0	0	0	0	0	0	0	0	0	0	0	0	0	0	0	0	0	0	0	0	0	0	0	0	0	0	0	14900000	13000000	0	15500000	0	19900000	14300000	13000000	16600000	16500000	16300000	16000000	0	0	0	0
510.101	511.109					C17H19N8O9P	14900000	15400000	18100000	27400000	22800000	26800000	25700000	20600000	24600000	19400000	20200000	19900000	21800000	22700000	22500000	15700000	11300000	14100000	19400000	22400000	22200000	28500000	24600000	23900000	18300000	20300000	18400000	36600000	0	48300000	50900000	36900000	55100000	39400000	41100000	44000000	52700000	44200000	44900000	54200000	52100000	66000000	33900000
510.102	511.109					C17H19N8O9P	0	0	0	0	0	0	0	0	0	0	0	0	0	0	0	0	0	0	0	0	0	0	0	0	0	0	0	0	51000000	0	0	0	0	0	0	0	0	0	0	0	0	0	0
510.465	509.458	Propylene glycol mono- and diesters of fats and fatty acids	C32H62O4	510.465	-1973.08	C25H62N6O2S	0	0	0	0	0	0	0	0	0	0	0	0	0	0	0	0	0	0	0	0	0	0	0	0	0	0	0	7.53728e+06	7.41133e+06	0	55500000	62500000	70600000	19500000	20300000	18700000	39100000	43400000	37400000	0	0	0	0
510.465	509.458					C33H58N4	0	0	0	0	3.76417e+06	6304232	15600000	17600000	15000000	0	0	0	0	0	0	0	4713650	6.47254e+06	0	0	0	14700000	12700000	15600000	0	0	0	0	0	6.35125e+06	0	0	0	0	0	0	0	0	0	0	0	0	7.60735e+06
511.901	512.908					C19H12O5S6	4.25567e+06	5.77293e+06	6.43157e+06	5.87692e+06	7.74044e+06	6.38517e+06	5497145	5.20838e+06	5.57688e+06	5845572	6292688	6.29721e+06	5.66767e+06	6.08357e+06	6.14005e+06	8492113	6482071	9257292	9063307	6815948	8963121	9515506	6.05663e+06	7271505	6157922	6.84035e+06	6056191	0	0	0	0	0	0	0	0	0	0	0	0	0	0	0	0
512.481	511.473					C32H64O4	0	0	0	0	0	0	0	0	0	0	0	0	0	0	0	0	0	0	0	0	0	0	0	0	0	0	0	0	13700000	13000000	71700000	75700000	0	21400000	22000000	21100000	55900000	64900000	53500000	0	0	0	0
512.481	511.474					C25H64N6O2S	0	0	0	10700000	11100000	14400000	41100000	40300000	34100000	5571165	8.04222e+06	6.88767e+06	5591686	5304032	6.34611e+06	15800000	16300000	20100000	5858981	6883963	5957828	27500000	24000000	29100000	0	4.17064e+06	0	9731144	0	0	0	0	85800000	0	0	0	0	0	0	7.46891e+06	4305083	4769656	10600000
513.898	514.905					C11H18N2O5S8	0	0	0	0	4.71155e+06	0	0	0	0	4.01532e+06	0	0	4.23374e+06	0	3964363	5072697	6007920	8.1221e+06	6.01277e+06	6.26375e+06	6.19314e+06	6222258	3.77919e+06	0	0	5.5513e+06	0	0	0	0	0	0	0	0	0	0	0	0	0	0	0	0	0
513.907	514.914					C10H15N2O10PS5	0	0	0	0	0	0	0	6.11247e+06	4677978	0	0	0	0	0	4651379	4329652	4.7516e+06	0	0	0	0	6085308	4422221	4.99458e+06	0	0	4740973	0	0	0	0	0	0	0	0	0	0	0	0	0	0	0	0
513.925	512.918					C12H4N8O10P2S	0	0	5453183	0	0	0	0	0	0	0	0	4165148	0	0	4.78014e+06	5.59013e+06	0	5.44453e+06	0	0	0	5650877	5.30925e+06	6.57899e+06	0	4.86282e+06	0	0	0	0	0	0	0	0	0	0	0	0	0	0	0	0	0
515.292	514.285	Taurallocholic acid	C26H45NO7S	515.292	-1953.65	C28H42N3O4P	5.76832e+06	6984767	6219092	0	0	4.72399e+06	0	0	0	0	0	0	0	0	0	0	0	0	0	0	0	0	0	0	0	0	0	0	0	0	0	0	0	0	0	0	0	0	0	0	0	0	8429413
515.304	172.775					C18H37N13O5	12000000	0	0	0	0	0	7313118	0	0	0	0	10100000	25700000	21800000	22700000	20600000	21600000	21000000	16300000	15000000	0	18400000	19000000	21100000	16100000	16800000	0	0	0	0	24100000	29000000	34700000	0	0	0	18000000	29500000	26800000	9314073	0	0	0
515.763	514.755					C12H5O5PS8	0	0	0	9703406	5.80921e+06	7.0237e+06	7.66297e+06	9565658	7778874	0	0	5.70338e+06	0	0	0	0	0	0	0	0	0	6832660	6.68699e+06	6.27051e+06	0	6265066	0	7320705	0	5709827	0	6.59252e+06	5.84277e+06	0	0	5.33286e+06	6965345	7082152	7618601	6.2463e+06	0	4.6041e+06	0
516.026	515.019					C10H24N6O8S5	0	0	0	0	0	0	0	0	0	0	0	0	0	0	0	0	0	0	0	0	0	0	0	0	0	0	0	11800000	0	8776239	7663002	9206672	0	7.3427e+06	8837984	10200000	8809440	11300000	11700000	0	0	0	0
516.026	515.019					C17H8N8O12	14700000	13700000	14700000	18900000	12600000	16500000	11500000	11900000	10100000	13900000	13900000	14800000	12500000	12400000	13200000	21500000	16800000	20600000	18900000	16100000	16600000	16300000	17500000	18400000	11500000	16100000	11800000	0	8577251	0	0	0	12400000	0	0	0	0	0	0	17400000	14100000	14400000	14200000
516.106	515.099					C20H26N2O10P2	0	0	0	9145865	5040739	7.30043e+06	6450830	7127162	5.60578e+06	0	5.49548e+06	4247945	0	0	0	0	0	0	4933822	5.68892e+06	5339610	5.70587e+06	5341293	4.79471e+06	4581032	0	0	11500000	9603454	8.03611e+06	4.47282e+06	6.79508e+06	5962888	7.00573e+06	0	8.28134e+06	7.89916e+06	7.37922e+06	7392705	20800000	11600000	14500000	8445261
516.11	515.103					C18H24N6O8S2	0	0	0	0	0	0	0	0	0	0	0	0	0	0	0	0	0	0	0	0	0	0	0	0	0	0	0	5.36309e+06	5.88904e+06	4.86256e+06	0	0	5.26239e+06	0	0	0	0	0	0	0	5116550	0	0
516.118	515.111					C15H24N4O16	27500000	29500000	32600000	28500000	24600000	30200000	36200000	35500000	33700000	25200000	25200000	29000000	25200000	26600000	28200000	25100000	23700000	27100000	27000000	23000000	22900000	42400000	48700000	44700000	26900000	32300000	30000000	109000000	108000000	93200000	72000000	85700000	96900000	43900000	50900000	57700000	66500000	78300000	79500000	117000000	87100000	79300000	81000000
516.121	515.114					C14H33N2O12PS2	0	0	0	0	0	0	0	0	0	0	0	0	0	0	0	0	0	0	0	0	0	0	0	0	0	0	0	8339239	6.50386e+06	5444155	4625001	0	5.64958e+06	0	0	0	4639200	5.09869e+06	6.02222e+06	0	0	0	0
516.122	515.115					C15H37N2O7PS4	0	0	0	0	0	0	0	0	0	0	0	0	0	0	0	0	0	0	0	0	0	0	0	0	0	0	0	0	0	0	0	0	0	0	0	0	0	0	0	6.98339e+06	0	7186285	0
517.305	518.313	Ile Met Arg Val	C22H43N7O5S	517.305	1948.83	C23H47N7S3	0	0	0	0	0	0	0	0	0	0	0	0	8097381	0	0	5.05301e+06	0	0	0	0	4.32703e+06	5.40772e+06	5229503	6.12275e+06	0	0	0	0	0	0	0	5720334	8069040	0	0	0	0	7.66502e+06	0	0	0	0	0
517.321	173.448						0	0	0	0	0	0	0	0	5676520	0	4292123	0	0	0	0	0	0	0	0	0	0	0	0	0	0	0	0	3.92849e+06	0	3.87868e+06	0	0	0	0	0	0	0	0	0	0	0	0	4719424
517.322	173.448	Asp Lys Lys Lys	C22H43N7O7	517.322	-664720	C30H47NO4S	33600000	34000000	34200000	27900000	27700000	26400000	22100000	21800000	23400000	39000000	36700000	37200000	59000000	59400000	57700000	58600000	59700000	61200000	45500000	46300000	46100000	53200000	52100000	55300000	52100000	51800000	51000000	13100000	16200000	16200000	26600000	32400000	37100000	17300000	16900000	17100000	31600000	39500000	37600000	21700000	23500000	22900000	22500000
517.323	518.33					C30H47NO4S	6.1133e+06	5800566	0	0	0	0	4.74204e+06	4636762	0	0	0	0	0	0	0	0	0	0	0	0	0	0	0	0	0	0	0	0	0	0	10200000	0	0	0	4.24223e+06	0	0	0	12500000	0	0	0	0
517.325	518.332					C18H51N3O11S	0	0	0	0	5182923	0	0	0	0	0	0	0	0	0	0	0	0	0	5.65353e+06	0	0	0	0	0	0	0	0	0	0	0	6.63142e+06	0	0	0	0	0	0	9307014	0	0	0	0	0
517.326	518.333					C20H59N3OS5	0	0	0	0	0	0	0	0	0	0	0	0	0	0	6.57581e+06	0	5.42119e+06	0	0	0	0	5.21504e+06	0	0	0	0	4868281	0	0	0	0	6.12727e+06	7.2509e+06	0	0	0	5928128	5169422	0	0	0	0	0
517.76	516.753					C11H3O8PS7	0	0	0	8618638	7369331	8.25652e+06	6854892	8.24078e+06	8035717	0	0	0	0	0	0	0	0	0	0	3598916	0	6.33389e+06	6.61526e+06	6.12256e+06	0	4541894	4029283	4801285	6.53061e+06	5.22785e+06	5.84005e+06	4875871	0	4.23915e+06	0	5234704	0	6098201	0	5716406	0	0	5.10716e+06
518.307	517.3	Lys Thr Leu Thr Gly	C22H42N6O8	518.306	-1942.56	C23H54N2O2S4	0	0	0	0	0	0	0	0	0	0	0	0	0	0	0	0	0	0	0	0	0	0	0	0	0	0	0	0	0	0	9171236	9624741	11300000	3.45839e+06	0	0	8617865	9223770	6.80818e+06	0	0	0	0
519.319	520.326					C21H49N3O9S	5190358	5190427	0	0	0	0	0	0	0	6395715	0	0	9161494	9177100	10200000	10100000	8871588	8570888	6268616	0	0	9397999	8118832	9188271	8857567	7602862	6.8701e+06	0	0	0	0	0	12000000	0	0	0	6.93046e+06	0	0	4447744	0	0	0
519.327	520.334					C18H42N13O3P	15300000	0	0	0	13500000	0	9535135	10800000	8901544	16700000	15200000	16500000	0	0	0	0	0	0	19500000	21400000	20000000	0	0	0	0	0	0	4895968	6383299	7576774	10600000	13700000	15800000	7773459	7446642	6998678	0	15300000	17300000	11900000	9774823	10700000	11200000
519.334	520.341					C27H46N5O3P	871000000	871000000	891000000	662000000	664000000	648000000	531000000	561000000	563000000	931000000	918000000	916000000	1610000000	1610000000	1630000000	1570000000	1600000000	1630000000	1100000000	1140000000	1140000000	1420000000	1420000000	1510000000	1320000000	1330000000	1320000000	368000000	390000000	402000000	613000000	741000000	843000000	441000000	454000000	453000000	764000000	894000000	886000000	563000000	569000000	583000000	575000000
519.338	174.12					C22H45N7O7	21600000	21700000	22800000	17500000	17800000	0	0	0	14500000	24400000	22400000	24700000	22800000	25200000	25000000	33200000	37400000	35700000	28200000	31100000	28500000	33000000	30800000	36000000	22700000	22400000	23000000	0	0	0	0	0	0	0	0	0	13800000	0	17200000	0	0	0	0
519.339	520.346					C23H41N11O3	23900000	25100000	27500000	18900000	20900000	19800000	14400000	0	0	26700000	25300000	26200000	0	0	0	0	0	0	32600000	33000000	33500000	0	0	0	37200000	0	0	8943917	10800000	12100000	16500000	21100000	0	13500000	12700000	11900000	23200000	25400000	24100000	17100000	16600000	16700000	16800000
519.341	520.348					C21H46N9O4P	15300000	0	14000000	8862729	10200000	9776385	10500000	7926735	8000357	0	0	14800000	0	0	0	0	0	0	0	17100000	0	0	0	0	0	0	0	0	6206806	0	0	11600000	14000000	0	0	7.14809e+06	0	14500000	0	0	9847551	9812945	0
519.343	520.35	Phe Ile Ile Lys	C27H45N5O5	519.342	1940.61	C20H45N11O3S	7792725	8945910	0	8020189	7.35012e+06	6739367	0	6307724	6.16378e+06	7966017	10000000	9143278	0	16100000	0	0	0	0	11200000	0	11100000	0	0	0	13500000	13900000	0	0	0	0	6044798	6.8898e+06	8503682	0	5242988	0	8760307	9857008	8923973	5920325	0	4.95983e+06	7.16184e+06
519.344	520.352					C18H50N9O4PS	6012015	0	5942890	4651268	0	0	0	0	0	0	6091846	0	0	0	0	10700000	0	0	0	7685469	0	8792954	0	0	0	0	0	0	0	0	0	0	0	0	0	0	0	0	6.18226e+06	0	0	4.56994e+06	0
519.346	520.354					C25H53N5S3	4536343	0	0	0	0	0	0	0	0	0	0	0	0	7575055	0	0	8.02537e+06	0	0	6637814	0	0	7.85961e+06	0	0	7.95672e+06	0	0	0	0	0	0	0	0	0	0	0	6.18348e+06	0	0	0	0	0
519.348	520.355						0	0	0	0	0	0	0	0	0	4.10655e+06	0	0	7068771	0	7023018	0	0	6976164	4.90546e+06	0	0	5.36272e+06	5.57853e+06	0	5118669	0	0	0	0	0	0	0	0	0	0	0	0	0	4.88275e+06	0	0	0	0
520.341	521.348	Cucurbitacin P	C30H48O7	520.34	1937.35	C23H48N6O5S	16200000	14600000	0	0	11700000	11800000	9542366	10300000	9985057	16900000	15400000	14900000	28700000	27800000	30300000	27800000	0	0	0	20800000	19800000	24400000	24400000	0	22800000	23100000	22400000	8441668	0	7.26391e+06	9263782	13300000	13400000	7.81e+06	8507461	0	12700000	0	14700000	9959755	9402789	9342825	10100000
520.344	521.352	Linoleic Acid-biotin	C28H48N4O3S	520.345	1935.04	C28H56O2S3	0	0	0	0	0	0	0	0	0	0	0	0	0	0	0	0	0	0	0	4.87786e+06	4847213	6234183	0	0	0	0	0	0	0	0	0	0	0	0	0	0	0	0	0	0	0	0	0
521.337	522.345					C23H43N11OS	0	0	0	0	0	7.16032e+06	0	0	0	0	0	0	0	0	0	0	0	0	0	0	0	0	0	0	0	0	0	0	0	5.34157e+06	0	0	0	0	0	0	0	0	0	0	6212758	0	5965245
521.35	522.357					C25H51N3O6S	613000000	601000000	610000000	468000000	459000000	449000000	360000000	383000000	375000000	600000000	589000000	594000000	718000000	731000000	727000000	1030000000	1030000000	1050000000	754000000	786000000	785000000	975000000	956000000	1020000000	658000000	653000000	631000000	173000000	174000000	183000000	294000000	365000000	412000000	190000000	198000000	194000000	366000000	440000000	436000000	268000000	276000000	275000000	276000000
521.352	174.791					C21H51N3O11	18900000	0	0	15700000	0	0	11500000	12200000	0	24400000	25000000	26100000	37700000	36000000	36800000	37300000	35500000	36700000	30300000	29900000	33700000	28500000	28900000	31900000	0	19700000	18200000	0	0	0	0	0	16300000	0	0	0	0	14700000	0	0	0	0	0
521.353	522.36					C24H52N5O3PS	0	0	0	0	0	0	25500000	0	0	0	0	0	0	0	0	0	0	0	0	0	0	0	0	0	0	0	0	0	0	0	0	25500000	0	0	0	0	0	0	0	0	0	0	0
521.354	174.792					C22H47N7O7	27100000	27800000	29400000	30700000	30300000	29700000	20700000	20800000	19000000	49000000	47000000	51700000	45600000	54000000	48200000	50100000	51200000	53500000	50800000	51800000	52000000	45800000	40500000	43200000	33700000	34100000	31700000	24800000	26600000	25900000	36700000	43800000	52300000	25600000	26300000	27400000	42200000	51300000	47400000	50200000	52200000	51000000	45000000
521.355	522.362					C23H51N7O2S2	18200000	17100000	18600000	13000000	14100000	12600000	9173575	11500000	11300000	16500000	16500000	0	20100000	20900000	0	0	30200000	0	22000000	22500000	23800000	28800000	28400000	28700000	18900000	18000000	18900000	0	0	0	8572231	9055129	11800000	0	0	6.19733e+06	9824302	0	13100000	0	8.02694e+06	0	8900875
521.357	522.364					C26H51NO9	9229169	0	0	0	0	0	6.04742e+06	6995117	0	9806349	9612391	11000000	0	12700000	0	0	16000000	17000000	12500000	12400000	11600000	16100000	0	17100000	10600000	0	10100000	0	0	0	0	5.91555e+06	0	0	0	0	5881934	7.94486e+06	6737419	0	0	0	0
521.358	522.366					C20H47N11O3S	6.57936e+06	0	7.01861e+06	0	0	0	0	0	0	7197414	0	5.50267e+06	7934368	0	6.9815e+06	10900000	9609356	10700000	6.49779e+06	8054350	0	0	8914342	0	7.11168e+06	6830043	0	0	0	0	0	0	0	0	0	0	0	0	0	0	0	0	0
521.36	544.349					C23H55NO9S	0	0	0	0	0	0	0	0	0	7.12825e+06	0	0	0	0	0	10200000	10200000	0	6.76644e+06	8.31779e+06	8567977	9716705	0	0	7092502	0	0	0	0	0	0	0	0	0	0	0	0	0	0	0	0	0	0
521.93	522.937					C14H4N8O9P2S	4697564	0	4229600	4581277	0	5289450	6.09644e+06	4.84411e+06	0	0	0	4.5221e+06	5.15033e+06	4.24226e+06	5488742	6940567	5.34093e+06	4.26712e+06	5551040	5.25134e+06	6092391	6787227	5.81472e+06	4597896	0	0	4.56411e+06	0	0	0	0	0	0	0	0	0	0	0	0	0	0	0	0
521.96	522.967					C11H7N8O13PS	0	4119336	0	0	0	0	4.20897e+06	0	0	0	0	0	0	0	0	3.89899e+06	0	0	0	0	0	0	0	0	0	4570079	4.81451e+06	0	0	0	0	0	0	0	0	0	0	3.52899e+06	0	0	0	0	0
522.043	521.035					C14H12N12O7P2	0	0	0	0	0	0	0	0	0	0	0	0	0	0	0	0	0	0	0	0	0	0	0	0	0	0	0	0	0	10800000	0	0	0	4.82975e+06	5290726	7.04767e+06	0	0	0	0	0	0	0
522.043	521.036					C19H25O9P3S	16100000	18100000	20100000	10800000	10600000	10900000	13300000	14200000	12800000	11800000	13400000	13500000	13800000	12900000	12700000	23600000	24200000	29400000	13600000	11900000	12300000	17200000	22800000	20900000	16300000	20200000	18400000	11100000	11400000	0	8403962	10100000	11000000	0	0	0	8639815	10100000	10900000	9962374	8.02815e+06	10400000	15900000
522.341	523.349	Polysorbate 20	C26H50O10	522.34	1930.39	C20H62N2O2S5	0	0	0	0	0	0	0	0	0	0	0	0	5681167	6790500	0	5391096	0	0	0	0	0	0	6161117	0	4370452	0	5.96702e+06	0	0	0	0	0	0	0	0	0	0	4.12163e+06	0	0	0	0	0
522.342	523.35					C28H58S4	0	0	0	0	0	0	0	0	0	0	0	0	0	0	5957752	0	6168048	0	4672490	0	0	0	0	0	0	5.45834e+06	0	0	0	0	0	0	0	0	0	0	0	0	0	0	0	0	0
522.345	523.353					C25H62S5	0	4858176	0	0	0	0	0	0	0	0	0	0	6.07185e+06	0	0	7.93978e+06	6589246	5552069	0	5383092	0	7.45554e+06	0	0	0	0	0	0	0	0	0	0	0	0	0	0	0	0	0	0	0	0	0
522.356	523.364					C23H50N6O5S	0	9905556	10000000	0	0	7481729	7.05364e+06	5.56679e+06	5.96907e+06	9394945	9837414	9519601	12600000	0	12100000	17800000	18000000	18400000	13500000	13500000	13400000	18000000	16100000	16600000	11200000	12100000	11400000	0	0	0	4682861	5537622	6508515	0	0	0	0	7605987	7451291	0	5692846	0	5893706
523.342	524.349					C21H54N3O7PS	0	0	0	0	0	0	0	0	0	0	0	0	0	0	0	0	0	0	0	0	0	0	0	0	0	0	0	0	0	0	0	0	0	0	0	0	0	0	0	0	0	0	0
523.349	524.356					C33H49NO2S	0	5372301	0	0	0	0	0	0	0	0	0	0	0	0	0	0	0	0	0	0	0	0	0	0	0	0	0	0	0	0	0	0	0	0	0	0	0	0	5.20951e+06	5117489	0	5076534	0
523.351	524.358					C22H57N3O4S3	0	0	0	0	0	0	0	0	0	0	0	0	0	0	0	0	0	0	0	0	0	0	0	0	0	0	0	0	0	0	0	0	0	0	0	0	6517366	0	0	0	8752925	0	0
523.352	524.36					C22H49N7O5S	0	0	0	0	0	7741772	5241324	0	0	12700000	11600000	11200000	13600000	15300000	13800000	16900000	0	17900000	11600000	12500000	14000000	16000000	0	14400000	9207653	0	0	0	0	0	6178392	8.34748e+06	0	0	0	0	0	0	0	7002191	7.00505e+06	9847517	0
523.355	524.362					C19H53N7O5S2	0	17100000	15600000	14400000	14300000	13500000	10500000	10600000	10600000	21400000	20900000	22300000	26400000	24800000	27200000	31600000	34200000	30700000	26800000	23400000	24900000	28400000	25000000	0	19000000	19200000	17200000	8439821	8431217	8792429	11600000	14700000	15600000	8.13109e+06	7.25711e+06	9335631	12800000	17500000	15900000	14100000	14300000	13800000	12200000
523.358	524.365					C18H46N13O3P	0	0	0	0	29500000	0	21000000	0	0	0	0	0	0	0	0	0	0	0	0	0	0	0	0	0	0	0	0	15300000	15600000	18300000	22500000	29200000	30700000	14700000	15500000	16600000	28900000	33300000	34000000	28900000	0	0	27100000
523.365	524.372					C27H50N5O3P	1230000000	1210000000	1220000000	1200000000	1210000000	1190000000	845000000	878000000	866000000	1910000000	1920000000	1940000000	2320000000	2400000000	2400000000	2420000000	2420000000	2420000000	2000000000	2150000000	2210000000	2010000000	1920000000	2060000000	1420000000	1420000000	1350000000	756000000	803000000	821000000	1150000000	1410000000	1590000000	757000000	795000000	811000000	1390000000	1670000000	1680000000	1450000000	1550000000	1610000000	1380000000
523.371	524.378					C23H45N11O3	0	0	0	0	0	0	0	0	0	0	0	0	0	0	0	0	0	0	0	0	0	0	0	0	0	0	0	0	22500000	23700000	32700000	0	0	0	0	0	0	0	0	41800000	0	0	0
523.372	524.38					C21H50N9O4P	0	0	0	0	0	0	0	0	0	0	0	0	0	0	0	0	0	0	0	0	0	0	0	0	0	0	0	11300000	12500000	12100000	0	0	0	0	0	12200000	0	0	0	0	0	0	0
523.374	524.381					C20H49N11O3S	0	0	0	0	0	0	0	0	8968564	0	0	0	0	0	0	0	0	0	0	0	0	0	0	0	0	0	0	7.17444e+06	7109292	0	11300000	14600000	0	7426806	6.76859e+06	0	0	0	0	0	0	15400000	0
523.376	524.383					C18H54N9O4PS	0	0	0	0	0	0	0	0	0	0	0	0	0	0	0	0	0	0	0	0	0	0	0	0	0	0	0	0	0	6.27894e+06	8.21049e+06	9475222	11900000	0	6.43915e+06	0	9492942	11100000	11000000	8512741	0	10800000	0
523.378	524.385						0	0	0	0	0	0	5035928	0	0	0	9934845	0	0	0	0	0	0	0	0	0	0	0	0	0	0	0	0	0	0	0	0	6.55667e+06	0	0	0	0	7.05467e+06	0	0	7.95938e+06	9025783	0	0
523.379	524.387						0	0	0	0	0	0	0	0	0	0	0	0	0	0	0	0	0	0	0	0	0	0	0	0	0	0	0	0	0	0	0	0	7.50551e+06	0	0	0	5209218	6198474	6684689	5.88008e+06	0	0	5624702
523.381	524.388					C22H61N5S4	0	0	0	0	4369945	0	0	0	0	0	0	6.89551e+06	0	0	0	0	0	0	0	0	0	0	0	0	0	0	0	0	0	0	0	0	0	0	0	0	0	6.28332e+06	5640752	0	0	0	0
523.383	524.39						0	0	0	0	0	0	0	0	0	0	6.12312e+06	0	0	0	0	8294059	0	0	6476784	0	0	0	0	0	0	0	0	0	0	0	0	5247460	0	0	0	0	0	0	0	0	0	4.97438e+06	0
523.385	524.392					C26H49N7O4	0	0	0	0	0	0	0	0	0	0	0	0	0	0	0	0	0	0	4743761	0	4979560	0	0	0	0	0	0	0	0	0	0	0	5.43683e+06	0	0	0	0	4671110	0	0	0	0	0
523.387	524.394					C22H57N3O8S	0	0	0	0	0	0	0	0	0	0	0	0	0	0	0	5.35683e+06	0	0	0	0	0	4.21772e+06	0	0	0	0	0	0	0	0	0	0	0	0	0	0	0	0	0	0	0	0	0
523.388	524.396					C31H49N5O2	0	0	0	0	0	0	0	0	0	0	0	0	4.24432e+06	4.69518e+06	0	0	4694136	5.21114e+06	0	0	0	0	0	0	0	0	0	0	0	0	0	0	0	0	0	0	0	0	0	0	0	0	0
523.39	524.397					C29H54N3O3P	0	0	0	0	0	0	0	0	0	0	0	0	0	0	0	0	0	0	0	0	0	0	0	0	0	0	0	0	0	0	0	0	0	0	0	0	0	0	0	0	0	0	0
524.05	525.057					C21H32OS7	0	0	0	0	0	0	0	0	0	0	0	0	0	0	0	0	0	0	0	0	0	0	0	0	0	0	0	4.66487e+06	6.53317e+06	0	0	0	0	0	0	4.80263e+06	0	0	0	4.83936e+06	0	4.03931e+06	0
524.361	525.368					C16H48N10O9	4433918	0	0	0	0	0	0	0	0	0	0	0	9688483	0	9412548	0	10900000	9761078	0	8.38282e+06	0	9353316	8954836	8638263	5.88121e+06	5.85721e+06	0	0	0	0	0	0	0	0	0	0	0	0	0	0	0	0	0
524.372	525.379					C23H52N6O5S	0	0	0	0	0	21100000	12700000	0	0	33800000	0	34500000	0	0	0	0	0	0	36600000	0	0	0	0	0	0	0	0	13400000	14000000	16000000	18200000	24700000	25800000	0	0	14100000	23100000	29300000	27500000	0	0	0	0
524.376	525.383					C28H60O2S3	0	0	0	0	0	0	0	6.7952e+06	0	0	0	0	0	0	0	0	0	0	0	0	0	0	0	0	0	0	0	7.20984e+06	7279790	5.40182e+06	8324293	0	0	0	6547646	6867916	10100000	10800000	10700000	0	0	0	0
524.379	525.386					C17H52N10O6S	0	0	4.18151e+06	4737236	0	0	0	0	0	0	0	0	5626570	0	7.06016e+06	0	0	6286318	0	5747526	5.68905e+06	5.8057e+06	4.82895e+06	6.91459e+06	0	4.73097e+06	4.41116e+06	0	0	0	0	0	0	0	0	0	0	0	0	0	0	0	0
525.286	524.278	PE(22:6)	C27H44NO7P	525.285	-1917.4	C27H44NO7P	0	0	0	0	0	0	0	0	0	0	0	0	0	0	0	0	0	0	0	0	0	0	0	0	0	0	0	13600000	0	13200000	15700000	18900000	0	11900000	12700000	11500000	0	17500000	17100000	0	0	0	0
525.286	524.279					C20H44N7O5PS	5.8372e+06	5.346e+06	6256029	8.2936e+06	7.02816e+06	8.38496e+06	0	0	0	5.61412e+06	0	5.38977e+06	12100000	8184264	8389771	12800000	12000000	13900000	5.57005e+06	8266628	6.66408e+06	7642749	6.00057e+06	7.5318e+06	0	0	5.24789e+06	0	14100000	0	0	0	21400000	0	0	0	17200000	0	0	22700000	15100000	18400000	3.73258e+06
525.287	526.294					C28H40N5O3P	19600000	19900000	22000000	22800000	21200000	21200000	18500000	17500000	16500000	13500000	16500000	15100000	22700000	22100000	22300000	25700000	25700000	27100000	13700000	14100000	15500000	21300000	23000000	22600000	11800000	12000000	15000000	12800000	14100000	16200000	20700000	27200000	29800000	13400000	13000000	15800000	26200000	29500000	30700000	18900000	19700000	18900000	16800000
525.368	526.376					C28H52N3O4P	0	12900000	15000000	13100000	12100000	12500000	8681803	9754488	9454431	20500000	21400000	21700000	24900000	24600000	25200000	25500000	28400000	27800000	21600000	24100000	24700000	23200000	20600000	21900000	15700000	15800000	14300000	0	0	0	11200000	15700000	18700000	0	0	0	15200000	16900000	19200000	0	0	0	0
525.369	526.376					C23H47N11OS	0	0	0	0	0	0	0	0	0	0	0	0	0	0	0	0	0	0	0	0	0	0	0	0	0	0	0	8685459	0	0	0	0	0	8160863	10000000	9868187	0	0	0	17300000	18600000	20700000	15500000
525.376	526.383					C17H47N15O2S	0	0	0	0	0	0	0	0	0	5141628	0	0	6956389	5954849	5644914	8362594	8765203	7.57235e+06	5.86904e+06	0	6.90673e+06	5.17799e+06	7.01611e+06	0	0	0	0	0	0	0	0	0	0	0	0	0	0	0	4879261	0	0	0	0
525.896	524.889					C12H7N4O12PS3	0	0	0	4.77068e+06	4257803	0	0	0	0	0	0	0	0	0	0	4533068	4970809	4188888	5.1544e+06	5428154	5261357	0	0	0	0	0	0	0	0	0	0	0	0	0	0	0	0	0	0	0	0	0	0
526.176	527.184					C21H31N6O6PS	12400000	11300000	10900000	0	6.8996e+06	5.77691e+06	9501462	8.35951e+06	9510302	8430222	7.62962e+06	10200000	13100000	12900000	11600000	11800000	14300000	13300000	7802659	8172489	8664456	13200000	14400000	13000000	12500000	12500000	10200000	7.30562e+06	8277184	0	10700000	13200000	15300000	0	0	4672861	14000000	12200000	14400000	0	0	7101856	8454934
526.177	527.184					C29H27N4O4P	0	0	0	5.40848e+06	0	0	0	0	0	0	0	0	0	0	0	0	0	0	0	0	0	0	0	0	0	0	0	0	0	8593209	0	0	0	5822001	0	0	0	0	0	6.81908e+06	7090651	0	0
526.393	527.4					C26H59N2O4PS	5864015	7133119	7.89439e+06	8638858	0	7439619	8719821	9095643	10000000	6426656	6804224	8.18601e+06	0	6194458	6.56517e+06	6.34046e+06	6378740	6415054	7250874	6410511	7068929	7.24207e+06	8084526	8788486	8.10895e+06	7377306	8702735	11000000	10700000	9517162	11800000	10800000	12700000	10200000	10300000	11600000	11900000	13300000	10300000	8993915	8906301	8724512	8399639
527.015	528.023					C18H26NO5PS5	0	0	0	0	0	0	0	0	0	0	0	0	0	0	5817632	0	0	0	0	0	0	0	0	0	0	4581052	0	0	0	0	0	0	0	0	0	0	0	0	0	0	0	0	0
527.893	526.886					C15H8N6O4S6	0	4.1931e+06	0	5.20221e+06	0	0	0	0	0	0	0	0	0	0	0	0	0	4.79549e+06	4.88764e+06	4216720	0	0	0	0	0	0	0	0	0	0	0	0	0	0	0	0	0	0	0	0	0	0	0
527.996	526.988					C11H28O11S6	4.78721e+06	0	5.79416e+06	7235385	5.52634e+06	4899700	0	0	0	0	4972343	0	0	0	0	0	5.04823e+06	4694408	4.84099e+06	0	5452183	5394312	6.23438e+06	4906939	4.1603e+06	0	0	0	0	0	0	0	0	0	0	0	0	0	5086483	6197577	4.60131e+06	0	0
528.009	527.002					C34H8O5S	6.18301e+06	8412271	8.28166e+06	0	0	0	0	0	0	0	0	0	0	5167090	6994610	8291506	7642347	6.19847e+06	0	0	0	5.4539e+06	5.55675e+06	6.36485e+06	0	0	0	0	0	0	0	0	0	0	0	0	0	0	0	0	0	0	0
531.309	530.302					C26H42N7O3P	0	0	0	0	0	0	0	0	0	0	0	0	0	0	0	0	0	0	0	0	0	0	0	0	0	0	0	19600000	16100000	17300000	0	0	0	18400000	0	23000000	22000000	0	0	0	0	0	0
531.31	530.302					C22H50N3O7PS	20700000	19800000	22100000	29800000	21000000	27900000	19000000	19600000	17600000	23900000	22300000	21500000	34300000	35000000	36000000	48600000	41800000	43700000	35000000	27800000	29800000	29000000	36500000	35400000	23200000	25400000	23100000	0	0	0	19400000	22900000	23600000	0	22400000	0	0	22900000	22900000	27200000	25100000	28000000	28600000
531.912	530.905					C10H5N12O5PS4	0	0	0	0	0	0	0	0	0	0	0	0	0	0	0	0	0	0	0	0	0	0	0	0	0	0	0	0	5.97213e+06	7.05163e+06	0	6.14012e+06	0	0	0	0	6.19211e+06	8072427	0	0	0	0	0
531.913	530.906					C8H8N10O8S5	14300000	14600000	15700000	12500000	7961034	12500000	10900000	11200000	11000000	10800000	12300000	14400000	9971741	8811594	11900000	22100000	21700000	23300000	12100000	11700000	10400000	17400000	19000000	19800000	12100000	15900000	13300000	0	0	0	5554738	0	6.8344e+06	0	0	0	0	0	8573480	8827931	8.10349e+06	5.65001e+06	8972471
532.083	531.076					C12H22N8O12P2	0	0	0	0	0	0	0	0	0	0	0	0	0	0	0	0	0	0	0	0	0	0	0	0	0	0	0	25600000	24000000	21300000	21700000	23400000	26100000	17700000	24700000	25300000	22700000	23000000	25900000	0	0	0	0
532.084	531.076					C18H21N4O13P	9053780	9658102	11100000	14400000	12800000	15600000	11900000	11400000	12400000	9348271	10600000	12800000	10400000	10200000	11800000	7610359	8.07111e+06	9079865	13800000	14000000	13100000	11200000	13400000	11700000	7.756e+06	9999990	9355734	0	0	0	0	0	0	0	0	0	0	0	0	48600000	34800000	35000000	25600000
532.092	531.085					C39H16OS	0	0	0	0	0	0	0	0	0	0	0	0	0	0	0	0	0	0	0	0	0	0	0	0	0	0	0	5211561	4.47822e+06	5.48417e+06	0	4.15818e+06	5067428	0	0	0	0	0	0	0	0	0	0
533.306	532.299					C23H43N5O9	0	0	0	0	0	0	0	0	0	0	0	0	0	0	0	0	0	0	0	0	0	0	0	0	0	0	0	5.70139e+06	4.67656e+06	4.66617e+06	7.11516e+06	0	0	5.63659e+06	0	7.61319e+06	6.69275e+06	5.92137e+06	0	0	0	0	0
533.307	532.299	His His Ile Lys	C24H39N9O5	533.307	-1889.96	C16H43N11O7S	7539344	8707568	8.18686e+06	8522335	7.19464e+06	8388213	6.05684e+06	6.99536e+06	5.92385e+06	5.89451e+06	7.19148e+06	8521127	11500000	11200000	11600000	15600000	14600000	13600000	11000000	8346774	8920066	11100000	12400000	11400000	8451772	10500000	6033159	0	0	0	0	6034771	8841649	0	5839138	0	0	0	7.4282e+06	9649201	8955416	8630341	10000000
533.91	532.902					C23H5O10P3	0	0	0	0	0	0	0	0	0	0	0	0	0	0	0	0	0	0	0	0	0	0	0	0	0	0	0	6137009	7.6411e+06	5.91421e+06	4459828	4285093	0	0	0	0	7.03459e+06	7198702	0	0	0	0	0
533.91	532.903					C15H10N4O8S5	14100000	12000000	16500000	13200000	8785438	11900000	10100000	10500000	10400000	11900000	9378321	12800000	7885761	9858311	12700000	20800000	21500000	21300000	11500000	11000000	7.502e+06	15300000	18200000	20100000	14200000	16500000	13500000	0	0	0	0	0	7.51119e+06	0	0	0	0	0	8401561	9441608	6.18309e+06	5.32308e+06	7839071
534.465	533.458					C27H62N6O2S	0	0	0	0	0	0	8326173	7.92248e+06	6.19042e+06	0	0	0	0	0	0	4.63736e+06	0	0	0	0	0	8205790	6.46924e+06	7.8339e+06	0	0	0	4420121	4.85371e+06	0	42900000	49900000	49000000	10100000	10100000	10500000	28800000	31500000	24000000	0	0	0	0
535.365	536.372					C28H50N5O3P	0	0	0	0	0	0	0	0	0	0	0	4613768	6829627	5.79598e+06	0	5.51003e+06	5553570	6.89603e+06	4925138	4466376	6669225	5.40128e+06	5.4205e+06	7054820	0	5.02134e+06	6070802	0	0	0	0	0	0	0	0	0	0	0	0	0	0	0	0
535.907	534.9					C16H5N6O8PS3	0	5.96394e+06	4739041	0	0	0	0	0	0	0	0	3.98657e+06	4013229	0	3.95667e+06	5.10759e+06	5264199	7.10031e+06	5.13837e+06	4600906	0	7.41005e+06	0	6.09459e+06	5174940	0	0	0	0	0	0	0	4.07338e+06	0	0	0	0	0	0	0	0	0	0
535.955	534.947					C14H12N6O9S4	4.87577e+06	5640433	5273431	0	0	0	0	4.1725e+06	0	0	0	4440299	0	0	0	5492518	5.48336e+06	5512955	0	0	0	5.55974e+06	4538733	5.5717e+06	4521493	0	5.00025e+06	0	0	0	0	0	0	0	0	0	0	0	0	0	0	0	0
536.481	535.474	POHSA	C34H64O4	536.481	-1876.73	C27H64N6O2S	0	0	0	14300000	13900000	17700000	42500000	43400000	36400000	8701353	9290002	8822276	6850989	6656274	6180335	11600000	9463049	14100000	7435678	6.94309e+06	7048147	28900000	25000000	30800000	0	0	0	14400000	12900000	13900000	134000000	148000000	156000000	31600000	33400000	31400000	90000000	103000000	85600000	0	0	0	11100000
537.38	538.388	PC(O-19:0)	C27H56NO7P	537.379	1876.31	C28H52N5O3P	25700000	28300000	27600000	28900000	29500000	30000000	23700000	23500000	22300000	33900000	36500000	37600000	58000000	60000000	59500000	50600000	51600000	53700000	39100000	43700000	45500000	44100000	43500000	46500000	41800000	43100000	41900000	0	6.78868e+06	0	9705462	10200000	11800000	0	6172426	7925791	9103712	10800000	11300000	0	0	12000000	12700000
537.381	538.388					C28H52N5O3P	0	0	0	0	0	0	0	0	0	0	0	0	0	0	0	0	0	0	0	0	0	0	0	0	0	0	0	5.00189e+06	0	5795214	0	0	0	6446832	0	0	0	0	0	9640963	11400000	0	0
538.1	537.093					C14H29N4O12P3	0	0	0	0	0	0	0	0	0	0	0	0	0	0	0	0	0	0	0	0	0	0	0	0	0	0	0	62100000	0	57100000	0	0	0	0	0	31000000	0	0	0	0	0	0	0
538.1	537.093					C14H29N4O12P3	18100000	20200000	19500000	19100000	19200000	20700000	26200000	26100000	24200000	19800000	19600000	21800000	14900000	15300000	19000000	19100000	18300000	21400000	16500000	16200000	16800000	29000000	32300000	29000000	22500000	23000000	22300000	0	62900000	0	41900000	44600000	53400000	26500000	29300000	0	35100000	42100000	42600000	57700000	40800000	40200000	48600000
538.493	537.485					C22H66N8O4S	0	0	0	0	0	0	0	0	0	0	0	0	0	0	0	0	0	0	0	0	0	0	0	0	0	0	0	0	0	0	8567953	7.84731e+06	7187885	0	0	0	6328345	7032556	5321402	0	0	0	0
538.497	537.489	PAHSA	C34H66O4	538.496	-1869.74	C34H66O4	5.50655e+06	5.56485e+06	6.26013e+06	23400000	22400000	27900000	70600000	71500000	64400000	9696060	10300000	11600000	9259702	6.06621e+06	8036128	18900000	20400000	26200000	7827011	10400000	10600000	45200000	37100000	49200000	0	0	0	20800000	19600000	19300000	161000000	172000000	177000000	38900000	39600000	38000000	117000000	134000000	116000000	0	0	8.04259e+06	16200000
538.497	537.49						0	0	0	0	0	0	0	0	0	0	0	0	0	0	0	0	0	0	0	0	0	0	0	0	0	0	0	0	0	0	0	0	0	0	0	0	0	0	0	8.27891e+06	4339632	0	0
538.5	537.493					C24H70N6O2S2	0	0	0	0	0	0	0	4596799	0	0	0	0	0	0	0	0	0	0	0	0	0	0	0	0	0	0	0	0	0	0	11200000	0	0	0	0	0	0	0	0	0	0	0	0
539.062	270.538						0	0	0	0	0	0	0	0	0	0	0	0	0	0	0	0	0	0	0	0	0	0	0	0	0	0	0	0	0	0	0	0	0	0	0	0	0	0	0	0	0	0	0
539.3	540.307					C22H47N5O6P2	0	0	0	0	0	0	0	0	0	0	0	0	7541144	6.62558e+06	7.6725e+06	6.05955e+06	5.63501e+06	5.68553e+06	0	0	0	0	6.53893e+06	8046800	7.64089e+06	7051057	6198175	0	0	0	5021954	5558450	0	0	0	0	0	4809947	6261699	0	0	0	0
539.304	180.775					C23H45N3O11	0	0	0	0	0	0	0	0	0	0	0	0	21000000	17600000	17700000	15700000	16300000	18100000	12400000	11400000	0	15900000	17300000	16100000	13400000	12600000	0	0	0	0	0	15400000	19700000	0	0	0	12800000	19800000	18600000	0	0	0	0
539.36	540.367					C25H53N3O7S	0	4.36427e+06	0	3.9985e+06	0	0	0	0	0	0	0	5423698	6.54309e+06	5.53279e+06	5728092	6836645	7.18793e+06	7455371	4954287	6.44799e+06	5000200	6622194	6.53861e+06	5.77118e+06	0	3.99155e+06	0	0	0	0	0	4.74603e+06	6368817	0	0	0	4807425	6.22586e+06	6.89931e+06	0	5580582	0	0
539.807	538.8					C14H4O11S6	0	0	0	4862903	4.53215e+06	6.11213e+06	7.8336e+06	6.57711e+06	6.28082e+06	0	0	0	0	0	0	0	0	0	0	0	0	0	5139710	5010093	0	0	0	0	0	0	0	0	0	4331159	0	0	6.87194e+06	5637331	5733019	0	0	0	0
540.512	539.505					C27H68N6O2S	0	4.72882e+06	0	0	0	0	0	19900000	14300000	0	5.2353e+06	4816437	5.22711e+06	0	5134824	12000000	14400000	15700000	0	0	0	0	0	0	0	0	0	0	0	0	29100000	27300000	33200000	0	0	0	26400000	31300000	29200000	0	0	4.26022e+06	0
541.308	542.316	Asn Pro Arg Arg	C21H39N11O6	541.308	1860.81	C29H51NO2S3	0	5657368	5.7388e+06	0	0	0	5126669	0	0	0	0	0	0	0	0	0	0	0	0	0	0	0	0	0	0	0	9571277	0	0	0	0	0	0	0	0	0	0	0	0	4099059	0	0	0
541.32	542.327						27400000	30700000	30700000	18200000	18000000	18800000	17800000	17300000	19000000	0	21500000	0	0	0	0	0	0	0	0	0	0	40800000	40700000	46000000	35400000	35800000	35800000	16900000	18000000	16700000	42600000	52400000	58000000	18800000	21200000	20300000	47500000	54700000	57900000	23400000	24000000	22800000	24900000
541.32	181.447						0	0	0	0	0	0	0	0	0	0	0	0	0	0	0	0	0	0	0	0	0	0	0	0	0	0	0	0	0	0	0	0	0	0	0	0	0	0	0	0	0	0	0
541.323	181.448	Asn Leu Pro Ala Lys	C24H43N7O7	541.322	-664806	C25H39N11O3	0	0	0	0	0	0	0	0	0	0	13600000	14100000	20300000	19000000	19000000	18000000	19400000	21500000	13900000	15400000	0	17200000	16000000	18100000	0	0	0	0	0	0	0	0	0	0	0	0	0	0	0	6263303	0	0	0
541.325	542.333					C23H44N9O4P	0	0	0	0	0	0	0	0	0	0	0	0	0	6.59077e+06	0	0	0	0	0	0	4468149	0	5636059	0	0	0	0	0	0	0	0	0	0	0	0	0	0	0	0	0	0	0	0
541.329	540.322					C18H51N7O7S2	0	0	0	0	0	0	0	0	0	0	0	0	0	0	0	0	0	0	0	0	0	0	0	0	0	0	0	0	0	0	0	0	0	0	0	0	0	0	0	0	0	0	0
541.333	540.325					C23H59NO4S4	0	0	0	0	0	0	0	0	0	0	0	0	0	0	0	0	0	0	0	0	0	0	0	0	0	0	0	0	0	0	0	0	0	0	0	0	0	0	0	0	0	0	0
541.338	540.331					C25H52NO9P	0	0	0	0	0	0	0	0	0	0	0	0	0	0	0	0	0	0	0	0	0	0	0	0	0	0	0	33200000	33900000	32500000	34600000	37100000	36500000	28600000	26600000	23400000	33000000	35500000	29700000	0	0	0	0
541.339	540.331					C26H48N5O5P	9117877	12500000	12500000	12300000	12100000	14100000	10700000	10800000	9770842	11700000	13000000	13000000	21300000	22300000	18900000	21400000	21600000	26100000	14400000	16000000	13100000	13900000	12900000	14700000	9187399	10800000	8869932	0	0	0	0	0	0	0	0	0	0	0	0	31100000	25200000	26600000	19900000
541.342	540.334					C33H43N5O2	0	0	0	0	0	0	0	0	0	0	0	0	0	0	0	0	0	0	0	0	0	0	0	0	0	0	0	0	0	0	0	0	0	0	0	0	0	0	0	0	0	0	0
541.805	540.798					C14H6O9S7	0	0	0	0	0	4945439	7.27443e+06	7.26534e+06	5.78457e+06	0	4302354	0	0	0	0	0	0	0	0	4.28085e+06	0	0	6118502	0	0	0	0	0	0	0	0	0	4.96196e+06	0	0	0	5.7085e+06	5813240	5512154	0	0	0	0
542.307	541.3	Leu Lys Pro Gly Glu	C24H42N6O8	542.306	-1856.4	C25H54N2O2S4	0	0	0	0	0	0	0	0	0	0	0	0	0	0	0	0	0	0	0	0	0	0	0	0	0	0	0	0	0	0	6581258	5.07108e+06	7240817	0	0	0	0	5404513	0	0	0	0	0
543.319	544.326					C18H54N7O3PS3	0	0	0	0	0	0	0	0	0	0	0	0	9269669	8.13232e+06	8145222	7578599	7475861	6.41726e+06	0	0	5.15991e+06	6.23773e+06	5680827	8284476	0	5.60483e+06	4.81576e+06	0	0	0	0	6.42258e+06	8.02837e+06	0	0	0	6.94446e+06	7.4546e+06	7289059	0	0	0	0
543.331	544.338					C22H51N5O6P2	101000000	100000000	100000000	84300000	81600000	82200000	68300000	67900000	74200000	95800000	90400000	87600000	169000000	161000000	157000000	209000000	206000000	204000000	144000000	132000000	145000000	211000000	206000000	229000000	123000000	123000000	120000000	0	0	36000000	151000000	204000000	230000000	0	43600000	0	155000000	192000000	209000000	49500000	50600000	52700000	44000000
543.334	544.342					C27H49N3O6S	167000000	177000000	181000000	170000000	168000000	167000000	133000000	136000000	131000000	334000000	336000000	328000000	500000000	512000000	502000000	491000000	499000000	512000000	340000000	355000000	359000000	423000000	416000000	444000000	223000000	226000000	222000000	74500000	78500000	85100000	109000000	125000000	138000000	74500000	79700000	75400000	131000000	150000000	154000000	138000000	139000000	139000000	97400000
543.335	182.119					C19H45N9O9	0	0	0	0	0	0	0	0	0	0	0	0	0	0	0	0	0	0	0	0	0	0	0	0	0	0	0	0	0	0	0	0	0	0	0	0	0	6.67106e+06	0	0	0	0	0
543.336	182.119	Gly Arg Arg Arg	C20H41N13O5	543.335	-664813	C17H50N7O10P	0	0	0	0	0	0	0	0	0	0	0	0	0	0	0	0	0	0	0	0	0	0	0	0	0	0	0	0	0	0	0	16800000	21700000	0	0	0	0	17700000	15600000	0	0	0	0
543.34	544.347					C22H50N5O8P	0	6726968	6.62716e+06	0	0	0	0	0	0	11000000	11000000	11300000	0	0	18900000	0	0	0	0	0	0	0	16300000	0	0	9916581	0	0	0	0	4596811	0	0	0	0	0	0	0	9158759	6808541	0	5.94803e+06	0
543.344	544.351					C27H50N3O6P	0	0	0	0	0	0	0	0	0	0	0	4572661	6.73674e+06	7208022	7202488	0	0	7494526	5199422	4847456	0	0	6.44557e+06	6.77708e+06	0	0	0	0	0	0	0	0	0	0	0	0	0	0	0	0	0	0	0
543.346	544.353					C19H57N7O2S4	0	0	0	0	0	0	0	0	0	0	0	0	0	0	0	5.63814e+06	0	0	0	0	0	0	0	0	0	0	0	0	0	0	0	0	0	0	0	0	0	0	0	0	0	0	0
543.8	544.808					C17H4O7S7	0	0	6.27767e+06	0	0	0	0	0	0	0	4833681	7.74047e+06	5.82336e+06	5.68987e+06	6647844	4700782	6481200	6.29871e+06	4309025	6433675	6289414	5884084	4796400	5.86232e+06	5974969	6.13499e+06	5510040	0	5.23941e+06	0	0	0	4.79832e+06	0	0	0	0	5736739	0	6176165	6.11413e+06	0	6.3639e+06
543.801	544.808					C17H4O7S7	0	0	0	0	0	0	0	0	0	4946366	0	0	0	0	0	0	0	0	0	0	0	0	0	0	0	0	0	5.25821e+06	0	0	4.41383e+06	0	0	0	0	0	4.51967e+06	0	0	0	0	7768690	0
544.323	543.315	Asp Lys Leu Ala Val	C24H44N6O8	544.322	-1849.7	C32H48O5S	0	0	0	0	0	0	0	0	0	0	0	0	0	0	0	0	0	0	0	0	0	0	0	0	0	0	0	0	0	0	7.48074e+06	8413997	10400000	0	0	0	6.34699e+06	5.2084e+06	6.26109e+06	0	0	0	0
544.323	543.316					C33H52S3	0	0	0	0	0	0	0	0	0	0	0	0	0	0	0	0	0	0	0	0	0	0	0	0	0	0	0	0	0	0	0	0	0	0	0	0	0	0	0	0	0	0	0
544.33	545.337						0	0	0	0	0	0	0	0	0	0	0	0	0	0	0	0	7.6671e+06	0	0	0	0	0	0	0	0	0	0	0	0	0	0	0	0	0	0	0	0	0	0	0	0	0	0
544.341	545.348					C33H44N4O3	5568413	5.13745e+06	0	4823872	5.07396e+06	0	0	0	5.15507e+06	8216197	7726478	8443162	13700000	11900000	12800000	13200000	13400000	13400000	8086132	6978972	6855423	11100000	9042766	10700000	6.28623e+06	0	5022165	0	0	0	0	0	0	0	0	0	5265560	0	0	0	0	0	0
545.339	546.347	Lys Arg Arg Ser	C21H43N11O6	545.34	1846.46	C18H52N5O11P	8332583	6.86452e+06	0	0	0	6.44097e+06	7.42721e+06	0	6.24054e+06	11300000	10500000	9969284	16300000	18500000	14600000	15800000	15600000	17500000	10800000	12900000	12300000	14500000	14800000	15700000	8735910	7085810	0	0	0	4.54958e+06	11200000	13400000	15800000	0	0	0	0	13600000	13700000	0	0	0	0
545.351	546.358						54500000	57100000	56200000	42900000	44800000	43900000	33700000	33800000	37400000	71200000	72800000	72300000	90500000	89900000	92600000	134000000	131000000	139000000	93600000	99400000	101000000	115000000	117000000	127000000	76300000	75200000	71500000	21700000	23300000	23000000	50100000	64300000	73700000	23300000	23800000	23900000	60600000	71300000	73500000	41400000	43100000	44900000	34000000
547.365	548.373					C27H53N3O6S	18000000	17600000	17100000	15300000	15500000	13100000	12000000	11100000	11000000	20800000	18600000	19800000	23200000	21500000	22700000	36400000	36800000	34800000	25500000	26400000	28900000	30200000	31900000	32700000	23100000	19600000	20900000	0	0	0	8546575	10400000	12000000	0	4.0431e+06	0	10200000	12700000	10700000	8487551	8493017	7.51534e+06	8814106
547.366	548.373					C20H61N5O3S4	0	0	0	0	0	0	0	0	0	0	0	0	0	0	0	0	0	0	0	0	0	0	0	0	0	0	0	4068159	0	0	0	0	0	0	0	0	0	0	0	0	0	0	0
549.381	550.388					C21H56N7O5PS	23400000	26700000	26100000	26800000	24200000	24900000	17900000	20100000	19300000	37700000	40400000	39600000	41300000	44800000	42300000	49200000	50700000	48800000	49400000	51600000	52800000	48400000	42900000	46000000	21600000	20800000	20000000	0	0	0	5.65836e+06	7897893	7899303	5248090	0	0	7146184	8536023	8.35385e+06	5331264	7632646	6485779	5743161
549.381	550.389					C27H55N3O6S	0	0	0	0	0	0	0	0	0	0	0	0	0	0	0	0	0	0	0	0	0	0	0	0	0	0	0	5831864	0	0	0	0	0	0	0	0	0	0	0	0	0	0	0
549.94	548.933					C10H23N4O6PS7	0	0	0	0	0	3.8262e+06	0	0	0	0	3.9069e+06	3.85291e+06	0	0	0	5.07514e+06	5108673	0	4738798	5.77367e+06	4.5035e+06	0	5521881	5281341	0	0	0	0	0	0	0	0	0	0	0	0	0	0	3.59721e+06	0	0	0	0
549.991	550.998					C17H6N14O3S3	9631517	11100000	10100000	0	0	0	0	0	0	0	0	0	15400000	14300000	15500000	11800000	11500000	12100000	0	0	0	11200000	9373824	11500000	0	5606916	0	0	0	0	0	0	0	0	0	0	5.69465e+06	0	0	0	0	4163550	3.85461e+06
550.428	551.435					C31H58N4O2S	0	0	0	0	0	0	6611290	7541240	6.42627e+06	0	0	0	0	0	0	0	0	0	0	0	0	0	4521791	5.80055e+06	0	0	0	0	0	0	4888823	6.87852e+06	8213260	0	0	0	4854935	5465817	7211387	0	0	0	0
551.396	552.403	PC(O-20:0)	C28H58NO7P	551.395	1828.13	C24H49N13S	23200000	25800000	25500000	30800000	34100000	35000000	20800000	20900000	21400000	28200000	31300000	29800000	56100000	57900000	59000000	41900000	39100000	39000000	32300000	36800000	38200000	33400000	30800000	34200000	35900000	36500000	37000000	0	0	0	6117445	8184576	8573263	6.78379e+06	0	6294308	9695238	10200000	11100000	10300000	8793918	0	10200000
551.396	552.404					C29H54N5O3P	0	0	0	0	0	0	0	0	0	0	0	0	0	0	0	0	0	0	0	0	0	0	0	0	0	0	0	6222727	6873474	6539081	0	0	0	0	7.6027e+06	0	0	0	0	0	0	10600000	0
551.988	552.995					C24H8N8O3S3	0	0	0	0	0	0	0	0	0	0	0	0	0	0	4675527	5110097	5609550	0	0	0	0	4503887	4409609	0	0	0	0	0	0	0	0	0	0	0	0	0	0	0	0	0	0	0	0
552.04	551.033					C13H29O15PS3	7168580	0	7076288	5.43156e+06	4.56063e+06	5.1347e+06	0	4614312	0	0	6971507	5855907	0	0	5316511	7.0759e+06	5.8493e+06	5.97988e+06	6275183	6465826	5324042	5792022	6.36491e+06	6387980	6.48694e+06	6.09348e+06	0	6526440	4.06357e+06	0	0	0	6517469	0	0	0	0	4.82182e+06	0	8294626	5.19184e+06	0	5.45242e+06
553.338	552.331	PS(20:0)	C26H52NO9P	553.338	-1819.56	C22H43N13O2S	0	0	0	0	0	0	0	0	0	0	0	0	0	0	0	6.30719e+06	5.61271e+06	7.52674e+06	0	0	4.06809e+06	3.87229e+06	0	4789868	0	0	0	0	0	0	0	0	3.85644e+06	0	0	0	4296118	4.59715e+06	0	0	0	0	0
553.895	554.902					C14H14N6O2S8	12800000	15000000	13000000	7.9849e+06	9704569	10700000	14200000	12500000	13700000	12700000	10200000	11300000	16400000	19300000	17500000	21500000	19000000	19200000	12500000	12600000	11700000	20300000	17800000	16800000	16300000	18400000	14100000	7.07796e+06	8940807	5.71257e+06	8401006	8797584	8.37467e+06	0	4.69288e+06	4.87308e+06	10900000	8942960	7.26112e+06	6419624	6.77634e+06	4.88686e+06	8758735
554.065	577.055					C15H29N2O12P3S	0	0	0	5200189	0	6.70028e+06	7181405	6.28684e+06	5.30644e+06	6.90193e+06	4895858	5.01376e+06	6.3568e+06	4.24117e+06	0	0	0	0	6.97421e+06	7.47147e+06	0	5.95774e+06	0	5473770	0	5058240	4124995	9302886	10100000	10600000	7709992	8627043	7286488	9144702	9289596	10400000	7175391	8.02908e+06	7036684	8052063	8.20594e+06	9745452	10100000
555.309	554.302					C28H42N7O3P	0	0	0	0	0	0	0	0	0	0	0	0	0	0	0	0	0	0	0	0	0	0	0	0	0	0	0	16900000	0	11600000	18600000	0	20000000	17900000	18100000	19500000	19900000	0	19400000	0	0	0	0
555.31	554.303					C18H41N11O9	18000000	17000000	18200000	19500000	13400000	15400000	14200000	13900000	13000000	18800000	23600000	23100000	34700000	31200000	35700000	45700000	41800000	43500000	28100000	27900000	27800000	29200000	36700000	32000000	22200000	28200000	24600000	0	13300000	0	0	18900000	0	0	0	0	0	20400000	0	25800000	18200000	22300000	17200000
555.344	554.337					C21H58N5O3PS3	0	0	0	0	0	0	0	0	0	0	0	0	0	0	0	0	0	0	0	0	0	0	0	0	0	0	0	0	7.53344e+06	5070600	0	0	0	7961056	6563311	0	0	7470333	6932927	0	0	0	0
555.344	554.337						4630515	5.28327e+06	0	0	4.82621e+06	8029037	6106284	5219247	5.40883e+06	7.31126e+06	7.78037e+06	6.97139e+06	10800000	10600000	9960865	11800000	12900000	13700000	7.08667e+06	9103065	8.01772e+06	8064832	7545290	9397442	7076465	5365034	7.91956e+06	5751015	0	0	7.1334e+06	7.85871e+06	8502015	0	0	5887727	8525580	0	0	11100000	9622350	10800000	7.16624e+06
555.348	554.341					C23H59NO7P2S	5286883	6561054	5.37766e+06	4908482	6.84433e+06	6537731	5.64573e+06	6.16664e+06	4.96496e+06	0	5.58448e+06	6.99653e+06	10900000	8747736	11700000	10700000	12100000	13400000	8609905	7.68478e+06	8546026	8.00847e+06	7.993e+06	9383492	0	7001435	6.83252e+06	4.81172e+06	6.24488e+06	6925198	6670117	0	8130461	6.33959e+06	8.00225e+06	5234962	6288308	8614589	7461496	13200000	8838478	0	0
555.35	554.343					C17H45N15O4S	0	0	0	0	0	0	0	0	0	0	0	0	0	0	0	0	0	0	0	0	0	0	0	0	0	0	0	0	0	0	0	5496938	0	0	6233250	0	0	7299586	0	0	0	0	0
555.351	554.343					C25H41N13O2	0	0	0	0	0	0	0	0	0	6338906	0	6134468	0	0	0	0	0	0	0	0	0	0	0	0	5767486	6.70595e+06	5917600	0	0	0	0	0	0	0	0	0	0	0	0	9241361	8609135	10400000	6.74868e+06
555.354	554.346					C26H54NO9P	0	0	0	0	0	0	0	0	0	0	0	0	0	0	0	0	0	0	0	0	0	0	0	0	0	0	0	125000000	129000000	137000000	135000000	149000000	0	137000000	140000000	128000000	157000000	171000000	160000000	0	0	0	0
555.354	554.347					C27H50N5O5P	102000000	121000000	113000000	124000000	114000000	141000000	104000000	114000000	92400000	130000000	140000000	136000000	227000000	206000000	222000000	244000000	260000000	291000000	170000000	178000000	181000000	165000000	165000000	174000000	130000000	143000000	144000000	0	0	0	0	0	164000000	0	0	0	0	0	0	234000000	184000000	201000000	153000000
555.357	554.35					C19H49N13O2S2	0	0	0	0	0	0	0	0	0	0	0	0	0	0	0	0	0	0	0	0	0	0	0	0	0	0	0	8012670	8.2105e+06	8409371	0	0	0	9737254	8987269	0	10900000	10800000	8490261	0	0	0	0
555.358	554.351					C24H54N5O5PS	0	8.31276e+06	6255891	0	0	10000000	0	9188027	0	9052198	9510680	9132254	15800000	13500000	14800000	15700000	17000000	19600000	0	12000000	11900000	10800000	10700000	11100000	9885503	10700000	11100000	0	0	0	0	0	10300000	0	0	0	0	0	0	15300000	0	0	0
555.36	554.353	Lys Pro Arg Arg	C23H45N11O5	555.361	-1815	C31H57NOS3	0	0	0	0	4.74325e+06	0	0	0	0	4562798	5347515	0	7438245	7.02894e+06	8629196	8517244	9313337	10400000	7.79197e+06	0	0	0	5.95952e+06	0	4.59684e+06	0	0	0	4903725	0	0	0	5629836	0	0	0	0	5761586	6083975	0	7.20864e+06	7.91273e+06	0
555.892	556.899					C10H21O10PS7	12400000	12400000	12000000	9118944	9704921	10700000	11900000	11400000	12300000	11900000	11400000	11300000	14000000	16200000	15400000	19600000	22200000	19300000	12400000	11900000	11000000	20000000	17100000	17200000	14100000	15800000	14400000	7.1199e+06	7.53512e+06	7.75138e+06	8.23546e+06	7.76312e+06	0	4761762	0	0	8914382	8479927	8060215	7610007	6080637	5872992	8820869
555.957	554.95					C17H9N4O14PS	6119331	7.92916e+06	8.28816e+06	5362462	0	0	5414494	6.68159e+06	6126397	5.95734e+06	6.59926e+06	6.71145e+06	4.18514e+06	5.8784e+06	6058693	10300000	9209996	11500000	6974963	6.08376e+06	0	7.57853e+06	8780072	7327618	7.11747e+06	7.87121e+06	6844791	0	0	0	0	0	0	0	0	0	0	0	0	0	0	0	5849584
555.985	556.992					C21H5N10O6PS	0	0	0	0	0	0	0	0	0	0	0	0	0	0	0	0	0	0	0	0	0	0	0	0	0	0	0	0	7046178	0	5.21322e+06	5483569	7082479	0	0	4.21178e+06	5.11719e+06	0	0	5.98956e+06	5.8894e+06	7.31052e+06	0
557.307	556.299	Phe His Arg Val	C26H39N9O5	557.307	-1808.61	C25H53NO6P2S	5.08287e+06	5.11735e+06	6.50401e+06	8118536	4844235	5.93515e+06	0	4691427	0	7.73142e+06	7486639	5016613	9484735	10100000	11400000	14400000	12300000	13600000	7117664	10900000	7.74783e+06	9969115	12500000	8874502	6238489	8.23328e+06	6.79289e+06	5.88741e+06	0	5498764	5383052	5581723	7.77116e+06	5.67681e+06	0	7.04833e+06	4957341	8.22211e+06	7439229	8477212	6.16651e+06	0	6.91879e+06
557.325	556.318					C26H47N5O6S	0	0	0	0	0	0	0	0	0	0	0	0	0	0	0	0	0	0	0	0	0	0	0	0	0	0	0	0	0	5552433	0	5454275	0	4.70396e+06	0	4932629	0	0	5841355	0	0	0	0
557.325	556.318					C19H47N11O4S2	6.70484e+06	8718213	9070290	7.24618e+06	5.97922e+06	8.2952e+06	0	4.96445e+06	4802824	11100000	7.74512e+06	8594722	7608906	7.8677e+06	8.01094e+06	15400000	13700000	16300000	11900000	10100000	11400000	11500000	13400000	11500000	5140133	5.20561e+06	5770068	6849315	4.70198e+06	0	5109997	0	6234204	0	0	0	6.29515e+06	6.41334e+06	0	7550128	0	6532986	5463417
557.358	556.35					C15H43N17O6	0	0	0	0	0	0	0	0	0	0	0	0	0	0	0	0	5.28159e+06	0	0	0	0	0	0	0	0	0	0	0	0	0	0	0	0	0	0	0	0	0	0	0	0	0	0
557.372	184.783					C25H57N3O6P2	0	0	0	0	0	0	0	0	0	0	0	7674229	12800000	0	0	0	15100000	15900000	0	12400000	0	0	10300000	10800000	0	0	0	0	0	0	0	0	0	0	0	0	0	0	0	11400000	0	12100000	0
557.889	558.896					C13H22N2O2S10	5405064	0	0	4.48173e+06	0	0	0	0	0	0	4.75996e+06	0	4676428	0	0	5.71527e+06	6662659	6221400	0	0	0	5.20802e+06	4918281	5980709	4976342	6.12857e+06	5.55014e+06	0	0	0	0	0	0	0	0	0	0	0	0	0	0	0	0
557.936	558.944					C20H18N2O3S7	0	5.46589e+06	0	0	0	4.23329e+06	6160767	4849814	0	0	0	0	0	0	0	0	5.28188e+06	5778060	0	0	0	8.10065e+06	4375506	0	4.53748e+06	7.24944e+06	0	4714096	0	0	0	0	0	0	0	0	5106033	0	0	0	0	0	5.32977e+06
557.955	556.947					C20H10N6O6S4	4941605	0	0	4.09983e+06	0	0	0	0	0	0	0	0	0	0	0	8071700	6.26104e+06	8139523	0	0	0	0	0	6489298	0	5.04664e+06	5164309	0	0	0	0	0	0	0	0	0	0	0	0	0	0	0	0
557.982	558.989					C18H14N4O11S3	0	0	0	0	0	0	0	0	0	0	0	0	0	0	0	0	0	0	0	0	0	0	0	0	0	0	0	4.83548e+06	5.66698e+06	4.65005e+06	5579261	5133205	0	4998510	5.55441e+06	5868988	0	0	0	5952690	7560453	8219722	0
558.465	557.458					C29H62N6O2S	0	0	0	0	0	0	0	0	0	0	0	0	7.12493e+06	4.06519e+06	0	0	0	0	0	0	0	0	0	0	0	0	4.65369e+06	0	0	0	11500000	12800000	14100000	0	3988714	0	8255976	10100000	8728485	0	0	0	0
559.322	558.315	Ala Lys Arg Trp	C26H41N9O5	559.323	-1802.64	C26H57NO3S4	0	0	0	0	0	0	0	0	0	0	0	0	0	0	0	6.47547e+06	4770092	0	3.91817e+06	0	0	0	5.16375e+06	0	0	0	0	0	0	0	0	0	0	0	0	0	0	0	0	0	0	0	0
559.34	558.333					C25H55NO8P2	0	0	0	0	0	0	0	0	0	0	0	0	0	0	0	0	0	0	0	0	0	0	0	0	0	0	0	0	7.64313e+06	0	0	0	10400000	6.06345e+06	0	11800000	0	0	0	0	0	0	0
559.341	558.334					C25H55NO8P2	6898780	6539219	6.72911e+06	9074281	6.61724e+06	6.30219e+06	0	5.50774e+06	5090519	9023880	11300000	11900000	14800000	15000000	14200000	20700000	16900000	18300000	18200000	14200000	13900000	11100000	13700000	11600000	6.21395e+06	7.91667e+06	5.5592e+06	12100000	0	10400000	10400000	12900000	0	0	8.06977e+06	0	10200000	12100000	10300000	19100000	19000000	20000000	16900000
560.07	561.077					C29H21O8PS	0	0	0	0	0	0	0	0	0	0	0	0	0	0	0	0	0	0	0	0	0	0	4.11906e+06	0	0	0	0	0	0	0	0	0	0	0	0	0	0	0	0	0	0	0	0
560.477	559.47					C24H64N8O4S	0	0	0	0	0	0	0	0	0	0	0	0	0	0	0	0	0	0	0	0	0	0	0	0	0	0	0	0	0	0	8.21807e+06	7.38436e+06	8517543	0	0	0	7051923	6893100	0	0	0	0	0
560.481	559.473	Mayolene-18	C36H64O4	560.481	-1797.07	C36H64O4	0	0	0	0	0	0	0	0	0	0	0	0	0	0	0	0	0	0	0	0	0	0	0	0	0	0	0	5.15022e+06	5.13629e+06	0	0	0	0	7.44493e+06	9798980	8608683	0	38900000	29900000	0	0	0	0
560.481	559.474					C37H60N4	0	0	0	0	5649917	4641843	10300000	11700000	7.1419e+06	0	5031424	4364776	6125935	7046320	5329682	5.77459e+06	4287780	6777857	4.38335e+06	0	0	10600000	9591905	9968726	0	0	0	0	0	5.81395e+06	51900000	56700000	61300000	0	0	0	36400000	0	0	0	0	0	4.13334e+06
561.321	562.329					C23H52N3O8PS	0	0	0	0	0	0	0	0	0	0	0	0	0	0	0	0	0	0	0	0	0	0	0	0	0	0	0	0	0	0	0	0	0	6.25633e+06	5.50885e+06	6.47099e+06	0	0	0	0	0	0	0
561.338	560.331					C25H57NO6P2S	0	0	0	0	0	0	0	3.95151e+06	0	0	0	0	0	5422215	6.07108e+06	7723038	4.31386e+06	6.70396e+06	4903108	4591381	0	5104024	5933251	0	0	0	0	0	0	0	0	0	0	0	0	0	0	4.47896e+06	0	7449825	5.70864e+06	6461402	0
562.496	561.489					C36H66O4	0	0	0	0	0	0	0	0	0	0	0	0	0	0	0	0	0	0	0	0	0	0	0	0	0	0	0	11500000	10100000	11100000	116000000	131000000	138000000	20200000	21100000	18700000	80000000	95900000	78600000	0	0	0	0
562.497	561.489					C36H66O4	0	0	0	13100000	13400000	14500000	34100000	34000000	30400000	6158114	8861924	8026537	5863743	5.43018e+06	4.70685e+06	8018777	7.13317e+06	10200000	6699819	0	6107253	19100000	16100000	18500000	0	0	0	0	0	0	0	0	0	0	0	0	0	0	0	0	0	0	7427003
563.3	564.308					C30H46NO7P	11500000	9388160	10400000	4.38528e+06	6099431	5.42389e+06	6284253	5.58312e+06	5.97386e+06	0	0	0	5.04252e+06	0	4.38414e+06	7896134	8232889	6851596	0	0	0	6615704	7.7263e+06	9873761	7572415	7.2879e+06	7.48726e+06	5488340	7.94848e+06	9068048	25400000	29200000	35000000	0	9230551	9230184	26300000	32000000	32900000	8.37301e+06	9863470	8.19302e+06	0
564.276	565.283					C25H41N8O3PS	6.01246e+06	6320471	5.19566e+06	0	4748315	0	4993360	0	0	5.22467e+06	0	0	4943263	5.07567e+06	5.55199e+06	6.3968e+06	7218287	6402562	0	5.85717e+06	0	0	0	0	0	6747229	5.69891e+06	0	5.26492e+06	0	4.16404e+06	5.25642e+06	0	0	0	0	5877386	0	5172259	0	3.78003e+06	0	0
564.277	565.284					C31H48O3S3	0	0	0	0	0	0	0	0	0	0	0	0	0	0	0	0	0	0	4.71533e+06	0	0	0	0	0	0	0	0	0	0	0	0	0	5370502	0	0	0	0	6.3448e+06	0	0	0	0	0
564.512	563.505	OAHSA	C36H68O4	564.512	-1783.58	C36H68O4	0	4.48986e+06	0	14900000	14900000	19800000	45100000	49100000	40400000	7.29684e+06	6200840	5577842	5.42041e+06	5.12154e+06	4.90873e+06	10200000	9140840	14000000	5318382	6.6583e+06	7983214	27400000	20200000	26900000	0	0	0	13100000	11800000	11700000	124000000	138000000	145000000	24600000	25500000	23200000	94300000	103000000	90600000	0	0	0	9087403
564.513	563.505					C37H64N4	0	0	0	0	0	0	0	0	0	0	0	0	0	0	0	0	0	0	0	0	0	0	0	0	0	0	0	0	0	0	0	0	0	0	0	0	0	0	0	6.17277e+06	5132359	6.68916e+06	0
565.32	566.327					C27H52NO7PS	0	0	0	6306392	0	0	0	4.03371e+06	0	0	9119606	0	0	0	0	0	0	0	0	7894202	0	13000000	0	0	0	0	0	0	0	0	0	0	0	0	0	0	0	0	0	0	0	0	0
565.322	566.33	Lys Lys Gln Tyr	C26H43N7O7	565.322	1781.5	C26H51N3O6S2	0	0	0	0	0	0	0	0	0	0	0	0	7166519	8462954	7501511	0	6217806	7601520	0	0	0	0	0	0	0	0	0	0	0	0	0	0	0	0	0	0	0	0	0	0	0	0	0
565.338	564.331					C27H52NO9P	0	0	0	0	0	0	0	0	0	0	0	0	0	0	0	0	0	0	0	0	0	0	0	0	5722227	0	0	17600000	19500000	18600000	21600000	22200000	26600000	18100000	19000000	15700000	24400000	23700000	21600000	0	0	0	0
565.339	564.331					C20H52N7O7PS	6.15957e+06	7.09675e+06	6260853	4925994	4596589	5.68531e+06	0	5121626	4698986	5.20235e+06	9723903	8140482	13200000	13500000	13300000	13100000	15000000	16500000	8.07886e+06	9385017	10100000	8243134	10100000	7673026	0	6336382	7346474	0	0	0	0	0	0	0	0	0	0	0	0	21600000	15700000	16300000	10200000
565.956	566.963					C16H8N8O10P2S	0	0	0	0	0	0	0	0	0	0	0	0	0	6.34679e+06	6192640	5.35549e+06	0	5.82382e+06	0	0	0	0	0	4.39776e+06	0	0	0	0	0	0	0	0	0	0	0	0	0	0	0	0	0	0	0
566.527	565.52					C36H70O4	0	0	0	0	0	0	0	0	0	0	0	0	0	0	0	0	0	0	0	0	0	0	0	0	0	0	0	0	0	5.5465e+06	38800000	39100000	44800000	0	0	11400000	39400000	39900000	35300000	0	0	0	0
566.528	565.521	SAHSA	C36H70O4	566.527	-1776.9	C36H70O4	0	0	4.12721e+06	0	0	0	20800000	22700000	0	0	5.12202e+06	0	4.47279e+06	0	0	9732239	9537452	12600000	6.43962e+06	0	0	13700000	13900000	14000000	0	0	0	0	0	0	0	0	0	0	0	0	0	0	0	5551513	0	6365397	7082299
567.326	568.333					C20H61N3O4S5	5.22825e+06	5041209	0	4.42766e+06	0	0	0	0	0	0	0	0	0	0	0	0	0	0	0	0	5517176	0	0	0	0	0	4055011	0	0	0	0	0	0	0	0	0	4.67571e+06	0	0	0	0	0	0
567.33	568.338					C19H46N13O3PS	26000000	25200000	0	0	0	0	0	0	0	0	19800000	0	34200000	35300000	34400000	43300000	42100000	43300000	24800000	22500000	0	36900000	0	41100000	0	21700000	0	0	0	0	0	0	0	0	0	0	0	34100000	35000000	0	0	0	0
567.334	568.342					C31H46N5O3P	250000000	253000000	255000000	183000000	191000000	183000000	150000000	162000000	158000000	137000000	138000000	139000000	237000000	239000000	236000000	253000000	263000000	266000000	151000000	156000000	154000000	223000000	230000000	240000000	140000000	141000000	140000000	69800000	74300000	75200000	134000000	160000000	185000000	68400000	74600000	75800000	174000000	200000000	195000000	110000000	116000000	111000000	106000000
567.338	568.345						18400000	17800000	17800000	0	13500000	0	0	0	0	0	0	11100000	0	0	18100000	0	19800000	0	0	11900000	0	18400000	0	0	0	10500000	0	0	0	0	0	0	0	0	0	0	13100000	0	14300000	0	0	0	0
567.34	568.348					C17H50N11O6PS	0	7490134	8383906	5714244	0	6025952	5362068	5468230	6741591	5.65873e+06	0	0	0	6799440	6787077	9509937	8603055	7958928	4.59252e+06	5.23345e+06	5170642	0	6.66968e+06	8791928	0	4701553	4.39626e+06	0	0	0	0	0	6.36048e+06	0	0	0	0	7029707	6296345	0	0	4.25847e+06	0
567.342	568.35					C16H41N17O6	4220449	0	0	0	0	0	0	0	0	0	0	0	0	5.31672e+06	5436944	0	0	3980695	0	0	0	0	0	0	4569349	0	0	0	0	0	0	0	0	0	0	0	4902933	0	0	0	0	0	0
567.354	566.346	PS(21:0)	C27H54NO9P	567.354	-1775.15	C30H45N7O4	0	0	0	0	0	0	0	0	0	0	0	0	0	0	0	0	7.3156e+06	0	0	0	5.67997e+06	0	6409025	6191729	0	0	0	8369060	10700000	9142228	9887007	8819467	11600000	0	0	0	9863912	11200000	9189857	0	0	0	0
567.354	566.347					C28H50N5O5P	4.68588e+06	5.61458e+06	0	0	0	0	0	5128548	0	0	5359444	5.69932e+06	5.36895e+06	5180262	0	8084627	0	7919141	0	6.39049e+06	0	5825599	0	0	0	0	0	0	0	0	0	0	0	0	0	6.34343e+06	0	0	0	8702216	7171393	7001133	5008324
568.334	569.341					C17H50N10O7P2	0	0	0	7490014	0	0	7032602	4.83811e+06	0	0	0	0	0	11100000	11000000	13900000	11500000	13100000	8771248	8472155	8901526	11200000	11000000	13900000	0	0	0	0	0	0	0	0	11100000	0	0	0	10300000	10700000	0	0	0	0	0
568.342	569.349					C28H52N6S3	0	0	0	0	0	0	0	0	0	4.98109e+06	0	0	6794470	6.48611e+06	5135954	8635091	0	6735655	0	0	5113709	0	7.4895e+06	0	0	0	4.27025e+06	0	0	0	0	0	0	0	0	0	0	0	0	0	4.09069e+06	0	0
569.346	570.353					C24H51N5O8S	0	0	0	0	0	0	0	0	0	0	0	0	0	0	0	0	0	0	0	0	0	0	0	6834221	0	0	0	0	0	0	0	4759349	6.42515e+06	0	0	0	0	5.26288e+06	0	0	0	0	0
569.35	570.357	Janthitrem C	C37H47NO4	569.351	1768.3	C16H44N17O4P	21100000	20800000	19500000	12300000	11700000	11000000	7.87894e+06	9773399	9277638	26400000	25600000	25100000	25800000	26100000	26300000	38300000	36700000	36500000	27500000	26100000	27400000	31100000	32900000	35000000	27000000	26300000	26500000	0	0	0	15600000	18600000	24900000	0	0	0	18300000	24900000	22500000	7185145	5.98494e+06	5969408	13200000
569.363	568.356					C34H52NO4P	0	0	0	0	0	0	0	0	0	0	0	0	0	0	0	0	0	0	0	0	0	0	0	0	0	0	0	0	0	0	0	0	0	0	0	0	0	0	0	0	0	0	0
569.37	568.362					C27H56NO9P	6678719	8.20165e+06	7.61704e+06	8.0841e+06	7494855	9050818	5690594	5.90788e+06	5.1509e+06	9023688	9928451	10200000	15900000	15100000	14500000	15300000	16200000	19300000	10000000	11800000	11800000	9643216	9286613	10500000	5813365	7.31237e+06	5.70168e+06	23000000	26000000	25000000	30300000	29100000	29600000	19900000	17400000	0	25500000	26200000	23800000	41400000	29300000	35200000	19800000
569.373	568.366					C20H43N17O3	0	0	0	0	0	0	0	0	0	0	0	0	0	0	0	0	0	0	0	0	0	0	0	0	0	0	0	0	0	0	0	0	0	0	0	0	0	0	0	0	0	0	0
569.868	570.876					C14H11N4O7PS6	0	4809475	0	0	0	0	0	4.96531e+06	0	0	0	0	0	4.04943e+06	0	0	5.58891e+06	5.79257e+06	0	0	0	0	4782962	4.62371e+06	4.8312e+06	6261405	0	0	0	0	0	0	0	0	0	0	0	0	0	0	0	0	0
570.14	571.148					C27H27N2O10P	0	0	0	6317697	5270593	0	0	5611788	0	4.45593e+06	0	5394348	5.34698e+06	4.61025e+06	0	0	0	0	0	0	0	0	0	4707178	6380495	0	5699974	0	0	5620274	0	0	5036223	0	0	0	0	0	0	5.83548e+06	0	4952758	0
571.366	572.373					C21H59N5O6P2S	0	0	0	0	0	0	0	0	0	4.36146e+06	0	0	6604536	0	6298953	8365633	8.19159e+06	8157564	4806519	5280774	6.72283e+06	6779688	7.75414e+06	7.12175e+06	0	0	0	0	0	0	0	0	0	0	0	0	0	0	0	0	0	0	0
571.866	572.873					C13H17O9PS7	0	0	0	0	4416866	0	0	0	0	3.96244e+06	0	0	0	0	0	0	4.56738e+06	0	0	0	0	6044852	5199395	0	0	6.04523e+06	0	0	0	0	0	0	0	0	0	0	0	0	0	0	0	0	0
574.428	575.435					C33H58N4O2S	0	0	0	0	0	0	10600000	7.2055e+06	8286780	0	0	0	0	0	0	0	0	0	0	0	0	4342990	0	7130787	0	0	0	0	0	0	7.16045e+06	10200000	9646581	0	0	0	5.25969e+06	6525567	7.4159e+06	0	0	0	0
575.274	576.281					C22H47N3O10P2	0	0	0	0	0	0	0	0	0	0	4.611e+06	0	0	0	0	0	0	0	0	8.10944e+06	0	0	7.01314e+06	0	0	0	0	0	0	0	0	0	0	0	0	0	0	0	0	0	0	0	4.04844e+06
575.274	576.281					C24H53N3O2S5	0	0	0	0	0	0	0	0	0	0	0	0	0	0	0	0	0	10000000	9476680	0	0	0	0	0	0	0	7532969	0	0	0	0	0	0	0	0	0	0	0	0	0	0	0	0
575.274	576.282					C16H41N13O6S2	6.45673e+06	6221844	6.12646e+06	6002091	7.29296e+06	6806974	0	0	0	4397937	0	5585686	14800000	14500000	13300000	11400000	10200000	0	0	0	8515939	9309965	0	9193766	8487611	9128876	0	0	0	0	8838476	10000000	8727754	0	0	0	8.25311e+06	8.20737e+06	9471742	0	0	4210457	0
576.074	575.067					C12H29N6O12PS3	0	3.93207e+06	4249192	0	0	4506071	0	3.81277e+06	4.25349e+06	0	0	0	0	0	0	0	0	0	0	0	0	0	6.62774e+06	6.13901e+06	4.07751e+06	0	3.92506e+06	8643531	9659482	9021625	7.74777e+06	6.75389e+06	8055249	4837916	0	3.95681e+06	7393098	6673021	7.96366e+06	0	0	0	0
576.075	575.067					C12H21N10O13PS	0	0	0	0	3.98383e+06	0	0	0	0	0	0	0	0	0	0	0	0	0	0	0	0	0	0	0	0	0	0	0	0	0	0	0	0	0	0	0	0	0	0	12900000	8748316	7978569	6.62672e+06
576.444	577.451					C33H60N4O2S	0	0	0	0	0	5342206	11100000	10900000	11300000	0	0	0	0	0	0	0	0	0	0	0	0	6470516	5849071	8398130	0	0	0	0	0	0	9844223	11800000	13900000	0	0	0	8487002	9932090	11500000	0	0	0	0
577.411	578.419	PC(22:1)/PE(25:1)	C30H60NO7P	577.411	1745.43	C23H60N7O5PS	0	0	0	0	4.98022e+06	0	0	0	0	5580780	0	0	5483883	0	0	0	4.15414e+06	5482452	0	5.02989e+06	5531266	4.1115e+06	0	0	0	0	0	0	0	0	0	0	0	0	0	0	0	0	0	0	0	0	0
577.412	578.419					C31H56N5O3P	0	0	0	5426502	0	0	0	0	0	0	3.99747e+06	4470259	0	4545919	0	5.09406e+06	0	0	0	0	0	0	0	4.43381e+06	0	0	0	0	0	0	0	0	0	0	0	0	0	0	0	0	0	0	0
579.309	578.302					C17H50N5O14P	0	0	0	0	0	0	0	0	0	0	0	0	0	0	0	0	0	0	0	0	0	0	0	0	0	0	0	0	0	0	4.03941e+06	0	0	0	0	0	5877488	5.38148e+06	4.6718e+06	0	0	0	0
579.31	578.303					C29H41N9O2S	4407475	0	5.06609e+06	4695892	0	0	0	4518143	3.94087e+06	10000000	9900499	10700000	11800000	11700000	11400000	17000000	15800000	16000000	12000000	9670528	9468848	8781889	11300000	11800000	5447204	4777976	6195992	0	0	0	0	0	5.12438e+06	4812025	0	0	0	0	0	0	6138424	7.16328e+06	0
579.343	578.336					C22H54N5O8PS	0	0	0	0	0	0	0	0	0	0	0	0	0	0	0	0	0	0	0	0	0	0	0	0	0	0	0	0	5176385	0	0	4.95648e+06	0	0	0	0	0	0	0	0	0	0	0
579.344	578.336					C30H50N3O6P	0	0	0	0	0	0	0	0	0	4.7898e+06	6.5138e+06	5.09065e+06	7701485	7484688	7.59579e+06	8198063	9433366	11200000	0	6410609	6887508	6451328	6708856	6000357	4.67933e+06	5.46562e+06	4658115	0	0	0	5.47918e+06	0	0	4.69999e+06	0	0	5398314	6.42755e+06	6461114	6.52072e+06	0	6531425	0
579.348	578.341					C25H49N5O10	0	0	0	0	0	0	0	0	0	0	4554444	0	0	7008087	0	0	0	10200000	0	6.08034e+06	5.48344e+06	5.25523e+06	5825941	7185007	4860721	0	5.54222e+06	0	0	0	0	0	0	0	0	0	0	0	0	0	0	6.60304e+06	0
579.35	578.343					C42H45NO	0	0	0	0	0	0	0	0	0	0	0	3.7596e+06	0	0	0	0	9360978	10300000	0	0	0	0	0	0	0	0	0	0	0	0	0	0	5730220	0	0	0	0	0	0	6537524	4.92784e+06	0	0
579.354	578.346	PS(22:1)	C28H54NO9P	579.354	-1738.47	C28H54NO9P	0	0	0	0	0	0	0	0	0	0	0	0	0	0	0	0	0	0	0	0	0	0	0	0	0	0	0	0	0	0	93600000	0	0	90700000	96300000	0	0	0	0	0	0	0	0
579.354	578.347					C28H54NO9P	58600000	70000000	69000000	57800000	58700000	64800000	55400000	59300000	50700000	90800000	101000000	90800000	161000000	154000000	158000000	186000000	189000000	221000000	118000000	128000000	119000000	125000000	123000000	129000000	94100000	102000000	105000000	73100000	78700000	82400000	0	102000000	117000000	0	0	83900000	111000000	127000000	119000000	150000000	107000000	118000000	76200000
579.358	578.351					C21H41N17O3	0	0	0	0	0	0	0	0	0	0	0	0	0	0	0	0	0	0	0	0	0	0	0	0	0	0	0	0	0	0	0	6869869	0	0	0	6.08585e+06	7.90636e+06	7.64137e+06	0	0	0	0	0
579.358	578.351						0	5.31545e+06	0	0	0	0	0	4.16128e+06	0	6039655	7357550	6.09619e+06	10600000	11100000	11100000	12300000	14300000	13700000	8430318	9168162	7.68979e+06	7.27698e+06	6.81114e+06	8224679	6006021	0	0	0	0	0	0	0	0	0	0	0	0	0	9957454	7.92034e+06	8.14908e+06	9063565	0
579.361	578.353					C18H53N13O2S3	0	0	0	0	0	0	0	0	0	0	0	0	5246371	4.5458e+06	5637864	0	0	0	0	0	0	0	0	4.50875e+06	0	0	4740396	0	0	0	0	0	0	0	0	0	0	0	0	5.64135e+06	0	0	0
579.427	580.434	PC(O-22:0)	C30H62NO7P	579.426	1739.6	C21H65N5O8S2	0	0	0	6.13143e+06	0	0	0	0	0	4.71587e+06	6060819	6.67716e+06	6534785	4.40308e+06	6.2518e+06	0	0	5129262	6292810	5.78459e+06	6320499	0	0	0	5980088	5.02783e+06	5224335	0	0	0	4169460	0	5.79721e+06	0	0	4.95588e+06	0	0	0	0	6846227	4.97026e+06	4933448
579.428	580.435					C31H58N5O3P	0	0	0	0	0	0	0	0	0	0	0	0	0	0	0	0	0	0	0	0	0	0	0	0	0	0	0	0	0	0	0	0	0	0	4.65605e+06	0	0	0	0	6.38792e+06	0	0	0
580.002	578.995					C17H6N14O7P2	7441367	4.92437e+06	7.89866e+06	6337205	0	0	5.34455e+06	0	4100976	5.05139e+06	5.4942e+06	6.23647e+06	0	0	4.85939e+06	6.99055e+06	9974082	8755501	0	0	5.09727e+06	6801626	8779820	7057257	6.43548e+06	8.37233e+06	7.52379e+06	0	0	0	0	0	4.02469e+06	0	0	0	0	0	0	0	0	0	4806549
581.307	580.3					C36H43N3O2S	0	0	0	0	0	0	0	0	0	0	0	0	0	0	0	0	0	0	0	0	0	0	0	0	0	0	0	0	0	0	0	0	0	0	0	0	0	0	0	0	0	0	0
581.369	580.362	PS(22:0)	C28H56NO9P	581.369	-1732.55	C28H56NO9P	0	0	0	0	0	0	0	0	0	0	0	0	0	0	0	0	0	0	0	0	0	0	0	0	0	0	0	0	0	36400000	38200000	0	0	34000000	36100000	31000000	46300000	0	46600000	0	0	0	0
581.37	580.363					C28H56NO9P	33700000	40400000	36700000	33600000	33600000	41200000	35700000	35500000	29500000	44800000	50700000	51600000	49000000	51000000	54500000	88400000	91100000	108000000	65900000	71700000	70500000	65900000	70500000	71200000	38100000	42600000	41200000	33000000	32400000	0	0	41900000	45000000	0	0	0	0	50200000	0	61000000	47900000	52300000	37100000
581.372	192.783						0	0	0	0	0	0	0	0	0	0	0	0	0	0	0	11300000	11200000	0	0	0	0	0	0	0	5737081	0	0	0	0	0	0	0	6.02731e+06	0	0	0	6.77025e+06	0	0	0	0	0	0
581.374	580.367					C24H59N3O8S2	0	0	0	0	0	0	0	0	0	0	0	0	0	0	0	4656756	6328661	5244568	0	0	4889798	0	0	0	0	0	0	0	0	0	0	0	5.109e+06	0	0	0	0	0	0	0	0	0	3.78679e+06
582.009	583.016					C31H18O4S4	0	0	0	0	0	0	0	0	0	0	0	0	0	0	0	0	0	0	0	0	0	0	0	0	0	0	0	0	0	5.44065e+06	0	0	0	0	0	4.34878e+06	0	0	0	0	0	0	0
582.465	581.458					C23H58N12O5	0	0	0	0	0	0	0	0	0	0	0	0	0	0	0	0	0	0	0	0	0	0	0	0	0	0	0	0	0	0	8369518	7.98971e+06	7059707	0	0	0	7110392	6711164	0	0	0	0	0
583.379	582.371					C27H58N3O6PS	0	0	0	0	0	0	0	0	0	0	0	0	0	0	0	0	0	0	0	0	0	0	0	0	0	0	0	0	0	5188299	0	0	0	0	0	0	0	7121401	0	0	0	0	0
583.379	582.372					C25H53N5O10	0	0	0	0	0	0	0	0	0	0	0	0	6187800	0	0	0	8.0605e+06	9150515	0	0	7.34245e+06	0	0	0	0	0	0	5177023	0	0	0	0	0	0	0	0	5607706	0	0	12400000	0	0	0
583.381	582.374	Ala Arg Pro Lys Leu	C26H49N9O6	583.381	-1725.44		0	0	0	0	0	0	0	0	0	0	0	0	0	4415368	0	6.63238e+06	5842502	6199352	5370390	6.6758e+06	0	5.10052e+06	4600413	0	0	0	0	0	0	0	0	0	5.00131e+06	0	0	0	0	0	0	11500000	0	9766531	0
583.385	582.378					C28H58NO9P	0	0	0	0	0	0	0	0	0	0	0	0	0	0	0	0	0	0	0	0	0	0	0	0	0	0	0	0	92200000	0	96000000	103000000	0	79900000	81800000	0	0	0	116000000	0	0	0	0
583.385	582.378					C28H58NO9P	43300000	49500000	49100000	51600000	47600000	59600000	45700000	52800000	41100000	88200000	104000000	99200000	126000000	115000000	125000000	145000000	155000000	174000000	113000000	125000000	117000000	94200000	95900000	97600000	54400000	63200000	60200000	87400000	0	91600000	0	0	115000000	0	0	68000000	112000000	120000000	0	243000000	178000000	198000000	127000000
583.39	582.382						0	0	0	0	0	0	0	0	0	0	0	8.19633e+06	8937091	7760652	0	9221452	11900000	11700000	0	0	0	0	0	0	0	0	0	0	7.44191e+06	6.65461e+06	7.1373e+06	0	8461671	0	0	0	7958754	9102955	9940163	15000000	11600000	13900000	9146496
583.392	582.385					C33H53N5O2S	0	0	0	0	0	0	0	0	0	0	4454421	0	0	0	5121929	0	5.50421e+06	6805384	0	5.29672e+06	0	0	0	0	0	0	0	0	0	0	0	0	0	0	0	0	0	0	0	0	0	0	0
584.182	583.174					C22H39N2O10P3	0	4.10031e+06	0	0	0	0	0	4494422	0	0	0	0	0	0	0	4915725	7.14e+06	0	0	0	0	7424126	0	0	4502982	5.13436e+06	0	0	4.73464e+06	0	0	6208437	0	0	0	0	6702902	6.5809e+06	0	5.81921e+06	0	0	0
584.182	585.189					C21H28N8O12	179000000	179000000	201000000	83700000	95100000	102000000	140000000	147000000	132000000	134000000	121000000	133000000	198000000	221000000	201000000	204000000	203000000	200000000	102000000	106000000	109000000	231000000	231000000	229000000	189000000	190000000	173000000	122000000	0	0	173000000	195000000	202000000	59400000	73800000	68400000	195000000	209000000	234000000	96600000	109000000	95200000	128000000
584.182	607.172					C18H37N2O17P	0	0	0	0	0	0	0	0	0	0	0	0	0	0	0	0	0	0	0	0	0	0	0	0	0	0	0	133000000	148000000	139000000	0	0	0	0	0	90200000	0	0	0	0	0	0	0
584.263	585.27	Bilirubin	C33H36N4O6	584.264	1723.09	C26H52N2O2S5	0	0	0	0	0	0	0	0	5148167	0	4.04647e+06	0	0	0	0	0	0	0	0	0	0	5.78039e+06	7.21566e+06	7.06574e+06	0	0	0	0	0	0	5.81609e+06	8662379	8085784	0	0	0	5.73031e+06	0	5.80665e+06	0	0	0	0
584.481	583.474					C31H64N6O2S	0	0	0	0	0	0	0	0	4622644	0	0	0	0	0	0	0	0	0	0	0	0	0	0	0	0	0	0	0	0	0	20700000	21900000	22600000	0	0	0	19100000	22000000	17400000	0	0	0	0
585.181	586.188					C27H40NO5PS3	0	0	0	0	0	0	0	0	0	0	0	3.76252e+06	4195483	0	0	0	0	0	0	0	0	0	0	0	6.95455e+06	0	0	0	0	0	0	0	5.28852e+06	0	0	0	0	0	0	0	0	0	0
585.303	586.31	Pro Gln Arg Trp	C27H39N9O6	585.302	1722.02	C20H39N15O4S	0	0	0	0	0	0	4.45437e+06	0	0	6376482	0	0	0	0	0	0	12000000	0	0	0	0	0	0	0	0	0	0	0	0	0	7286427	10600000	0	0	0	0	7567131	0	0	5.05732e+06	0	0	0
585.303	586.311					C28H35N13O2	0	5540960	0	4963080	0	5.69435e+06	0	0	0	0	5898119	5217939	15800000	14500000	12600000	15500000	0	14200000	9875818	7707330	8905409	11900000	10400000	12300000	11600000	11000000	12000000	0	0	0	0	0	11800000	0	0	0	0	9994720	10200000	0	4546063	0	0
585.364	584.357					C15H43N19O6	0	0	0	0	0	0	0	0	0	0	0	0	0	0	0	0	5.19226e+06	0	0	0	0	0	0	0	0	0	0	0	0	0	0	0	0	0	0	0	0	0	0	0	0	0	0
585.365	584.358					C31H43N11O	0	0	4.49368e+06	0	0	0	0	0	0	0	0	0	6055977	7.90707e+06	7.69938e+06	6120539	0	6.34107e+06	0	0	0	0	0	0	0	0	0	0	0	0	0	0	0	0	0	0	0	0	0	6410688	5.14415e+06	4.39007e+06	0
585.403	194.127					C27H61N3O6P2	0	0	0	0	0	0	0	0	0	0	0	0	0	0	0	0	0	0	0	0	0	0	0	0	0	0	0	0	0	0	0	0	0	0	0	0	0	0	0	13300000	0	12500000	0
585.968	584.961					C18H11N4O15PS	0	5.15354e+06	0	0	0	0	0	0	0	0	0	0	0	5570121	4.5731e+06	0	6470025	7.2464e+06	0	0	0	5530980	5.75379e+06	0	0	0	0	0	0	0	0	0	0	0	0	0	0	0	0	0	0	0	0
586.278	604.312	KHIVORIN	C32H42O10	586.278	30761.3	C25H44N6O6P2	5874774	5.21816e+06	5.55914e+06	8942372	11300000	9951127	5339494	4773498	0	11100000	11700000	11600000	15600000	13600000	15900000	14400000	15600000	15300000	14700000	15800000	15700000	12800000	12700000	13000000	6.18581e+06	7550018	7835830	0	0	0	0	7210927	0	0	0	0	0	7309667	0	0	6.4346e+06	0	0
586.279	604.313					C25H44N6O6P2	0	0	0	0	0	0	0	0	0	0	0	0	0	0	0	0	0	0	0	0	0	0	0	0	0	0	0	0	0	4.12678e+06	5759097	0	9274457	0	0	0	5.71767e+06	0	6724746	6.28362e+06	0	7.1299e+06	0
586.497	585.489	Erythrinasinate A	C38H66O4	586.496	-1716.35		0	0	0	0	0	0	0	0	0	0	0	0	0	0	0	0	0	0	0	0	0	0	0	3.91057e+06	0	0	0	0	0	0	16400000	19600000	19700000	0	0	0	14600000	16400000	14100000	0	0	0	0
587.322	586.315					C17H37N19O5	0	0	0	0	0	0	0	0	0	0	0	0	0	0	0	0	0	0	0	0	0	0	0	0	0	0	0	0	0	0	0	0	0	0	0	0	0	0	0	0	0	0	0
587.996	589.003					C11H25N8O6PS6	0	0	0	0	0	0	0	0	0	0	0	0	0	0	0	0	0	0	0	0	0	0	0	0	0	0	0	0	0	0	0	0	5438483	0	4.74852e+06	0	0	0	0	0	4089349	0	0
588.305	589.312	Val Val Trp Trp	C32H40N6O5	588.306	1710.59	C24H52N4O6S3	0	0	0	0	0	0	4.5033e+06	0	0	0	0	0	0	0	0	5.03977e+06	5609563	0	0	0	0	0	0	0	0	0	0	0	0	0	0	0	4953913	0	0	0	0	0	5.57257e+06	0	0	0	0
589.338	588.331					C29H52NO9P	0	0	0	0	0	0	0	0	0	0	0	0	0	0	0	0	0	0	0	0	0	0	0	0	0	0	0	0	0	4134673	4.80575e+06	0	0	0	0	0	0	5.24358e+06	0	0	0	0	0
589.338	588.331					C21H43N13O7	0	0	0	0	0	0	0	0	0	4.52387e+06	0	0	0	4781456	6.14547e+06	0	5249593	5.48768e+06	0	0	0	0	0	0	0	0	0	0	0	0	0	6.22883e+06	5.40431e+06	5.28571e+06	4.31239e+06	0	5.39803e+06	0	0	5962863	0	5.17856e+06	0
589.871	588.864					C18H10N2O9S6	0	0	0	0	0	0	0	0	0	0	0	0	0	0	0	0	0	0	0	0	0	0	0	0	0	0	0	0	0	0	0	0	0	0	0	0	0	0	6881099	0	0	0	0
589.872	588.864					C26H6O7S5	11300000	12200000	13200000	8634261	8.09691e+06	10100000	7484527	9810913	7855623	8.28259e+06	9526298	11300000	9318721	8957404	12900000	17500000	16300000	18800000	10500000	10200000	8464305	14200000	15700000	18400000	9109921	10700000	10300000	0	0	0	0	5164500	7140903	0	0	0	0	7537176	0	0	5965424	0	7222608
590.042	589.035					C24H22N4O6S4	0	0	0	5.78236e+06	0	4752614	0	0	0	0	0	0	0	0	0	0	0	0	0	5.17495e+06	0	0	4.14351e+06	4507450	0	0	0	0	7734674	0	7.04098e+06	6316436	5.87338e+06	0	6.66854e+06	7.10131e+06	0	7392280	6.31586e+06	0	11100000	10900000	7262003
590.528	589.52	Coixenolide	C38H70O4	590.527	-1705.44	C31H78N2OS3	0	0	0	0	0	0	0	0	0	0	0	0	0	0	0	0	0	0	0	0	0	0	0	0	0	0	0	0	0	0	5208019	5.51233e+06	7642202	0	0	0	5.07311e+06	6587020	5695976	0	0	0	0
591.354	590.346					C29H54NO9P	0	0	0	0	0	0	0	0	0	0	0	0	0	0	0	0	0	0	0	0	0	0	0	0	0	0	0	0	0	0	0	0	0	0	0	0	0	0	0	0	0	0	0
591.868	590.861					C20H17O3PS8	0	0	0	0	0	0	0	0	0	0	0	0	0	0	0	0	0	0	0	0	0	0	0	0	0	0	0	0	6316396	0	0	8425426	0	0	0	0	5.87639e+06	8.06079e+06	8057195	0	0	0	0
591.869	590.861					C20H9N4O4PS6	16200000	14600000	18300000	14200000	9503741	13500000	11100000	12400000	9780514	11400000	9695532	13700000	11900000	13200000	14400000	23400000	20000000	26000000	14900000	12400000	10000000	19500000	18800000	19500000	14700000	18300000	13800000	0	0	5.38262e+06	6.82273e+06	0	8.18887e+06	0	0	0	0	0	0	0	7.49941e+06	0	9145524
593.31	592.303					C26H59NO3S5	0	0	0	0	0	0	0	0	0	0	0	0	0	0	0	0	0	0	0	0	0	0	0	0	0	0	0	0	0	0	0	0	0	0	0	0	0	0	0	0	0	0	0
593.866	592.858					C12H15N6O4PS8	6592896	7.10893e+06	8824950	7938521	4669007	5.50485e+06	5.90523e+06	5996143	5225386	6.11603e+06	0	5853266	5.80185e+06	6.12079e+06	7.56976e+06	11500000	9134312	11700000	6496897	6.8245e+06	5771912	11500000	9513049	9237659	6886358	8558263	7251671	0	0	0	0	4.11816e+06	0	0	0	0	0	0	0	4.75037e+06	4.7895e+06	0	0
596.059	595.051					C17H23N6O12P3	0	0	0	0	0	0	0	0	0	0	0	0	0	0	0	0	0	0	0	0	0	0	0	0	0	0	0	24700000	0	21800000	16000000	0	25100000	11100000	12200000	14700000	0	0	19000000	0	0	0	0
596.059	619.048					C15H26N4O15P2S	15700000	12100000	15600000	14900000	15900000	13400000	20600000	20500000	19200000	15900000	16000000	16800000	17500000	14900000	16200000	12000000	14300000	13000000	16400000	14900000	13700000	24100000	19700000	22500000	14400000	20200000	15900000	28700000	35500000	26600000	22900000	24300000	28700000	16800000	14400000	18700000	26000000	24300000	26100000	22200000	21600000	22900000	26400000
598.029	597.022					C26H30O2S7	0	0	0	0	0	0	0	0	0	0	6662150	6661575	0	0	6.82083e+06	9063468	0	0	0	0	0	0	0	0	0	0	0	0	0	0	0	0	0	0	0	0	4255141	0	0	0	0	0	0
598.029	597.022					C22H19N2O14PS	7.77518e+06	7.544e+06	6034044	7.03651e+06	7211606	7.36332e+06	0	4.31915e+06	5.39183e+06	5.274e+06	0	0	5.6168e+06	6.49541e+06	0	0	6902616	9637466	7.80349e+06	6.60262e+06	6.63961e+06	8405078	6489325	7.0483e+06	5324913	4.99818e+06	5.72566e+06	0	0	0	0	0	5068071	0	0	0	0	4851864	0	9130674	5053085	6.21962e+06	7.13866e+06
598.056	633.026					C23H14N6O14	4845131	0	0	0	0	4.70615e+06	4672336	0	0	0	0	0	0	0	0	4062213	0	4.87979e+06	0	0	0	0	6.34393e+06	6.98823e+06	0	0	0	0	0	0	0	0	0	0	0	0	0	0	0	10800000	9468602	8751919	8786646
598.057	597.049					C23H14N6O14	0	0	0	0	0	0	0	0	0	0	0	0	0	0	0	0	0	0	0	0	0	0	0	0	0	0	0	0	0	0	0	0	0	0	0	0	0	0	0	9276249	8223786	0	0
598.333	597.326					C22H51N10O3PS2	0	0	0	0	0	0	0	0	0	0	0	0	0	0	0	0	0	0	0	0	0	0	0	0	0	0	0	7175316	5724245	5.18783e+06	0	0	0	4949921	4380608	0	0	0	0	0	0	0	0
598.334	597.326					C21H58N8OS5	0	0	0	0	0	0	0	0	0	0	0	0	0	0	0	0	0	0	0	0	0	0	0	0	0	0	0	0	0	0	0	0	0	0	0	0	0	0	0	10100000	8673849	7.93819e+06	4.01184e+06
598.428	599.436					C20H54N16O3S	0	0	0	0	0	0	0	0	0	0	0	0	0	0	0	0	0	0	0	0	0	0	0	0	0	0	0	0	0	0	0	0	5114531	0	0	0	0	0	4.92636e+06	0	0	0	0
599.274	600.281					C25H41N7O8S	0	0	0	0	4.3393e+06	0	0	0	0	5184700	4.27519e+06	3.65672e+06	0	0	0	0	0	0	0	6.14903e+06	0	8.21289e+06	0	0	6808438	0	0	0	0	0	0	0	0	0	0	0	0	0	0	4.21135e+06	0	0	0
599.274	600.282	Phe Phe Thr Trp	C33H37N5O6	599.274	1680.77	C34H33N9O2	4.39247e+06	5.44152e+06	0	0	0	0	0	0	0	0	0	0	13500000	11900000	10500000	11300000	11000000	9260548	7493745	0	6.45761e+06	0	9653477	10100000	0	7053017	7389039	0	0	0	6621814	8.28283e+06	9027292	0	0	0	7239566	7.39716e+06	10800000	0	0	0	0
599.297	598.289					C31H37N9O4	0	0	0	0	0	0	0	0	0	0	0	0	0	0	0	0	0	0	0	0	0	0	0	0	0	0	0	0	0	0	0	0	0	0	0	0	0	0	0	0	0	0	0
600.071	599.063					C17H33N2O11PS4	0	0	0	0	0	0	0	0	0	0	0	0	0	0	0	0	0	0	0	0	0	0	0	0	0	0	0	5.50369e+06	4.54241e+06	0	0	0	0	0	0	0	0	0	0	0	0	4.91775e+06	0
600.328	599.321	PI(18:0)	C27H53O12P	600.327	-1676.7	C28H57O7PS2	0	0	0	0	0	0	0	4.5679e+06	0	0	0	0	0	0	0	0	0	0	0	0	0	0	0	0	0	0	0	0	0	0	0	0	0	0	0	0	0	0	0	0	4515998	0	11700000
600.444	601.451					C20H56N16O3S	0	0	0	0	0	0	7596449	0	8748267	0	0	0	0	0	0	0	0	0	0	0	0	0	0	0	0	0	0	0	0	0	6.27137e+06	9177207	9131778	0	0	0	0	0	0	0	0	0	0
601.338	600.331					C23H60N3O6PS3	0	0	0	0	0	0	0	0	0	0	0	0	0	0	0	0	0	0	0	0	0	0	0	0	0	0	0	5202422	0	0	5.07001e+06	4.80654e+06	5240608	6102785	0	7.08559e+06	5681340	8.32755e+06	5.64911e+06	0	0	0	0
602.459	603.466					C35H62N4O2S	0	0	0	0	0	0	4.82194e+06	5.61953e+06	7085991	0	0	0	0	0	0	0	0	0	0	0	0	0	0	0	0	0	0	0	0	0	5.67303e+06	7304568	8.04743e+06	0	0	0	0	6.14462e+06	7140021	0	0	0	0
603.31	602.302					C38H41N3O4	0	6882058	0	0	4920631	5.90256e+06	0	0	0	0	0	4747263	0	4.48653e+06	0	8.02296e+06	9170871	7321958	6102735	0	0	5.25634e+06	5815504	5367883	0	0	0	0	0	0	0	4947865	5362826	0	4574687	5442888	4484777	0	0	0	0	0	0
603.31	602.303					C20H54N5O9PS2	0	0	0	0	0	0	0	0	0	0	0	0	0	0	0	0	0	0	0	0	0	0	0	0	0	0	0	0	0	0	0	0	0	0	0	0	0	0	0	5.5294e+06	0	4.67919e+06	0
603.343	602.336					C24H54N5O8PS	0	0	0	0	0	0	0	0	0	0	0	0	0	0	0	0	0	0	0	0	0	0	0	0	0	0	0	0	0	0	0	0	0	0	0	0	0	0	0	0	0	0	0
603.354	602.346					C30H54NO9P	0	0	0	0	0	0	0	0	0	0	0	0	0	0	0	0	0	0	0	0	0	0	0	0	0	0	0	18100000	18600000	20900000	17700000	19200000	0	0	0	0	0	0	21500000	0	0	0	0
603.354	602.347					C30H54NO9P	13900000	15200000	16700000	16700000	14900000	20400000	12400000	14000000	13800000	36100000	40600000	37700000	55000000	49700000	55800000	64100000	64400000	73400000	40700000	39000000	43600000	41000000	42300000	41700000	18000000	19800000	20700000	0	0	0	0	0	23200000	19800000	17800000	18400000	21900000	26700000	0	41000000	29000000	31400000	11300000
603.359	602.352					C36H50N3O3P	0	0	0	0	0	0	0	0	0	0	0	0	0	0	0	0	0	0	0	0	0	0	0	0	0	0	0	0	0	0	0	0	0	0	0	0	0	0	0	0	0	0	0
604.046	603.039					C19H40O3S9	6.85506e+06	7379364	6.62642e+06	4.54345e+06	5231807	4953972	6979164	0	6112481	0	0	7.05726e+06	6189497	5.77283e+06	6.97478e+06	10000000	11100000	11500000	5.49023e+06	0	0	8783080	10300000	10600000	0	6848650	0	0	0	0	0	0	0	0	0	0	0	0	0	4345779	0	0	5.46971e+06
605.302	606.309					C32H47NO8S	0	0	0	0	0	0	0	0	0	0	0	0	6.50364e+06	0	0	7.1299e+06	5552718	5945911	4.23024e+06	5729731	0	5167602	0	4.87162e+06	0	0	4344100	0	0	0	0	0	0	0	0	0	0	0	0	0	0	0	0
605.303	606.31					C24H53N3O8P2S	0	0	0	0	0	0	0	0	0	4122706	0	0	0	0	0	0	0	0	0	0	5.77107e+06	0	0	0	0	0	0	0	0	0	0	0	0	0	0	0	0	0	0	0	0	0	0
605.37	604.362					C31H60NO4PS2	5.20709e+06	0	0	0	0	0	0	5303241	0	0	0	0	0	0	0	0	0	0	0	0	0	0	0	0	5.37741e+06	0	0	0	0	0	0	0	0	0	0	0	0	0	0	0	0	0	0
605.37	604.363					C31H60NO4PS2	0	0	0	0	0	0	0	0	0	0	0	0	0	0	0	0	0	0	0	0	0	0	0	0	0	0	0	0	0	0	0	0	0	0	0	0	0	0	0	0	0	0	4946549
606.088	605.08					C22H15N12O8P	0	0	0	0	0	0	0	0	0	0	0	0	0	0	0	0	0	0	0	0	0	0	0	0	0	0	0	7.6993e+06	7.4899e+06	6589082	0	5618794	0	0	0	0	0	5.24813e+06	0	0	0	0	0
606.151	607.158					C13H27N12O14P	6589165	8702079	6.85418e+06	0	6.5565e+06	7.48529e+06	0	0	0	0	7123293	0	8659575	9597423	0	7.53002e+06	0	6399096	5648829	0	6.6341e+06	10600000	0	12500000	8913939	0	0	0	0	0	0	0	5534070	4.77109e+06	0	0	0	5474250	6.59507e+06	0	0	0	0
606.151	607.159					C16H28N14O6P2S	0	0	0	8460301	0	0	0	6.87897e+06	7.56301e+06	6188239	0	8260321	0	0	9390153	0	8.05139e+06	0	0	6592646	0	0	10600000	0	0	8796727	7.75694e+06	0	0	0	0	7356714	0	0	4.81347e+06	4574510	6207121	0	0	6.64768e+06	7.1841e+06	8179859	0
606.152	607.159					C14H23N16O10P	0	0	0	0	0	0	8954643	0	0	0	0	0	0	0	0	0	0	0	0	0	0	0	0	0	0	0	0	5493329	7262936	5.91552e+06	5553376	0	0	0	0	0	0	0	0	0	0	0	0
606.163	605.156					C19H37N4O12P3	0	0	0	0	0	0	0	0	0	0	0	0	0	0	0	0	0	0	0	0	0	0	0	0	0	0	0	17500000	0	0	0	0	0	0	0	5.26986e+06	0	20100000	0	0	0	0	0
606.164	629.153					C17H42N2O13P4	165000000	170000000	171000000	159000000	152000000	158000000	146000000	141000000	162000000	141000000	147000000	152000000	226000000	211000000	224000000	205000000	213000000	206000000	141000000	152000000	165000000	230000000	212000000	227000000	193000000	201000000	203000000	0	0	0	173000000	157000000	188000000	0	0	0	187000000	164000000	157000000	149000000	149000000	168000000	133000000
607.458	608.465	PC(24:0)/PE(27:0)	C32H66NO7P	607.458	1659.01	C25H66N7O5PS	0	0	0	0	0	0	0	0	0	0	0	0	0	5785931	4.03135e+06	5.21211e+06	0	5301022	0	0	0	0	0	4493851	0	0	0	0	0	0	0	0	0	0	0	0	0	0	0	0	0	0	0
607.95	608.957					C17H17N6O7PS5	8445698	7953761	8562354	0	0	0	0	0	0	0	0	0	10200000	10900000	11400000	8639385	10800000	8723332	0	0	0	8877792	8631848	8757820	3.79563e+06	0	0	0	0	0	0	0	0	0	0	0	0	0	0	0	0	0	0
608.14	609.147					C28H34O9P2S	5957869	6.26204e+06	7425125	0	0	0	0	5536576	5.11697e+06	6723461	0	0	5.83643e+06	6805944	5760785	5.48513e+06	6215253	6686920	4.55951e+06	0	4.65119e+06	7.5361e+06	7484591	7.16612e+06	5.12996e+06	6.28736e+06	0	4.66902e+06	0	0	5.42037e+06	5424328	7.61325e+06	0	5.21031e+06	0	6.57218e+06	7.69815e+06	9461704	0	0	0	0
608.141	609.148					C24H17N16O3P	0	0	0	0	0	0	0	0	0	0	0	0	0	0	0	0	0	0	0	0	0	0	0	0	0	0	0	0	4658690	0	0	0	0	0	0	0	0	0	0	0	4.90593e+06	0	0
608.302	609.31	Asp Arg Arg Tyr	C25H40N10O8	608.303	1654.85	C27H45N8O4PS	6356035	5336583	7211162	6211705	5430879	5.48935e+06	6523671	6513021	5431009	5.8744e+06	0	0	8713287	7.59729e+06	8122392	7879885	9178894	10100000	5635315	0	7246076	0	0	0	5.47573e+06	9255934	6.56327e+06	4843365	5.30085e+06	6.2146e+06	4598243	0	7.84325e+06	0	0	4451526	7.41946e+06	8043946	5.98168e+06	5911439	0	5.14977e+06	0
608.481	607.473					C33H64N6O2S	0	0	0	0	0	0	0	0	0	0	0	0	0	0	0	0	0	0	0	0	0	0	0	0	0	0	0	0	0	0	12800000	15800000	16300000	0	0	0	11600000	15000000	10700000	0	0	0	0
609.303	610.31	Leu His Gly Phe His	C29H39N9O6	609.302	1654.58	C21H45N11O6P2	0	0	0	0	0	0	0	0	0	0	7231158	0	17800000	16400000	15200000	18000000	15000000	16800000	0	0	9248744	14400000	12000000	14800000	12400000	0	10100000	0	0	0	8482170	10200000	10900000	0	0	0	8734748	9058526	12900000	0	0	0	0
609.326	608.318					C35H43N7OS	0	0	0	0	0	0	0	0	0	0	0	0	0	0	0	0	0	0	0	0	0	0	0	0	0	0	0	0	0	0	0	0	0	0	0	0	0	0	0	0	0	0	0
609.947	610.954					C15H3N10O16P	5.62202e+06	5332813	5988265	0	0	0	0	0	0	0	0	0	6375506	6475247	6626569	6045056	0	5982063	0	0	0	4879043	0	5889035	0	0	0	0	0	0	0	0	0	0	0	0	0	0	0	0	0	0	0
610.279	611.286	Ile Met Asn Ser Phe	C27H42N6O8S	610.279	1650.56	C32H30N14	6040300	7.65895e+06	7.16082e+06	11100000	10700000	12300000	18500000	18800000	17000000	13000000	9245547	9545032	6839580	9724862	7976637	6.18003e+06	7.54956e+06	8109756	6.34109e+06	5.58671e+06	6.31849e+06	17700000	15100000	18000000	3.76134e+06	0	0	4914305	0	0	18000000	19900000	21800000	0	5962194	0	14500000	16700000	19100000	0	0	0	4.31628e+06
610.279	611.286					C19H38N12O11	0	0	0	0	0	0	0	0	0	0	0	0	0	0	0	0	0	0	0	0	0	0	0	0	0	0	0	0	0	0	0	0	0	5434077	0	5038921	0	0	0	0	0	0	0
610.318	611.325					C24H56N2O9P2S	0	0	5.42941e+06	0	0	0	4530169	0	0	0	0	0	4484372	6230066	6.28385e+06	0	0	0	0	0	0	0	0	0	0	0	0	0	0	0	0	0	5.32943e+06	0	0	0	0	0	0	0	0	0	0
610.496	609.489					C33H66N6O2S	0	0	0	0	0	0	0	0	0	0	0	0	0	0	0	0	0	0	0	0	0	0	0	0	0	0	0	0	0	0	21400000	25700000	28600000	0	0	0	22300000	24400000	21700000	0	0	0	0
610.497	609.49					C33H66N6O2S	0	0	0	0	0	0	0	0	0	0	0	0	0	0	0	0	0	0	0	0	0	0	0	0	0	0	0	0	0	0	0	0	0	0	0	0	0	0	0	0	0	0	0
611.854	612.861					C13H5N6O13PS4	0	0	0	0	0	0	0	0	0	0	0	0	0	0	4.50724e+06	7194565	0	5442308	0	0	0	6252580	0	0	0	0	4.46994e+06	0	0	0	0	0	0	0	0	0	0	0	0	0	0	0	0
612.294	613.301					C29H41N8O5P	7.97655e+06	8.07777e+06	8429103	14100000	16200000	18000000	25400000	28200000	25900000	9827437	8581784	8.09615e+06	7.10472e+06	7.29962e+06	6.83783e+06	8532266	10300000	9552182	5.62442e+06	6606056	7.09222e+06	20400000	18800000	22000000	6288040	0	0	0	0	0	26900000	33600000	36300000	12000000	0	0	24700000	25700000	30400000	5.36065e+06	0	0	9739478
612.295	613.302					C27H46N6O6P2	0	0	0	0	0	0	0	0	0	0	0	0	0	0	0	0	0	0	0	0	0	0	0	0	0	0	0	7.42463e+06	6547704	7905726	0	0	0	0	15100000	11600000	0	0	0	0	4.3757e+06	4.75148e+06	0
613.313	612.305					C17H35N21O5	5191661	6.70818e+06	7590118	7.09341e+06	7.27052e+06	0	0	4.7745e+06	0	5.42374e+06	6659309	6642562	9167144	10300000	9325823	14400000	11000000	12600000	8932199	7.92417e+06	7621352	9159138	11800000	7674232	7.89633e+06	7.59148e+06	5.76018e+06	5309026	0	0	0	0	5502533	5411925	4876449	0	0	0	0	0	0	0	0
613.313	612.306					C25H39N15O2S	0	0	0	0	0	6.56666e+06	0	0	0	0	0	0	0	0	0	0	0	0	0	0	0	0	0	0	0	0	0	0	0	0	0	0	0	0	0	0	0	0	0	5.45787e+06	7330524	9531502	7851647
613.334	614.341					C26H52N3O11P	0	0	0	0	0	0	0	0	0	0	0	0	5.27706e+06	4.59688e+06	6480810	5.48485e+06	5.98508e+06	6.37972e+06	5428386	0	5.50995e+06	4.14119e+06	0	0	0	0	0	0	0	0	0	0	0	0	0	0	0	0	0	0	0	0	0
613.338	612.331					C35H39N11	0	0	0	0	0	0	0	0	0	0	0	0	0	0	0	0	0	0	0	0	0	0	0	0	0	0	0	5486277	0	0	5789826	5.80047e+06	6.87701e+06	5278175	0	0	6171201	0	5.0356e+06	4770283	0	0	0
613.85	614.858					C16H14N4O4S9	0	0	5.41264e+06	0	0	0	0	4.17933e+06	0	0	0	4696114	4.0982e+06	0	5.41831e+06	8287220	7.30191e+06	7139867	0	4350677	0	5.89057e+06	4.38701e+06	0	0	6448378	0	0	0	0	0	0	0	0	0	0	0	0	0	0	0	0	0
614.087	613.079					C29H14N10O5S	7.03996e+06	7597304	6.35747e+06	10300000	9098469	9444034	8968891	9538817	8082227	7522408	7.64791e+06	8.14358e+06	7185679	7.12554e+06	4685667	0	4819864	6.23058e+06	11300000	9227728	8392587	6392106	8.13709e+06	7156320	4.97068e+06	6783921	7.28069e+06	12900000	0	13000000	10700000	13300000	16600000	11100000	12600000	16700000	13000000	15200000	14000000	0	22500000	0	18800000
615.171	616.179					C29H35N3O6P2S	7622418	8610362	9380901	0	0	0	32000000	35500000	32400000	0	0	0	0	0	0	0	0	0	0	0	0	26700000	26700000	28100000	12600000	15300000	12700000	11500000	10900000	11800000	14200000	16600000	15800000	6.3075e+06	6.46019e+06	5983034	23700000	24700000	25100000	0	0	0	18300000
615.941	616.948					C23H5N8O8PS2	0	0	0	0	0	0	0	0	0	0	0	0	0	0	0	0	0	0	0	0	0	0	0	0	0	0	0	0	0	0	0	0	0	0	4.25333e+06	0	0	0	0	0	4514697	5.94123e+06	0
620.103	619.096					C23H17N12O8P	0	0	0	0	0	0	0	0	0	0	0	0	0	0	0	0	0	0	0	0	0	0	0	0	0	0	0	19800000	17500000	0	0	0	0	9975922	8.03105e+06	10500000	11400000	0	0	0	0	0	0
620.104	619.096					C21H22N10O9P2	8434842	7.50229e+06	9970030	9112736	8052541	7.74012e+06	11200000	11100000	8.29998e+06	9315189	8202135	9850517	8540383	7256880	7.2913e+06	8514773	9208798	8981132	7.65952e+06	8422604	7.52222e+06	10900000	10400000	11800000	7730058	10500000	9632420	0	0	18700000	12500000	15200000	17600000	0	0	0	0	13900000	13500000	21500000	15600000	16200000	18000000
620.296	619.289	PI(20:4)	C29H49O12P	620.296	-1623.4	C33H36N10O3	0	3.89388e+06	4.89447e+06	0	0	0	0	0	0	0	5.50946e+06	0	0	0	6.85112e+06	9154927	7.48033e+06	8519641	0	4584520	0	5.28127e+06	0	7.20943e+06	0	0	0	0	0	0	5044027	0	4.97913e+06	4.118e+06	0	0	0	4529878	4709593	0	0	0	0
620.297	619.29						0	0	0	0	0	0	0	0	0	0	0	0	0	0	0	0	0	0	0	0	0	0	0	0	0	0	0	0	0	0	0	0	0	0	0	0	0	0	0	5.94409e+06	0	6.19854e+06	0
621.402	622.41					C24H60N7O7PS	0	0	0	0	0	0	0	0	0	0	0	0	0	0	0	0	0	0	0	0	0	0	0	0	0	0	0	0	0	0	0	0	0	0	0	0	0	0	0	0	0	0	5.96054e+06
622.124	623.131					C21H34O17S2	7480300	0	0	0	0	0	0	0	0	0	0	0	0	0	0	0	0	0	0	0	0	7996214	7.9187e+06	0	8876529	6.65598e+06	0	0	0	0	7.39963e+06	0	0	0	0	0	8515172	8.06304e+06	8116541	0	0	0	0
622.129	623.136					C18H32N4O16P2	83000000	82000000	88500000	61600000	63600000	69600000	71200000	71600000	69400000	69000000	74200000	74300000	95800000	97600000	91500000	90500000	86700000	89400000	64800000	68800000	76400000	106000000	101000000	105000000	92800000	92000000	85600000	0	0	0	92400000	90100000	104000000	50500000	0	0	107000000	104000000	105000000	74200000	68900000	76300000	72800000
622.13	623.137					C19H28N8O12P2	0	0	0	0	0	0	0	0	0	0	0	0	0	0	0	0	0	0	0	0	0	0	0	0	0	0	0	65600000	73500000	70700000	0	0	0	0	58800000	58900000	0	0	0	0	0	0	0
622.137	623.144					C34H14N12O2	0	0	5492112	0	0	0	5288294	0	5.02938e+06	0	0	0	0	5.46291e+06	5240891	0	0	0	0	0	0	0	5883445	0	6022887	0	6008140	0	0	0	0	0	6.30798e+06	0	0	0	6.10025e+06	0	0	0	0	0	0
622.137	623.145					C18H31N4O18P	0	0	0	0	0	0	0	0	0	0	0	0	0	0	0	0	0	0	0	0	0	0	0	0	0	0	0	4.59644e+06	0	4542651	0	0	0	0	0	0	0	0	0	0	0	0	0
623.341	622.334					C23H55N5O10P2	0	0	0	0	0	0	0	0	0	0	0	0	0	0	0	0	0	0	0	0	0	0	0	0	0	0	0	0	6.54772e+06	0	0	8194650	8.16771e+06	4.73769e+06	5642083	0	0	7.5128e+06	7053345	0	0	0	0
623.342	622.335					C31H49N3O10	0	0	0	0	4.45229e+06	4.36481e+06	0	0	0	0	0	0	6047616	0	4718706	6543624	5.71454e+06	6.81446e+06	0	0	0	0	0	0	0	0	0	6528695	0	6.21471e+06	8078458	0	0	0	0	5885082	0	0	0	7190733	5466860	7.03211e+06	0
627.354	626.346					C26H55N5O8P2	0	0	0	0	0	0	0	0	0	0	0	0	0	0	0	0	0	0	0	0	0	0	0	0	0	0	0	14900000	16400000	16300000	22400000	24200000	25600000	15700000	18300000	14200000	28300000	29800000	25800000	0	0	0	0
627.354	626.347					C35H45N7O4	18100000	20600000	19700000	18700000	17700000	20100000	13700000	14900000	12400000	14300000	14300000	14500000	24400000	20800000	20900000	31400000	28500000	34400000	17700000	18600000	20100000	20600000	18700000	17300000	10500000	10900000	11300000	0	0	0	0	0	0	0	0	0	0	0	0	32100000	21700000	20800000	11100000
628.135	629.143					C42H28S3	0	0	0	4622413	0	4588160	0	0	0	0	0	4.0149e+06	0	4163833	0	0	0	5246005	0	0	0	0	0	6453297	0	5590878	0	0	0	0	0	0	0	0	0	0	5.06361e+06	0	0	0	0	0	0
628.138	629.145					C27H33O13PS	4709041	4841494	0	0	0	0	5067511	0	0	0	5.66465e+06	0	0	0	0	0	6485032	0	0	4.27023e+06	0	7124048	0	0	0	0	6298971	0	0	0	0	0	4.98733e+06	0	0	0	0	4271074	0	0	0	4366787	0
628.145	627.138					C25H36N6O3S5	0	0	0	0	0	0	0	0	0	0	0	0	0	0	0	0	0	0	0	0	0	0	0	0	0	0	0	22300000	16800000	0	0	20900000	0	0	0	6359207	16700000	0	16700000	0	0	0	0
628.146	651.135					C14H25N14O13P	63700000	68100000	67700000	84200000	73400000	74300000	62100000	56300000	72100000	57300000	63300000	65400000	93000000	80800000	86300000	75000000	79800000	84400000	62500000	69300000	72500000	86100000	80500000	93600000	75400000	76700000	87800000	0	0	0	80000000	62000000	78300000	0	0	0	81500000	68500000	60600000	78000000	0	0	54900000
628.507	627.5	DG(37:5)	C40H68O5	628.507	-1602.26	C33H76N2O2S3	0	0	0	0	0	0	0	0	0	4942600	7.91471e+06	4869851	6302322	6.24121e+06	6.92085e+06	6.14681e+06	5.97317e+06	5.83506e+06	7.23495e+06	6766089	6093757	0	4951279	0	0	0	5168072	0	0	0	0	0	0	0	0	0	0	0	0	0	0	0	0
632.331	633.339					C18H44N14O11	0	4236136	0	0	0	0	0	0	0	0	0	0	0	0	5104088	5686801	5.75522e+06	0	0	0	0	0	0	0	0	5546161	0	0	0	0	0	0	5.57516e+06	0	0	0	0	0	4896988	5052847	0	0	0
633.326	632.318					C27H60N3O3PS4	0	0	0	0	0	0	0	0	0	0	0	0	0	0	0	0	0	0	0	0	0	0	0	0	0	0	0	0	0	0	0	0	0	0	0	0	0	0	0	0	0	0	0
633.835	634.842					C19H11N2O7PS7	0	0	5.73022e+06	0	0	0	0	6011029	0	5.06172e+06	0	0	0	0	0	0	0	0	0	0	0	0	0	7816141	0	0	0	0	0	0	0	0	0	0	0	0	0	0	0	0	0	0	0
633.835	634.843					C17H14O10S8	6.51145e+06	4510034	0	0	0	0	5390132	0	5.30315e+06	0	5.84856e+06	5190983	6310308	0	7.91487e+06	10900000	7443289	7678639	0	4940074	5.18357e+06	8871011	7.19266e+06	0	7.67248e+06	8385962	7636237	0	0	0	0	0	0	0	0	0	0	4.84744e+06	0	0	0	0	0
634.006	635.013					C17H19N10O7PS4	0	0	0	0	5.3868e+06	4.10623e+06	0	0	4789754	0	4.64244e+06	0	0	0	0	0	0	0	4.92055e+06	6.08513e+06	5808368	0	0	0	0	0	0	4659916	0	5901158	5372590	4.98686e+06	0	0	5443737	0	0	0	5234929	5679625	6.16355e+06	0	0
634.006	635.014					C29H16O13P2	0	0	0	0	0	0	0	0	0	0	0	4.45432e+06	0	0	0	0	0	0	0	0	0	0	0	0	0	0	0	0	0	0	0	0	5.62233e+06	5.25412e+06	0	0	0	0	0	0	0	0	0
635.341	634.334					C19H50N13O7PS	0	0	0	0	0	0	0	0	0	0	0	0	0	0	0	0	0	0	0	0	0	0	0	0	0	0	0	0	0	0	0	0	0	0	0	0	0	0	0	0	0	0	0
635.832	636.84					C16H12O13S7	7457441	0	6.13593e+06	5717889	5420897	0	8134885	7.4927e+06	6.62746e+06	6.97989e+06	6.24403e+06	6350699	8677478	8826991	7.95842e+06	11500000	14100000	11300000	7.00282e+06	7.1536e+06	7283118	11200000	11000000	9083164	7743638	11900000	8.03886e+06	3.98134e+06	0	0	0	0	0	0	0	0	4.99107e+06	0	0	0	0	0	4.24795e+06
636.077	635.07					C25H36N2O3S7	0	0	0	0	0	0	0	0	0	0	0	0	0	0	0	0	0	0	0	0	0	0	0	0	0	0	0	9265644	7868345	8521914	5395049	0	6952911	0	0	0	6998013	7.05486e+06	7.66824e+06	0	0	0	0
636.078	635.07					C15H45N2O6PS8	0	0	0	0	0	0	6.25878e+06	0	0	0	0	0	0	0	0	0	0	0	0	0	0	0	4290900	4.40969e+06	0	0	4565759	0	0	0	0	0	0	0	0	0	0	0	0	8880945	7.97571e+06	4.87742e+06	7.73143e+06
636.534	635.526					C24H68N12O7	0	0	0	0	0	0	0	0	0	0	0	0	0	0	0	0	0	0	0	0	0	0	0	0	0	0	0	0	0	0	0	0	0	0	0	0	6.17741e+06	4281648	0	0	0	0	0
637.093	638.101					C22H16N13O9P	0	5029942	0	0	0	0	0	4734735	0	5.18539e+06	0	3.84045e+06	0	5057724	0	0	4264758	0	4.29288e+06	4.99626e+06	0	5922923	0	0	4.69348e+06	5.29998e+06	3.95154e+06	0	0	0	5.41337e+06	5.88336e+06	0	0	0	0	4623274	5039824	7253668	0	0	0	0
637.313	636.306					C21H47N7O15	0	0	0	5604865	0	5064811	0	4418540	0	6.31328e+06	5.6477e+06	0	8654647	8.08693e+06	8392430	12600000	10600000	13100000	8788538	7.98135e+06	7.275e+06	7.09515e+06	9388954	8512482	6.09772e+06	5.05866e+06	6.83089e+06	0	0	0	0	0	5.63079e+06	0	0	0	4317009	6.31806e+06	0	0	0	0	0
637.357	636.35					C27H48N11O5P	0	0	0	0	0	0	0	0	0	0	0	0	0	0	0	0	0	0	0	0	0	0	0	0	0	0	0	0	0	0	0	0	0	23300000	0	0	27200000	28600000	30300000	0	0	0	0
637.357	636.35					C27H48N11O5P	21800000	26000000	24400000	26900000	23600000	29700000	20900000	24000000	16500000	29500000	29400000	30000000	46900000	45900000	44600000	57400000	51000000	57500000	36000000	36200000	40000000	34700000	37000000	36200000	28400000	31900000	30100000	0	0	0	0	0	0	0	0	0	0	0	0	42200000	33700000	35400000	29400000
637.829	638.837					C21H10N4O2S9	5.73599e+06	0	0	0	0	0	0	0	0	0	0	0	0	0	0	6.84265e+06	7.74724e+06	4744380	0	0	0	0	5141696	5637850	4650493	6862293	0	0	0	0	0	0	0	0	0	0	0	0	0	0	0	0	0
637.868	636.861					C25H6N2O9S5	0	0	0	0	0	0	4.57954e+06	0	0	0	0	0	0	0	0	0	0	0	0	0	0	0	0	0	0	0	0	0	0	0	0	0	0	0	0	0	0	0	0	7264756	0	0	5.31017e+06
638.549	637.542	TG(36:0)	C39H74O6	638.548	-1576.4	C32H74N6O4S	0	0	0	0	0	0	0	0	0	0	0	0	0	0	0	0	0	0	0	0	0	0	0	0	0	0	0	0	0	0	0	6.01019e+06	7047259	0	0	0	6262276	0	0	0	0	0	0
639.493	318.739						6.00699e+06	0	0	0	0	0	0	4827999	0	0	0	0	0	4.42223e+06	7878494	0	0	5350301	0	0	0	0	0	0	0	0	0	0	0	0	0	0	0	0	0	0	0	0	0	0	0	0	0
639.865	638.858					C17H12N4O9S7	0	0	0	0	0	4851628	0	0	0	0	0	0	0	0	0	0	0	0	0	0	0	0	0	0	0	0	0	8744540	9817467	9228432	5492590	5.03782e+06	6378671	5.09172e+06	0	5.69356e+06	5.49227e+06	7.25232e+06	6862772	0	0	0	0
639.866	638.859					C18H16N4O4S9	0	0	0	0	0	0	0	0	0	0	0	0	0	0	0	0	0	0	0	0	0	0	0	0	0	0	0	0	0	0	0	0	0	0	0	0	0	0	0	0	4.25873e+06	0	5042936
640.023	641.03					C10H29N10O8PS6	0	0	0	0	0	0	0	0	0	6745214	4822441	0	4110463	0	0	0	0	0	0	4.19864e+06	0	5.07725e+06	5719063	5.20502e+06	0	0	0	6.75038e+06	7211942	7434573	5439866	0	6.2439e+06	0	0	0	0	0	0	0	0	4.44511e+06	4845035
641.344	640.337						0	0	0	0	0	0	0	0	0	0	0	0	0	4.67424e+06	0	5634817	0	5.0661e+06	5276062	0	0	0	0	0	0	0	0	0	0	0	0	0	0	0	0	0	0	0	0	5.3933e+06	0	0	5505904
642.279	643.286					C26H58O7S5	0	0	5684188	0	0	0	0	0	0	0	4246444	0	0	0	5.58508e+06	5009310	6.27904e+06	6733112	0	0	5.21494e+06	0	6.69457e+06	6602769	4.72646e+06	5259138	0	0	0	0	0	0	0	0	0	0	0	0	0	0	0	0	0
642.279	643.286	Phe Gln Trp Tyr	C34H38N6O7	642.28	1566.54	C18H46N10O11S2	0	0	0	0	4.70335e+06	0	0	5.29579e+06	0	3.85537e+06	0	0	0	5.43643e+06	0	0	0	0	0	0	0	6.45818e+06	0	0	0	0	0	0	0	0	0	0	0	0	0	0	0	0	0	0	0	0	0
644.11	643.103					C21H29N2O19P	0	0	0	0	0	0	0	0	0	0	0	0	0	0	0	0	0	0	0	0	0	0	0	0	0	0	0	0	7718637	7.19389e+06	10900000	0	0	0	0	0	0	0	0	0	0	0	0
644.111	643.103					C26H44O2S8	10200000	11300000	10600000	7.5214e+06	7.07537e+06	6.59518e+06	8154817	9011446	5.82292e+06	7655013	7626115	7.22548e+06	10100000	10200000	6812216	13600000	11400000	14300000	6928172	7094683	7032815	11600000	12900000	13500000	8301987	8.03292e+06	8.09138e+06	6.96754e+06	0	0	0	10400000	13500000	0	4650922	4758149	10900000	10300000	9621467	0	9109812	0	10800000
644.111	643.104					C22H25N6O15P	0	0	0	0	0	0	0	0	0	0	0	0	0	0	0	0	0	0	0	0	0	0	0	0	0	0	0	0	0	0	0	0	0	0	0	0	0	0	0	11200000	0	10300000	0
644.121	645.128					C24H40N2O6S6	0	0	0	0	0	0	0	0	0	0	0	0	0	0	0	0	0	0	0	0	0	0	0	0	0	0	0	0	0	0	0	0	0	0	0	6080577	0	0	0	0	0	0	0
647.341	646.334					C28H62N3O3PS4	0	0	0	0	0	0	0	0	0	0	0	0	0	0	0	0	0	0	0	0	0	0	0	0	0	0	0	5.62704e+06	0	4.21484e+06	4.68394e+06	5.44283e+06	6573396	0	0	0	5415464	5089049	0	0	0	0	0
647.342	646.335					C28H54N7O4PS2	0	0	0	0	0	0	0	0	0	0	0	0	0	0	0	0	4470667	0	0	0	0	0	0	0	0	0	0	0	0	0	0	0	0	0	0	0	0	0	0	0	0	0	0
647.83	646.823					C14H12N6O6S9	5.08445e+06	4461416	5.14418e+06	0	0	0	0	0	0	0	0	0	0	0	0	6258427	0	6235232	0	0	0	5.10351e+06	0	4.8454e+06	0	0	0	0	0	0	0	0	0	0	0	0	0	0	0	0	0	0	0
648.001	646.994					C14H32O16S6	0	0	0	0	0	3.58366e+06	0	0	0	0	0	0	0	0	0	0	0	0	0	0	0	0	0	0	0	0	0	0	0	0	0	0	0	0	0	0	0	0	0	5412331	4.89912e+06	3.92283e+06	0
648.585	671.574	Cholesteryl linoleate	C45H76O2	648.585	35446.1	C45H76O2	33100000	26400000	28800000	20900000	20900000	16100000	14400000	13000000	10800000	33900000	28000000	31700000	60600000	60300000	69900000	65300000	61400000	59000000	38600000	38800000	35300000	30700000	24600000	26000000	23500000	27500000	19100000	27000000	26600000	21600000	7116901	0	7.79594e+06	25400000	18700000	18300000	8.08123e+06	5941281	0	37700000	42300000	34400000	30200000
649.357	648.35					C26H67NO6S5	0	0	0	0	0	0	0	0	0	0	0	0	0	0	0	0	0	0	0	0	0	0	0	0	0	0	0	0	0	0	0	0	0	0	0	0	0	0	0	0	0	0	0
649.434	650.441					C25H71N5O5S4	0	0	0	0	0	0	0	0	0	0	0	0	4.00567e+06	5.1559e+06	5328898	0	0	0	0	0	0	0	0	0	0	0	0	0	0	0	0	0	0	0	0	0	0	0	0	0	0	0	0
649.827	648.82					C13H18N2O8S10	0	0	0	0	0	5301089	0	0	0	4760916	0	6015553	0	5840717	0	0	7544524	0	0	4.74945e+06	0	0	0	0	0	7.67495e+06	7.04936e+06	0	0	0	0	0	0	0	0	0	0	0	0	0	0	0	0
649.828	648.82					C13H10N6O9S8	7375478	6.84418e+06	8025732	5.11125e+06	0	0	0	5.16068e+06	0	0	0	0	0	0	5.52195e+06	9432682	0	10400000	6378489	0	0	7343067	6875786	6.92772e+06	0	0	0	0	0	0	0	0	0	0	0	0	0	0	0	0	0	0	0
650.123	651.13					C25H22N12O6S2	0	0	0	6.88614e+06	0	0	0	0	0	0	0	0	0	0	0	0	0	0	0	5906945	0	0	0	0	0	0	0	0	0	0	6077149	0	0	0	0	0	0	0	0	0	4.97815e+06	0	0
650.127	649.12					C20H39N6O6PS5	0	0	0	0	0	0	0	0	0	0	0	0	0	0	0	0	0	0	0	0	0	0	0	0	0	0	0	0	8756688	9419518	11500000	10800000	0	0	0	0	0	0	10200000	0	0	0	0
650.128	651.136					C19H29N10O10P3	0	0	0	0	0	0	0	0	0	0	0	0	0	0	0	0	0	0	0	0	0	0	0	0	0	0	0	57000000	82600000	72800000	0	0	0	55400000	57900000	62500000	0	0	0	0	74200000	91700000	0
650.489	651.496					C31H62N12OS	0	0	0	0	0	0	4544562	0	0	5.39186e+06	0	7799596	8401147	9627241	9172975	8559104	0	7.60889e+06	0	7860389	9224106	10800000	9230707	10200000	8964906	0	9189337	0	0	0	0	0	0	0	0	0	0	0	0	0	0	0	0
651.372	650.365					C21H55N11O8P2	0	0	0	0	0	0	0	0	0	0	0	0	0	0	0	0	0	0	0	0	0	0	0	0	0	0	0	5.43462e+06	0	6.01625e+06	5572111	6.35071e+06	0	3749934	0	0	0	6.05558e+06	5.58561e+06	0	0	0	0
651.373	650.366					C30H45N13O4	0	0	0	0	0	0	0	0	0	0	0	0	0	0	4.90614e+06	0	0	4570162	0	0	0	0	0	0	0	0	0	0	0	0	0	0	6.58455e+06	0	0	0	5.45199e+06	0	0	0	6636693	0	6.3595e+06
651.825	650.817					C22H9N2O6PS7	0	0	0	0	0	4417723	0	0	0	0	0	0	0	0	5.68725e+06	7.05223e+06	5822249	7096047	0	0	0	0	0	0	0	4.59836e+06	0	0	0	0	0	0	0	0	0	0	0	0	0	0	0	0	0
652.329	653.336					C29H49N8O5PS	7.81701e+06	6420522	8551348	0	7.19628e+06	4.82536e+06	6297137	7.50933e+06	5.87425e+06	7516409	0	0	7457374	7528104	8426105	9116829	9303143	8748759	4971574	6544384	5.89943e+06	0	0	0	7084489	8127297	6868379	0	7452439	0	0	0	4.40266e+06	4.73858e+06	0	0	6.37793e+06	5038131	5.19725e+06	5769132	5.98499e+06	6097666	6322563
652.529	651.521					C24H68N12O8	0	0	0	0	0	0	0	0	0	0	0	0	0	0	0	0	0	0	0	0	0	0	0	0	0	0	0	0	0	0	0	0	0	0	0	0	0	0	0	4.85655e+06	5571053	4.26797e+06	0
654.018	653.01					C18H10N10O18	5.56194e+06	7168888	6718595	7277165	5360117	6.57767e+06	6572697	5963990	6.47622e+06	0	0	5.76539e+06	4.97339e+06	5786939	5.04498e+06	7122552	5426830	6986429	6.98911e+06	5.69429e+06	6018520	10200000	8022471	9699160	5447791	0	5402056	12100000	10400000	10100000	9561997	10200000	13000000	6.191e+06	0	7.50398e+06	8861685	11300000	10400000	0	0	0	0
654.018	653.011					C12H22N12O10S5	0	0	0	0	0	0	0	0	0	0	0	0	0	0	0	0	0	0	0	0	0	0	0	0	0	6814015	0	0	0	0	0	0	0	0	0	0	0	0	0	16800000	10800000	10700000	13900000
654.345	655.352					C35H58O5S3	0	0	5.2687e+06	0	0	0	0	4.74461e+06	0	3.89094e+06	0	0	0	7.1056e+06	6.52616e+06	5302874	7231399	7.59656e+06	0	0	0	0	0	0	0	6.49315e+06	5.26875e+06	0	0	0	0	0	6237695	0	0	0	0	0	0	0	0	0	0
654.544	653.537					C40H78O2S2	0	0	0	0	0	0	0	0	0	0	0	0	0	0	0	0	0	0	0	0	0	0	0	0	0	0	0	0	0	0	0	0	0	0	0	0	0	0	0	0	0	5.591e+06	0
656.014	655.007					C18H28N2O14S5	0	0	0	0	0	0	0	0	0	0	0	0	0	0	0	0	0	0	0	0	0	0	0	0	0	0	0	8.01185e+06	8370357	7306952	0	0	0	0	0	0	0	7.48807e+06	0	0	0	0	0
656.015	655.008					C24H20N10OS6	0	4.77803e+06	6529803	0	0	0	0	0	0	0	4938948	0	0	0	4.13365e+06	0	0	0	4579439	0	0	5124597	5.73389e+06	5588133	0	4294027	3.95063e+06	0	0	0	4348394	7.65416e+06	7.94734e+06	0	0	4.69294e+06	6110003	0	8859296	0	6.83801e+06	5986151	8.04636e+06
658.06	657.053					C18H34N4O10S6	0	0	0	0	0	0	0	0	0	0	0	0	0	0	0	0	0	0	0	0	0	0	0	0	0	0	0	0	0	0	0	0	0	0	0	0	0	0	0	4.73594e+06	0	0	5765293
658.278	659.285					C23H38N12O11	4.02241e+06	0	0	0	0	0	0	0	0	0	0	0	0	0	0	0	0	0	0	0	0	0	0	0	0	0	0	0	0	0	8079642	6.45026e+06	0	0	0	0	5.94178e+06	7.801e+06	7.3886e+06	0	0	0	0
658.283	659.29					C26H59O8PS4	0	0	0	0	0	0	0	0	0	0	0	0	0	0	0	0	0	0	0	0	0	0	0	0	0	0	0	0	0	0	0	6.32376e+06	7.56324e+06	0	0	0	0	0	4.45034e+06	0	0	0	0
659.075	660.083						7760161	7917522	9601890	7.36829e+06	7778664	7642338	8151632	8477560	9310529	8255329	7.40468e+06	10300000	10800000	9673534	9046481	7.96187e+06	8936295	8449569	7486951	10700000	9843132	10900000	10700000	11900000	9832251	7.10093e+06	7.95843e+06	6.78814e+06	0	0	9667504	10700000	10400000	0	0	6515718	9339200	9863664	9738556	0	7587184	5580025	6.00453e+06
659.076	660.083						0	0	0	0	0	0	0	0	0	0	0	0	0	0	0	0	0	0	0	0	0	0	0	0	0	0	0	0	8.25739e+06	8.05699e+06	0	0	0	6481031	6630676	0	0	0	0	8700325	0	0	0
661.357	660.349					C20H58N9O9P3	0	0	0	0	0	0	0	0	0	0	0	0	0	0	0	0	0	0	0	0	0	0	0	0	0	0	0	0	12300000	14000000	0	0	0	0	15300000	15900000	21300000	0	0	0	0	0	0
661.357	660.35					C26H57N5O10P2	13800000	14200000	14100000	14200000	11500000	13600000	13600000	12700000	10800000	18600000	21800000	20300000	31300000	33400000	33100000	43300000	38000000	46400000	30500000	26500000	28000000	27000000	26400000	29000000	22300000	24200000	23200000	12600000	0	0	16100000	19000000	20500000	17800000	0	0	0	21400000	23200000	0	19300000	21500000	15000000
662.447	685.436					C25H62N10O8S	0	0	0	0	5050564	0	0	0	6.83319e+06	0	0	0	0	0	0	0	0	0	0	0	4.35985e+06	5805742	0	7.22994e+06	0	0	0	0	0	0	0	6.07926e+06	7.21843e+06	0	0	0	6593201	6.33274e+06	7.72807e+06	4341663	4.38292e+06	0	0
663.372	662.365					C29H50N11O5P	0	0	0	0	0	0	0	0	0	0	0	0	0	0	0	0	0	0	0	0	0	0	0	0	0	0	0	0	6535730	5.12416e+06	7363766	7.31565e+06	0	0	0	0	7.39229e+06	0	0	0	0	0	0
663.373	662.366					C29H50N11O5P	9074186	9744120	8920231	6.23627e+06	7.34502e+06	9158570	6836228	8844957	7.72914e+06	9427145	9124763	10200000	0	0	12200000	0	18600000	22500000	13700000	14700000	12900000	13100000	14500000	15100000	8.0138e+06	0	10000000	0	0	0	0	0	0	0	0	0	0	0	9023185	10400000	9986276	8521120	7.44718e+06
665.388	664.381					C29H52N11O5P	0	0	0	0	0	0	0	0	0	0	0	0	0	0	0	0	0	0	0	0	0	0	0	0	0	0	0	0	0	15600000	0	0	0	0	0	0	0	0	0	0	0	0	0
665.388	664.381					C26H61N5O10P2	8.26536e+06	10300000	9355975	9783513	11500000	9481444	9628878	8450518	8707428	16200000	15400000	19000000	25600000	24500000	24900000	31800000	26600000	31500000	24700000	21700000	22200000	19500000	22600000	16300000	13000000	12100000	10400000	16900000	13500000	0	14900000	15700000	18500000	12200000	11300000	11800000	17900000	19000000	18800000	35600000	28300000	30000000	22300000
666.092	665.085					C17H26N6O20S	0	0	0	0	0	0	0	0	0	0	0	0	0	0	0	0	0	0	0	0	0	0	0	0	0	0	0	0	0	0	10300000	0	0	0	5.00014e+06	0	10100000	12200000	0	0	0	0	0
666.093	667.1					C35H23O12P	12300000	12500000	13200000	14700000	15300000	14900000	12500000	12900000	14200000	12600000	13900000	14400000	16800000	15400000	16400000	14400000	15800000	16500000	12800000	15700000	15300000	19600000	17300000	20900000	14100000	15100000	15400000	0	0	0	15100000	14400000	18200000	10000000	0	0	16700000	13100000	12700000	13700000	0	0	0
666.093	667.101					C20H19N12O13P	0	0	0	0	0	0	0	0	0	0	0	0	0	0	0	0	0	0	0	0	0	0	0	0	0	0	0	10900000	16000000	12800000	0	0	0	0	12700000	11700000	0	0	0	0	13000000	16300000	9755925
670.561	671.569					C30H74N10O4S	0	0	0	0	0	0	0	0	0	0	0	0	5.88553e+06	0	5.39937e+06	5512310	0	0	0	0	0	0	0	0	0	0	0	0	0	0	0	0	0	0	0	0	0	0	0	0	0	0	0
670.568	671.575						0	0	0	0	0	0	0	0	0	0	0	0	0	0	0	0	0	0	0	0	0	0	0	0	0	0	0	0	0	0	0	6617645	0	0	0	0	0	0	0	0	0	0	0
672.109	671.102					C22H26N8O13P2	0	0	0	0	0	0	0	0	0	0	0	0	0	0	0	0	0	0	0	5972138	0	0	0	0	0	0	0	9519367	10700000	8137963	0	9158872	8623362	0	0	0	0	10400000	7.54424e+06	0	0	0	0
672.11	695.099					C19H35N2O18P3	12500000	14500000	14300000	18900000	15300000	14300000	13600000	14100000	17500000	13800000	12800000	13700000	18700000	15000000	18400000	14900000	16900000	17500000	13200000	14300000	17100000	21000000	20200000	22000000	15800000	17000000	18800000	0	0	0	16400000	13000000	17200000	0	0	0	15400000	12200000	12600000	0	0	0	13400000
672.11	673.117					C18H24N8O20	33000000	33100000	30300000	50000000	42200000	39700000	33500000	30300000	37200000	30200000	33600000	30900000	45900000	39500000	44600000	38500000	40800000	42900000	34700000	38100000	39900000	48900000	45700000	48000000	37100000	40400000	42900000	0	0	0	42300000	32300000	38600000	0	0	0	39200000	34300000	31500000	37400000	37200000	46700000	26800000
672.11	673.118					C20H31N6O14P3	0	0	0	0	0	0	0	0	0	0	0	0	0	0	0	0	0	0	0	0	0	0	0	0	0	0	0	28300000	40500000	36900000	0	0	0	30800000	30100000	34000000	0	0	0	0	0	0	0
672.582	673.59					C25H77N12O6P	0	0	0	0	0	0	0	0	0	0	0	0	5.9603e+06	4.89904e+06	6.61043e+06	6.87375e+06	6675218	6103210	0	0	0	0	0	0	0	0	0	0	0	0	0	0	0	0	0	0	0	0	0	0	0	0	0
672.585	695.574	CE(20:4)	C47H76O2	672.585	34181.4	C47H76O2	27100000	20400000	20200000	18700000	21300000	16500000	10600000	11500000	8895003	40800000	33700000	36800000	65700000	61000000	73300000	68300000	60400000	58900000	43700000	41600000	35800000	32400000	27300000	27900000	18700000	18800000	16300000	30000000	31700000	21700000	7415400	0	7.25757e+06	25000000	19100000	16300000	0	0	6054698	46600000	49300000	40200000	30600000
674.537	675.544	SM(d32:1)	C37H75N2O6P	674.536	1494.46	C30H75N8O4PS	0	0	4.17847e+06	0	0	0	4.76469e+06	0	0	0	5.26071e+06	0	0	0	0	0	0	0	0	0	0	0	4.7489e+06	6.70682e+06	0	0	0	5380473	0	5.8272e+06	6373668	10200000	11900000	0	0	0	6535635	10600000	8982119	7004379	7131833	7.23663e+06	8.38365e+06
674.538	675.545					C28H70N10O8	0	0	0	0	0	0	0	0	0	0	0	0	0	4.17246e+06	0	0	0	0	0	0	0	0	0	0	0	0	0	0	0	0	0	0	0	5502637	5397281	6.28239e+06	0	0	0	0	0	0	0
676	677.007					C17H16N12O10S4	8.18579e+06	9537163	0	6967928	10400000	9655738	13400000	14000000	12200000	9106398	9918615	10500000	9147212	10500000	10100000	7.93955e+06	8923323	6.81043e+06	8977509	10600000	9870477	14800000	14500000	14700000	10000000	11500000	8.09733e+06	15400000	16800000	15300000	13600000	15500000	17900000	10800000	10300000	6484285	15700000	14400000	15200000	12500000	13400000	14400000	19000000
676.357	677.365					C27H58N4O11P2	0	5220190	0	0	0	0	5.41218e+06	0	0	0	0	0	7.39466e+06	6.68376e+06	0	6.11277e+06	8.34229e+06	7328606	0	5140732	5013525	0	0	0	0	0	6483162	0	4341530	0	0	5.05819e+06	0	0	0	0	6.37941e+06	6398806	3.88854e+06	0	0	0	4941212
676.358	677.365					C28H52N8O9S	0	0	0	0	0	0	0	0	0	0	0	0	0	0	6.86574e+06	0	0	0	4.54847e+06	0	0	0	0	0	0	6.29018e+06	0	0	0	0	0	0	5.56189e+06	0	0	0	0	0	0	0	0	0	0
676.859	677.867					C18H8N3O16P5	0	0	0	0	0	0	0	0	0	0	0	0	4184862	6.18148e+06	4.44616e+06	0	4.19753e+06	0	0	0	0	0	0	0	0	0	0	0	0	0	0	0	0	0	0	0	0	0	3.9931e+06	0	0	0	0
677.465	678.472					C29H64N11O3PS	0	0	0	0	0	0	0	0	0	0	0	0	0	5766207	5.9809e+06	0	0	0	0	0	4.28127e+06	0	0	0	0	0	0	0	0	0	0	0	0	0	0	0	0	0	0	0	0	0	0
677.997	679.004					C20H15N4O21P	5649222	6810530	6.20959e+06	6.04427e+06	0	5633902	7.87769e+06	8.0806e+06	8083452	7.41703e+06	6125208	6903077	5.60302e+06	5750303	6.13139e+06	5164152	0	7.05183e+06	7.58025e+06	5.8583e+06	5.58424e+06	8962155	8646628	8954753	0	6392172	6.33752e+06	9961453	10600000	9403924	7730622	8021464	10500000	7.49198e+06	6.35919e+06	6570476	11400000	8675669	9103188	8436877	7.35967e+06	7732443	9188618
678.062	677.055					C22H34O14P4S	0	0	0	0	0	0	0	0	0	0	0	0	0	0	0	0	0	0	0	0	0	4.39369e+06	4.90342e+06	0	0	0	0	0	6.18166e+06	5338380	0	0	4.53476e+06	0	0	0	0	5518271	0	0	0	0	0
678.063	677.055					C18H50N2S12	0	0	0	0	0	0	0	4.15525e+06	0	0	0	0	0	0	0	0	0	0	0	0	0	0	0	0	0	0	0	0	0	0	0	0	0	0	0	0	0	0	0	0	0	0	0
678.544	677.537					C28H75N10O4PS	0	0	0	0	0	0	0	0	0	0	0	0	0	0	0	0	0	0	0	0	0	0	0	0	0	0	0	0	0	0	0	0	0	0	0	0	0	0	0	6.15107e+06	5406025	8371165	0
680.033	679.025					C15H17N14O12PS2	0	0	0	0	0	5.63778e+06	0	4217595	0	0	0	4209638	0	0	0	5.83764e+06	5.52221e+06	0	0	6.03009e+06	0	4533502	4.8875e+06	0	0	0	0	0	0	0	0	0	0	0	0	0	0	0	0	0	0	0	0
680.559	679.552						0	0	0	0	0	0	0	0	0	0	0	0	0	0	0	0	0	0	0	0	0	0	0	0	0	0	0	4.90194e+06	0	5360373	0	0	0	0	0	0	0	0	0	0	0	0	0
680.56	679.553						0	0	0	0	0	0	0	0	0	0	0	0	0	0	0	0	0	0	0	0	0	0	0	0	0	0	0	0	4.62421e+06	0	0	0	0	0	0	0	0	0	0	8242958	10100000	10700000	5467477
681.628	680.621					C35H83N7O3S	0	0	0	0	0	0	0	0	0	0	0	0	0	3838908	0	0	0	0	0	0	0	0	0	0	0	0	0	0	0	0	0	0	0	0	0	0	0	0	0	6219873	4365657	5712823	0
685.356	684.349					C23H60N9O6PS3	0	0	0	0	0	0	0	0	0	0	0	0	0	0	0	0	0	0	0	0	0	0	0	0	0	0	0	0	0	4038266	0	0	0	0	0	0	0	0	5458534	0	0	0	0
685.357	684.35	Avadharidine	C36H51N3O10	685.357	-1469.66	C22H58N9O9P3	0	4.3779e+06	0	0	0	0	0	0	0	6332092	8867218	8744901	9557060	10700000	9757822	12400000	12500000	13300000	7279763	10000000	7438197	8550941	10300000	8115459	0	0	4927573	4148553	0	0	0	0	0	0	0	0	0	0	0	0	0	0	0
686.05	685.042					C19H30N10O4S7	0	0	0	0	0	4.15814e+06	0	0	0	0	0	0	0	0	0	0	5.4168e+06	5.32393e+06	0	0	0	0	6.22992e+06	4942165	5.99394e+06	5.0333e+06	4.66522e+06	0	0	0	0	0	0	0	0	0	0	0	0	0	0	0	0
687.89	688.898					C16H24N4O6S10	5334367	0	6757249	0	0	0	0	0	0	0	0	0	6.45534e+06	5.99667e+06	7660623	6.69505e+06	6254511	6197908	0	0	0	0	5.3768e+06	4621864	0	0	0	0	0	0	0	0	0	0	0	0	0	0	0	0	0	0	0
688.074	687.067					C24H36N2O9S6	0	0	0	0	0	0	0	0	0	0	0	0	0	0	0	0	0	0	0	7217280	8093226	0	0	0	0	0	0	0	8.08653e+06	7.78781e+06	5838357	7.88678e+06	0	0	0	4.8822e+06	5878220	8622905	8660619	0	0	0	0
688.075	687.068					C25H23N8O10P3	9881031	9134171	12900000	6.1965e+06	7601087	8046248	6003474	7.37176e+06	7557920	6.93699e+06	5657088	6.19265e+06	9243252	8392383	10100000	13500000	14600000	14600000	8950153	0	0	10900000	13200000	12400000	7978577	11300000	8112973	8551389	0	0	0	0	9692176	0	5.6266e+06	0	0	0	0	7.89614e+06	7.73582e+06	7211204	8818515
688.075	689.083					C16H16N16O14S	0	0	0	0	0	0	0	6325023	0	0	0	0	0	0	0	6.58707e+06	0	0	0	0	0	0	0	0	0	7230005	0	5464768	0	0	0	0	0	6.31274e+06	0	5.17787e+06	0	0	0	6.97351e+06	0	7.25157e+06	0
688.529	687.521					C22H65N20O3P	0	0	0	0	0	0	0	0	0	0	0	5.34607e+06	7.20464e+06	6.32394e+06	0	0	0	6347710	7.64095e+06	7.29588e+06	0	0	0	0	0	0	4497952	0	0	0	0	0	0	0	0	0	0	0	0	0	0	0	0
688.553	689.56	SM(d33:1)	C38H77N2O6P	688.552	1464.01	C31H77N8O4PS	6953298	7.5425e+06	8585969	7.19701e+06	5968681	10500000	10200000	0	0	7.91198e+06	10200000	8556227	9841708	9664003	11900000	11900000	12100000	9913314	9510864	9753910	9960170	12900000	11500000	11400000	13100000	12000000	10800000	6071050	0	0	11400000	11100000	13800000	7.75379e+06	0	7913460	8152049	10500000	12700000	8363339	0	0	8.25278e+06
688.553	689.561					C29H72N10O8	0	0	0	0	0	0	0	8736515	6748768	0	0	0	0	0	0	0	0	0	0	0	0	0	0	0	0	0	0	0	5996141	0	0	0	0	0	6.77298e+06	0	0	0	0	0	9310139	7.92656e+06	0
689.887	690.895					C25H23O3PS9	5712967	0	5.6754e+06	0	0	0	0	0	0	0	0	0	6542876	6.87799e+06	9916503	7.13916e+06	6.48399e+06	5143634	0	0	0	4962098	5.81407e+06	0	0	0	0	0	0	0	0	0	0	0	0	0	0	0	0	0	0	0	0
691.329	690.321					C17H46N19O7PS	0	0	0	0	0	0	0	0	0	0	0	0	0	0	0	0	0	0	0	0	0	0	0	0	0	0	0	0	0	0	0	0	0	0	0	0	0	0	0	0	0	0	0
691.794	692.801					C22H5N4O7PS7	0	0	0	0	0	0	4.02933e+06	0	0	0	0	0	0	0	0	6234858	0	6.66793e+06	0	3.99638e+06	0	5.69824e+06	0	5177988	0	4747161	0	0	0	0	0	0	0	0	0	0	0	0	0	0	0	0	0
691.965	692.972					C25H16N4O12S4	0	0	0	0	4.45546e+06	0	0	0	0	0	0	0	0	0	0	0	0	0	0	0	4847512	0	0	0	0	0	0	0	0	0	0	0	0	0	0	4220140	0	0	0	0	3.94846e+06	0	0
692.551	693.559						0	0	0	0	0	0	0	0	0	0	0	0	0	0	0	4.1698e+06	0	0	0	0	0	0	0	0	0	0	0	6.13673e+06	8372024	0	0	0	0	6.03499e+06	5.7181e+06	0	0	0	0	6.70084e+06	9977351	7028838	5.55451e+06
693.791	694.798					C40H99N7O	0	0	7.14241e+06	4786781	0	0	0	4835779	0	0	0	0	0	5.20193e+06	6230309	10600000	9625627	7.07431e+06	4938902	0	5.81638e+06	8.07738e+06	5.76106e+06	0	6625929	6.24773e+06	6474946	0	0	0	0	0	0	0	0	0	0	0	0	0	0	0	0
693.792	694.799					C22H15O4PS10	0	0	0	0	5541845	0	0	0	0	0	0	0	4968810	0	0	0	0	0	0	4337554	0	0	0	5.77639e+06	0	0	0	0	0	0	0	0	0	0	0	0	0	0	0	0	0	0	0
694.091	693.084					C44H14N4O6	0	0	0	0	0	0	0	0	0	0	0	0	0	0	0	0	0	0	0	0	0	0	0	0	0	0	0	13100000	11400000	9439617	6.49807e+06	9451741	10100000	0	0	0	8479674	0	0	0	0	0	0
694.092	693.085					C30H30N8S6	15500000	15900000	16800000	7.53175e+06	5088173	6751979	9232822	11400000	8876801	7.99914e+06	7179542	8754838	11700000	12200000	14200000	23600000	22500000	24800000	6472489	5405386	5.29758e+06	18100000	24000000	21400000	12300000	14900000	12800000	0	0	0	0	0	0	0	0	0	0	9202342	9786859	9321450	5.69051e+06	4.12605e+06	12200000
694.561	695.568					C32H74N10O4S	0	0	0	0	0	0	0	0	0	0	0	0	0	0	4.81238e+06	0	0	0	0	0	0	0	0	0	0	0	0	0	0	0	0	0	0	0	0	0	0	0	0	0	0	0	0
694.567	695.575						0	0	0	0	0	0	0	0	0	0	0	0	0	0	0	0	0	0	0	0	0	0	0	0	0	0	0	0	0	0	0	6821669	0	0	0	0	7217601	6.32888e+06	0	0	0	0	0
695.316	694.308					C37H50N3O6PS	0	0	0	0	0	0	0	0	0	0	0	0	5.33197e+06	0	0	0	0	0	0	0	0	0	5.74227e+06	0	0	0	0	0	0	0	0	0	0	0	0	0	0	0	0	0	0	0	0
695.316	694.309					C25H37N21O2S	0	0	4695432	0	4.41495e+06	0	0	0	0	0	0	0	0	0	4072231	7.17295e+06	5.55827e+06	5104031	0	0	4.64049e+06	0	0	0	0	4.45143e+06	0	0	0	0	0	0	0	0	0	0	0	0	0	0	0	0	0
695.644	694.636						0	0	0	0	0	0	0	0	0	0	0	0	0	0	0	0	0	0	0	0	0	0	0	0	0	0	0	0	0	0	0	0	0	0	0	0	0	0	0	6749917	5472366	6116234	0
696.089	695.082					C17H48N2O8S9	0	0	0	0	0	5.31043e+06	0	0	0	0	0	0	0	0	0	0	0	0	0	4.69661e+06	0	0	0	0	0	0	4299295	6802042	4812623	5.78808e+06	0	5478651	7.00898e+06	5.41074e+06	5.93452e+06	6.30653e+06	0	0	5566985	0	0	0	0
696.09	695.083					C32H28N2O10S3	0	0	0	0	0	0	0	0	0	0	0	5465138	0	0	0	0	0	0	0	0	0	0	0	0	0	0	0	0	0	0	0	0	0	0	0	0	0	5.8937e+06	0	13200000	9914892	8897474	8.13039e+06
696.182	695.175					C19H32N14O11S2	0	0	0	0	0	0	0	0	0	0	0	0	0	0	0	0	0	0	0	0	0	0	0	0	0	0	0	9282021	8995317	8918486	7.69583e+06	8.19626e+06	11800000	0	0	0	6804038	7.32855e+06	6.37498e+06	0	0	0	0
696.183	695.175					C24H37N6O14PS	0	0	0	0	0	0	0	0	0	0	0	0	0	0	0	0	0	0	0	0	0	0	0	0	0	0	0	0	0	0	0	0	0	0	0	0	0	0	0	11600000	8765252	8394859	6272648
696.32	695.313					C18H53N10O14PS	0	0	0	0	0	0	0	0	0	0	0	0	0	6.11379e+06	0	0	0	0	0	0	0	0	0	0	0	0	0	0	0	0	0	0	0	0	0	0	0	0	0	0	0	0	0
696.355	697.362						6186501	7.61663e+06	9577452	6.42516e+06	6.67461e+06	5.21056e+06	8.18474e+06	8589467	5055080	6510607	6.65465e+06	4703487	7.87755e+06	9096319	8235070	6.9643e+06	10100000	10400000	5985711	7.67812e+06	6902300	0	0	0	5.92906e+06	9382761	7.45934e+06	0	7646004	0	0	0	8870810	0	0	0	0	5487393	0	6442565	0	5832225	4.90079e+06
696.355	697.363					C30H68N2O3S6	0	0	0	0	0	0	0	0	0	0	0	0	0	0	0	0	0	0	0	0	0	0	0	0	0	0	0	0	0	5.98096e+06	5124098	6.29865e+06	0	0	0	0	6.04183e+06	0	7132312	0	4.74027e+06	0	0
697.38	698.388					C27H57N9O8P2	0	0	0	0	0	0	0	0	0	0	0	0	0	0	0	0	0	0	0	0	0	0	0	0	0	0	0	0	0	0	0	6339090	5.88662e+06	0	0	0	0	0	0	0	0	0	0
698.371	699.378					C28H64N2O11P2S	0	4758113	4656340	0	0	0	5.81458e+06	4072502	4460075	0	0	0	0	5996268	0	4577315	0	0	0	0	4686926	0	0	0	0	6258659	0	0	0	0	0	0	5.02443e+06	0	0	0	0	0	4506194	0	4.31464e+06	0	0
700.553	701.56	SM(d34:2)	C39H77N2O6P	700.552	1439.02	C39H72N8OS	38900000	37400000	39300000	38200000	40300000	39400000	41600000	39500000	38300000	36900000	43400000	40700000	48800000	50600000	49200000	44900000	43400000	44600000	40900000	43100000	44500000	51100000	48000000	51400000	48500000	46200000	44500000	0	0	0	51100000	56000000	67200000	0	0	0	50500000	59700000	62900000	0	0	0	45800000
700.553	701.561					C32H77N8O4PS	0	0	0	0	0	0	0	0	0	0	0	0	0	0	0	0	0	0	0	0	0	0	0	0	0	0	0	38500000	37200000	38100000	0	0	0	40000000	40400000	39800000	0	0	0	54300000	53300000	55400000	0
702.106	701.099					C26H39O12PS4	0	0	0	0	0	0	0	0	0	0	0	0	0	0	0	0	0	0	0	0	0	0	0	0	0	0	0	5.98238e+06	6.66573e+06	5792624	0	5193489	7714267	0	0	0	0	0	4999991	0	0	0	0
702.107	701.1					C27H35N4O8PS4	0	5472423	0	0	0	0	0	5.79988e+06	0	0	0	0	0	0	0	0	0	0	4446030	0	0	0	0	5740436	0	4.94317e+06	4.64069e+06	0	0	0	4972224	0	0	0	0	0	0	6044292	0	8070546	4554351	5.97984e+06	7.6707e+06
702.568	703.576	SM(d34:1)	C39H79N2O6P	702.568	1434.81	C39H79N2O6P	85600000	82600000	91700000	83100000	88900000	91500000	93100000	88400000	89400000	81100000	81200000	85100000	92900000	88900000	88700000	81000000	82400000	82400000	73800000	82100000	85500000	94800000	93000000	96000000	83900000	83700000	79100000	0	0	0	101000000	112000000	121000000	0	0	0	96900000	104000000	116000000	0	0	0	0
702.569	703.576					C38H78N4O5S	0	0	0	0	0	0	0	0	0	0	0	0	0	0	0	0	0	0	0	0	0	0	0	0	0	0	0	82200000	79300000	77300000	0	0	0	78200000	81800000	75000000	0	0	0	104000000	104000000	109000000	107000000
705.344	704.337					C18H48N19O7PS	0	0	0	0	0	0	0	0	0	0	0	0	0	0	0	0	0	0	0	0	0	0	0	0	0	0	0	0	0	0	0	0	0	0	0	0	0	0	0	0	0	0	0
707.644	706.636					C29H81N13O6	0	0	0	0	0	0	0	0	0	0	0	0	0	0	0	0	0	0	0	0	0	0	0	0	0	0	0	0	0	0	0	0	0	0	0	0	0	0	0	7521851	0	6881587	0
708.583	709.59						0	0	0	0	0	0	0	0	0	0	0	0	0	0	0	0	0	0	0	0	0	0	0	0	0	0	0	0	0	0	0	0	0	0	0	0	0	0	0	0	0	0	0
709.357	708.349					C33H64N3O3PS4	0	0	0	5.35998e+06	0	0	0	0	0	0	0	0	0	0	0	0	0	0	0	0	0	0	0	0	0	0	0	0	0	0	0	0	4.84048e+06	0	0	0	0	0	0	0	0	0	0
709.357	708.35					C31H59N5O7S3	0	6271226	0	0	0	5.05193e+06	0	0	0	0	5.38346e+06	0	4307383	0	0	6.5181e+06	6.75654e+06	7.19605e+06	4.05718e+06	0	0	4.77677e+06	6.64008e+06	0	0	0	0	0	0	0	0	0	0	0	0	0	5.91142e+06	6646591	4629566	6164882	0	0	0
709.659	708.652					C37H87N7O3S	0	0	0	0	0	0	0	0	0	0	0	0	0	0	0	0	3.90269e+06	5056707	0	0	0	0	0	0	0	0	0	0	0	0	0	0	0	0	0	0	0	0	0	10500000	6935813	6.47601e+06	0
710.056	709.049					C22H30N8O7S6	0	0	0	0	0	0	0	0	7.1901e+06	0	0	0	0	0	0	0	0	0	0	0	0	0	0	0	0	0	0	0	6.86958e+06	6129477	0	0	0	0	0	0	6.19314e+06	0	0	0	0	0	0
710.057	709.05					C30H26N6O5S5	8.16052e+06	9914796	12500000	7.50315e+06	5.24835e+06	6.06283e+06	4924689	8137796	0	7575792	6074852	5695279	6.73282e+06	7888449	9800689	11000000	11700000	13200000	6.232e+06	6.64942e+06	6079768	8562901	11000000	10900000	6765777	9359829	7411204	0	0	0	5.31718e+06	6.27258e+06	6479710	0	0	0	0	0	0	0	5952418	0	8599736
711.581	734.57					C38H77N7O3S	24100000	23400000	24700000	26100000	30300000	28400000	31200000	27000000	30600000	31900000	33800000	31800000	38000000	35400000	37300000	34800000	35500000	33400000	29700000	32100000	31700000	34200000	33500000	39500000	35000000	38700000	0	0	0	0	0	0	24900000	0	0	0	0	0	23700000	23500000	0	0	0
711.976	710.969					C19H24O21P4	0	0	0	0	0	0	5.6681e+06	0	0	0	0	0	0	0	0	0	0	0	5.12055e+06	0	0	0	6727860	0	3.9879e+06	0	0	8879310	8.36127e+06	5.85095e+06	6865913	6719513	10800000	5.04725e+06	0	0	6.27664e+06	8139442	8007401	0	0	0	0
711.977	710.97					C23H11N10O12P3	4863156	0	4.29409e+06	0	4.37915e+06	5.49789e+06	0	5763055	4.44521e+06	0	0	5.7193e+06	0	0	6.22336e+06	0	3.88798e+06	0	0	6.649e+06	0	5426263	0	8026553	0	0	0	0	0	0	0	0	0	0	0	0	0	0	0	12300000	8575741	8724662	7.10492e+06
713.973	712.966					C19H18N14O3S7	0	0	0	0	0	0	0	0	0	0	0	0	0	0	0	0	0	0	0	0	0	0	0	0	0	0	0	8884078	8847089	7.68065e+06	7.26139e+06	7.496e+06	0	0	0	4857508	0	8264397	8606594	0	0	0	0
713.974	712.966					C28H6N6O18	0	0	5929626	7.04746e+06	0	5.71123e+06	5378378	5.83405e+06	0	0	0	6.09658e+06	0	4615872	4.99723e+06	0	4998356	0	5402756	0	5253680	5651228	6.87603e+06	7.45382e+06	4.85497e+06	5.28365e+06	5.64785e+06	0	0	0	0	0	8.27413e+06	0	0	0	8112686	0	0	0	8899967	0	7963295
715.516	714.509	PC(31:2)/PE(34:2)	C39H74NO8P	715.515	-1406.33	C40H78NO3PS2	0	0	0	0	0	0	0	0	0	0	0	0	5.26515e+06	0	0	0	0	0	0	0	0	0	0	0	0	0	0	0	0	0	0	0	0	0	0	0	0	0	0	5246440	6139164	8061112	0
716.074	717.081					C22H24N10O12S3	4.95691e+06	0	7.13854e+06	0	5645985	6435080	6.07432e+06	5920910	6470768	4706462	4850400	6.65313e+06	8369158	8161872	6.58873e+06	5249235	7933508	8524896	5.76428e+06	0	4.72209e+06	10300000	11200000	11600000	7058036	9141655	7.30677e+06	0	0	0	0	5.9847e+06	7061918	0	0	0	6.35321e+06	6.26845e+06	0	4.03388e+06	0	4.8817e+06	5.24078e+06
716.074	715.067					C26H25N2O20P	8401316	8240512	11400000	0	0	4.7356e+06	0	9422660	6176333	5441147	0	4894514	7.37857e+06	6744123	5872745	16100000	14200000	17700000	0	0	0	10500000	14000000	13000000	10800000	9919769	10000000	0	0	7.09421e+06	0	0	6.68734e+06	0	0	0	0	0	0	4384291	0	0	7503843
716.075	717.082					C38H24N2O7S3	0	0	0	0	0	0	0	0	0	0	0	0	0	0	0	0	0	0	0	0	0	0	0	0	0	0	0	0	0	0	0	0	0	4.15565e+06	0	0	0	0	0	0	0	0	0
718.164	717.156					C14H35N14O14PS2	0	0	0	0	0	0	0	0	0	0	0	0	0	0	0	0	0	0	0	0	0	0	0	0	0	0	0	16700000	19100000	17400000	11100000	12100000	14900000	9220198	7405929	8423936	10200000	12700000	10900000	0	0	0	0
718.165	717.157					C22H33N12O10P3	0	0	0	0	0	0	0	0	0	0	0	0	0	0	0	0	0	0	0	0	0	0	0	0	0	0	0	0	0	0	0	0	0	0	0	0	0	0	0	20000000	14600000	13000000	12600000
718.567	719.574					C34H78N4O11	0	0	5.04363e+06	0	0	0	0	0	0	5.10266e+06	0	0	0	0	0	0	9059485	0	0	0	0	0	0	0	0	0	0	0	0	0	0	0	0	0	0	0	0	0	0	0	0	0	0
718.567	719.575						6.79687e+06	5.60447e+06	0	0	5008368	0	0	0	0	0	0	0	8.36858e+06	8441556	7764912	9349655	0	8661905	5.19483e+06	5.18923e+06	0	0	0	0	0	0	0	5307531	0	0	0	0	0	5.69159e+06	0	0	0	0	0	8896568	10200000	7.85353e+06	5397051
719.36	718.353					C24H55N11O10P2	8.38042e+06	7515799	9743141	0	8.2903e+06	0	5837576	6.82089e+06	0	8767377	11400000	8951998	15500000	14700000	16100000	18500000	0	0	14200000	11300000	12600000	0	14300000	13500000	10100000	11400000	11800000	8.23956e+06	6.52119e+06	7607750	6540084	6917913	6.54984e+06	0	6613864	5687327	6020142	8322920	7807973	0	0	0	0
719.361	718.353					C24H55N11O10P2	0	0	0	8746251	0	10500000	0	0	5583117	0	0	0	0	0	0	0	15500000	21100000	0	0	0	11000000	0	0	0	0	0	0	0	0	0	0	0	0	0	0	0	0	0	0	9183082	9901242	8649404
720.106	721.113					C24H52N2S11	0	0	4.20503e+06	0	0	0	4.65144e+06	4.93181e+06	0	0	0	4.83292e+06	4482653	0	0	0	0	0	0	0	0	5864438	0	0	0	0	0	5559594	0	4467802	0	0	0	0	4729280	0	6.65642e+06	6257167	0	0	0	4769908	0
720.107	721.114					C46H24O5S2	0	0	0	0	0	0	0	0	0	0	0	0	0	0	0	0	0	0	0	0	0	0	0	0	0	0	0	0	4893742	0	5344934	0	5.43799e+06	0	0	0	0	0	5.36742e+06	4944264	0	0	4615757
723.521	722.514	PE(P-36:4)	C41H74NO7P	723.52	-1390.92	C32H77N5O8S2	0	0	0	0	0	0	0	0	0	0	0	0	4.38038e+06	0	0	5020939	0	0	0	0	0	0	0	0	0	0	0	0	0	0	0	0	0	0	0	0	0	0	0	0	0	6894235	0
728.584	729.591	SM(d36:2)	C41H81N2O6P	728.583	1383.85	C32H84N6O7S2	6.25678e+06	0	6.09846e+06	0	0	5228684	0	0	0	0	0	0	0	0	0	0	0	0	0	4.79395e+06	0	0	0	0	0	0	0	0	0	0	6.8019e+06	7001559	0	0	0	0	5.74782e+06	5560837	0	0	0	0	0
728.585	729.592					C33H96N2OS6	0	5.50085e+06	0	5.05589e+06	0	0	0	0	0	0	0	0	0	0	0	0	0	0	0	0	0	0	0	0	0	0	0	0	4453565	5191444	0	0	6.17864e+06	0	0	4979850	0	0	0	5.9928e+06	5454839	6.52583e+06	7.30284e+06
728.585	729.593					C25H76N16O6S	0	0	0	0	0	0	0	0	0	0	0	0	0	0	0	0	0	0	0	0	0	0	0	0	0	0	0	0	0	0	0	0	0	0	0	0	0	0	0	0	0	0	0
729.532	730.539	PC(32:2)/PE(35:2)	C40H76NO8P	729.531	1382.09	C33H76N7O6PS	9752523	8240253	7857022	7901101	6.57434e+06	8389558	8774559	8260973	7617686	7.36802e+06	9558007	7.4336e+06	0	9765597	10100000	12000000	13500000	11100000	11400000	11700000	9161238	0	0	14200000	12200000	15300000	14500000	0	10700000	10700000	12000000	14400000	15200000	11100000	11800000	0	9457822	0	11000000	8725560	8448773	0	10200000
729.533	730.54						0	0	0	0	0	0	0	0	0	0	0	0	0	0	0	0	0	0	0	0	0	0	0	0	0	0	0	9107510	0	0	0	0	0	0	0	12100000	0	0	0	0	0	7.60564e+06	0
730.6	731.607	SM(d36:1)	C41H83N2O6P	730.599	1379.61	C34H83N8O4PS	0	4.81437e+06	5.02106e+06	0	0	0	0	0	0	0	5546639	0	0	0	0	0	0	4746734	0	0	0	0	0	0	0	5.12875e+06	0	0	0	0	0	0	0	0	0	0	5.29734e+06	0	6.56666e+06	0	0	0	0
730.6	731.608					C40H82N4O5S	5793998	0	0	4.40708e+06	6088820	0	8583199	4967445	6106970	5.54343e+06	0	5131645	6496858	5.31465e+06	0	0	0	0	0	0	4630979	4.99624e+06	5841225	0	4436928	0	0	6769303	4.79517e+06	0	5.4025e+06	6533771	7.54646e+06	0	5003678	0	0	0	0	5418616	8867458	8751823	7083586
730.601	731.608						0	0	0	0	0	0	0	0	0	0	0	0	0	0	0	0	0	0	0	0	0	0	0	0	0	0	0	0	0	7.44451e+06	0	0	0	5385369	0	6.09942e+06	0	0	0	0	0	0	0
731.548	732.555	PC(32:1)/PE(35:1)	C40H78NO8P	731.547	1378.11		40800000	42300000	36800000	36400000	34900000	34900000	34700000	34200000	35500000	32100000	32300000	34700000	34100000	33800000	34400000	36000000	37000000	44200000	36700000	37500000	36900000	45800000	43000000	47600000	58100000	66400000	67400000	0	0	0	49800000	48900000	55500000	0	0	0	50500000	43800000	44100000	35200000	33800000	0	0
731.548	732.555					C41H74N5O4P	0	0	0	0	0	0	0	0	0	0	0	0	0	0	0	0	0	0	0	0	0	0	0	0	0	0	0	49000000	46900000	41800000	0	0	0	41700000	45700000	47100000	0	0	0	0	0	37200000	44200000
732.039	731.031					C17H17N16O12PS2	6025527	8650666	6.44128e+06	5.47506e+06	0	6.50781e+06	5693235	0	0	0	0	5.36129e+06	5.73571e+06	0	5.59622e+06	9903443	9780215	9695815	6369147	0	0	6724633	8662302	8082852	0	0	6122965	0	0	5274528	0	0	5156496	0	0	0	4.91513e+06	0	0	0	0	0	4.76081e+06
733.564	734.571						0	0	0	0	0	0	0	0	0	0	0	0	0	0	0	0	0	0	0	0	0	0	0	0	0	0	0	0	0	22500000	0	0	0	0	21800000	23200000	0	0	0	0	21400000	24600000	0
735.417	734.41					C28H57N13O8S	0	0	0	0	0	0	4.0786e+06	4.12823e+06	0	0	0	0	0	0	0	0	0	0	0	0	0	0	0	0	0	0	0	5362007	4564413	5.85651e+06	5.31246e+06	7712980	0	0	5381998	0	6.11778e+06	8640369	0	0	0	0	0
735.418	734.411					C35H67N3O7P2S	0	0	0	0	0	0	0	0	0	0	0	0	0	0	5.72764e+06	0	0	0	0	0	5389602	0	0	0	0	0	0	0	0	0	0	0	7183825	0	0	0	0	0	0	0	0	0	0
735.418	734.411					C28H59N13O6P2	0	0	0	0	0	0	0	0	0	0	4795210	0	0	5881299	0	0	0	0	0	0	0	4.08471e+06	0	0	0	0	0	0	0	0	0	0	0	0	0	0	0	0	0	11200000	8023178	10400000	5671262
737.527	736.519						0	0	0	0	0	0	0	0	0	4360102	0	0	0	0	0	0	0	0	0	0	0	0	5.35262e+06	0	0	0	0	0	0	0	0	0	0	0	0	0	0	0	0	0	0	0	0
737.528	736.52					C22H68N21O3PS	0	0	0	0	0	0	0	0	0	0	5940193	4819233	7204825	4.99902e+06	7.51897e+06	0	0	0	0	0	0	0	0	0	0	0	0	0	0	0	0	0	0	0	0	0	0	0	0	0	0	0	0
738.055	737.048					C23H33O19P3S	0	0	0	0	0	0	0	0	0	0	0	0	0	0	0	0	0	0	0	0	0	0	0	0	0	0	0	6409600	0	0	0	4.66022e+06	5.05139e+06	0	0	0	0	0	0	0	0	0	0
738.056	739.063					C15H38N4O17S6	7.29798e+06	5.21802e+06	6.99474e+06	0	0	4.83733e+06	0	6.35339e+06	6244954	0	0	0	5466393	6290852	8250529	8165323	7799430	7359189	0	0	0	10400000	11400000	11300000	6.03827e+06	9782285	7.17441e+06	5.51411e+06	7.31596e+06	5.42784e+06	3916463	0	6.57282e+06	0	0	0	5.93121e+06	6547770	0	0	0	0	7.75193e+06
738.056	739.063					C14H38N14OS10	0	0	0	4.31489e+06	0	0	0	0	0	5.01611e+06	0	6.85622e+06	0	0	0	0	0	0	0	0	0	0	0	0	0	0	0	0	0	0	0	0	0	0	0	0	0	0	0	0	0	0	0
739.515	738.508	PC(33:4)/PE(36:4)	C41H74NO8P	739.515	-1361.77	C37H73N9S3	0	0	0	0	0	0	0	0	0	0	0	0	4.91291e+06	4763822	0	5.86618e+06	8.34563e+06	0	0	0	0	0	0	0	0	4.33155e+06	0	6.75889e+06	8162563	7598936	0	0	0	5.63841e+06	6.98459e+06	6.45983e+06	0	0	0	0	0	0	0
739.516	738.509						0	0	0	0	0	0	0	0	0	0	0	0	0	0	6619206	0	0	6.77257e+06	0	4.36717e+06	0	0	0	0	0	0	0	0	0	0	0	0	0	0	0	0	0	0	0	8.37077e+06	11600000	14000000	0
739.517	740.525					C27H66N17O5P	0	0	0	0	0	0	0	0	0	0	0	0	0	0	0	0	0	0	0	0	0	0	0	0	0	0	0	0	0	7124651	0	0	0	0	0	6982618	0	0	0	0	0	0	9305173
740.146	741.153					C22H37N4O20PS	0	0	0	0	0	0	0	0	0	0	0	0	0	0	0	0	0	0	0	0	0	0	0	0	0	0	0	7.48054e+06	8619175	6.92417e+06	0	0	6.49507e+06	0	0	0	0	0	0	0	4.42912e+06	0	0
740.381	741.388					C22H62N8O15P2	0	0	0	0	0	0	0	0	6321867	0	0	0	0	7290600	0	0	0	0	0	6259319	0	0	0	0	0	0	0	0	0	0	0	0	0	0	0	0	0	0	0	3861310	0	0	0
740.381	741.389					C18H53N20O8PS	5.18727e+06	6.66459e+06	7.22702e+06	5.10906e+06	0	0	0	0	0	0	0	4.87211e+06	6098512	0	5933890	8557773	8407762	8553221	0	0	7.18747e+06	0	0	0	5104368	8.28705e+06	6.4188e+06	0	6413344	6164801	0	3988765	5.87836e+06	0	0	0	5589184	0	6194294	0	0	0	0
741.57	742.577					C26H75N15O7S	0	0	0	0	0	0	0	0	0	0	0	0	0	0	0	0	0	0	0	0	0	0	0	0	0	0	0	0	4.93442e+06	0	0	0	0	4.32397e+06	0	0	0	0	0	0	0	0	0
743.36	742.353					C28H77N3S9	0	0	6144272	0	5.08353e+06	0	0	0	0	0	0	0	0	0	0	0	0	0	0	0	0	8917375	0	0	7576932	0	9851669	5478509	0	4856858	4710761	0	0	0	4786495	5.54724e+06	0	0	5.62554e+06	0	0	0	0
743.361	742.353					C19H45N21O11	5421554	0	0	4.14033e+06	0	0	4.13652e+06	0	0	6.58064e+06	5.39605e+06	6.66646e+06	12700000	10800000	10600000	13800000	12700000	15700000	9137823	9447090	9629906	0	9779114	9157212	0	8666572	0	0	0	0	0	0	5240024	0	0	0	0	0	0	6131869	6179755	0	0
743.546	742.539	PC(33:2)/PE(36:2)	C41H78NO8P	743.547	-1354.75		0	0	0	0	0	0	0	0	0	0	0	0	0	0	0	0	0	0	0	0	0	0	0	0	0	0	0	12400000	11600000	10900000	0	0	0	9582559	0	11700000	0	0	0	0	0	0	0
743.547	744.555					C34H78N7O6PS	10400000	0	14600000	0	13200000	15900000	16500000	14200000	0	15600000	13400000	15000000	16300000	20000000	18700000	17700000	16100000	16500000	15200000	13700000	14200000	16300000	13300000	16800000	17000000	17400000	19200000	0	0	0	18200000	17600000	19300000	0	0	0	21600000	17000000	17400000	0	0	0	0
743.548	744.555					C34H78N7O6PS	0	12400000	0	14900000	0	0	0	0	15200000	0	0	0	0	0	0	0	0	0	0	0	0	0	0	0	0	0	0	16000000	16800000	17800000	0	0	0	18600000	20000000	22000000	0	0	0	18800000	23500000	21700000	20100000
743.584	744.591	PC(O-34:2)	C42H82NO7P	743.583	1355.76		7905553	6751294	8544583	7.2111e+06	6.68671e+06	8934636	8401418	7.91856e+06	9760431	7747950	0	10100000	11300000	10200000	9075026	0	12700000	10800000	10500000	10600000	10900000	12900000	10100000	12100000	11000000	10900000	8927594	0	0	0	7.62574e+06	9468509	11500000	0	0	0	8872437	0	7.10335e+06	9223467	0	8828582	7.9603e+06
743.585	744.592					C28H82N13O3PS2	0	0	0	0	0	0	0	0	0	0	13400000	0	0	0	0	0	0	0	0	0	0	0	0	0	0	0	0	7.22506e+06	0	6.73285e+06	0	0	0	6587812	7496767	8182495	0	0	0	0	8.2551e+06	0	0
743.585	744.592					C34H89N5O3S4	0	0	0	0	0	0	0	0	0	0	0	0	0	0	0	0	0	0	0	0	0	0	0	0	0	0	0	0	6.7859e+06	0	0	0	0	0	0	0	0	0	0	0	0	0	0
745.376	744.369					C19H55N17O10S2	0	0	0	0	0	0	0	0	0	4.27469e+06	4.41634e+06	3953692	0	0	0	8093034	0	0	0	4.75066e+06	0	0	4.47399e+06	6460293	0	0	0	0	0	0	0	0	0	0	0	0	0	0	0	0	0	0	0
745.563	746.57	PC(33:1)/PE(36:1)	C41H80NO8P	745.562	1351.95	C34H80N7O6PS	0	9701583	8961042	0	0	0	0	0	10500000	11600000	0	0	10300000	10100000	0	0	0	0	0	8700968	0	0	9670691	8421258	0	0	10500000	0	0	0	12400000	0	12800000	0	0	0	12100000	9526278	9955695	0	0	0	0
745.564	746.571					C34H80N7O6PS	6.96421e+06	0	0	8795115	9871125	9959420	10400000	11300000	0	0	10100000	9575598	0	0	0	0	0	0	0	0	9056845	10400000	0	0	0	10200000	0	11400000	0	0	0	0	0	0	0	0	0	0	0	0	11400000	0	0
745.599	746.607	PC(O-34:1)	C42H84NO7P	745.598	1352.26	C35H84N7O5PS	4.17178e+06	0	0	0	6.38423e+06	7.00949e+06	0	6382404	7.47936e+06	8.30792e+06	7.4218e+06	0	0	7.43715e+06	0	7.74782e+06	11300000	8240270	6.72895e+06	9053790	0	8561057	0	0	0	0	7.24398e+06	0	0	4.15641e+06	0	5234188	5482008	0	0	0	0	5301747	4.95665e+06	0	0	0	0
745.6	746.607					C28H84N13O3PS2	0	0	0	4731781	0	0	7651553	0	0	0	0	8596157	7423039	0	0	0	0	0	0	0	0	0	0	0	0	0	0	4.77086e+06	0	0	0	0	0	0	0	4.53644e+06	0	0	0	0	0	0	5.54975e+06
745.601	746.608					C26H79N15O7S	0	0	0	0	0	0	0	0	0	0	0	0	0	0	0	0	0	0	0	0	0	0	0	0	0	0	0	0	0	0	0	0	0	4.69319e+06	6347405	0	0	0	0	5.71408e+06	0	0	0
747.391	746.384					C33H67NO11P2S	0	0	0	0	0	0	0	0	0	0	0	0	0	0	0	0	0	0	0	0	5.85594e+06	0	0	0	0	0	0	0	0	0	0	0	0	0	0	0	0	0	5528637	0	0	0	0
747.392	746.385					C29H65NO18S	0	0	0	0	0	4.25098e+06	0	0	0	5849875	0	6.40343e+06	7677635	5.8723e+06	7349390	9575642	7.86343e+06	10700000	7473477	7.34879e+06	0	6953382	6.07935e+06	4870992	0	0	0	0	0	4489470	0	0	0	0	0	0	0	0	0	7.4712e+06	6765334	7.1751e+06	6869695
747.52	746.513						0	0	0	0	0	0	0	0	0	0	0	0	0	0	0	0	0	0	0	0	0	0	0	0	0	0	0	0	0	0	0	0	0	7.6071e+06	0	0	0	0	0	0	0	0	0
747.52	746.513	PE(P-38:6)	C43H74NO7P	747.52	-1347.23	C30H65N15O7	0	0	0	0	0	0	0	0	0	0	0	7012633	0	0	0	11400000	10800000	0	7.85783e+06	0	0	0	0	0	0	0	4.96765e+06	9561275	6972000	7.23551e+06	0	0	0	0	7123823	7.71212e+06	0	0	0	0	0	0	0
747.521	746.514						0	0	4977945	0	0	0	0	0	0	6975032	5065415	0	7837650	7043813	8505354	0	0	11900000	0	6609745	0	0	0	0	0	0	0	0	0	0	0	0	0	0	0	0	0	0	0	10100000	14700000	16200000	0
747.522	748.529					C26H75N11O9P2	0	0	0	0	0	0	0	0	0	0	0	0	0	0	0	0	0	0	0	0	0	0	0	0	4.16224e+06	0	0	0	0	5.27972e+06	0	0	0	0	5.22652e+06	6221093	0	0	0	0	0	0	0
749.536	748.529	PE(P-38:5)	C43H76NO7P	749.536	-1343.78	C24H71N21S3	0	0	0	0	0	0	0	0	0	0	0	0	0	0	5.24597e+06	5.93022e+06	0	7.56963e+06	0	0	0	0	0	0	0	0	0	7497055	4.90663e+06	6.23685e+06	0	0	0	0	0	5.55609e+06	0	0	0	0	0	0	0
749.537	748.53						0	0	0	0	0	0	0	0	0	0	0	0	5020023	5766698	0	0	0	0	0	0	0	0	0	0	0	0	0	0	0	0	0	0	0	0	0	0	0	0	0	6662201	7824509	10700000	0
751.552	750.544	PE(O-38:5)	C43H78NO7P	751.552	-1340.24	C31H65N19O3	0	0	0	0	0	0	0	0	0	0	0	0	0	0	0	0	0	7260367	0	0	0	0	0	0	0	0	0	5.05712e+06	5728479	5.20331e+06	0	0	0	0	6160047	0	0	0	0	0	0	0	0
751.552	750.545						0	0	0	0	0	0	0	0	0	0	5.46989e+06	4.84191e+06	6.67495e+06	7403108	6.38975e+06	7.63266e+06	0	0	6274171	4.43701e+06	0	0	0	0	0	0	0	0	0	0	0	0	0	0	0	6229580	0	0	0	10300000	12400000	15400000	0
751.573	750.566					C36H73N13O2S	0	0	0	0	0	0	0	0	0	0	0	0	0	0	0	0	0	0	0	0	0	0	0	5.29194e+06	0	0	0	0	0	0	0	0	8549073	0	0	0	8.14709e+06	9204842	0	0	0	0	0
751.612	774.602					C49H85NS2	8865101	11000000	9769627	10800000	0	11300000	11700000	11100000	0	0	0	0	14300000	11900000	0	0	12600000	0	0	11300000	0	12900000	13300000	13600000	0	11600000	12800000	0	0	0	14300000	12200000	0	0	0	0	13200000	11800000	14900000	0	0	0	0
751.613	774.602					C34H81N13OS2	0	0	0	0	0	0	0	0	0	12700000	0	13700000	0	0	0	0	0	0	0	0	0	0	0	0	0	0	0	0	0	0	0	0	0	0	0	0	0	0	0	0	0	0	15300000
751.614	774.603					C31H82N11O7P	0	0	0	0	0	0	0	0	0	0	0	0	0	0	0	0	0	0	0	0	0	0	0	0	0	0	0	0	0	11900000	0	0	0	0	0	12900000	0	0	0	0	0	0	0
753.529	754.536					C23H68N19O7P	7307842	0	9126241	8892330	0	0	10900000	9447791	0	7940875	0	0	8506561	0	0	0	0	9895807	7002432	0	7610130	0	0	13000000	0	13800000	0	0	0	0	0	0	0	0	0	0	0	0	0	0	7.80918e+06	0	0
754.021	755.028					C22H46N2O2S12	0	0	0	0	0	0	0	0	0	0	0	0	4.28638e+06	4847115	0	0	4.82247e+06	4.22972e+06	0	0	0	0	0	0	0	0	0	0	0	0	0	0	0	0	0	0	0	0	0	0	0	0	0
755.547	756.555	PC(34:3)/PE(37:3)	C42H78NO8P	755.547	1334.36	C38H69N13OS	104000000	99000000	97600000	91100000	89200000	95000000	94700000	87400000	85900000	90600000	95600000	95800000	118000000	123000000	130000000	122000000	124000000	128000000	111000000	117000000	121000000	134000000	127000000	138000000	137000000	139000000	138000000	0	0	0	109000000	110000000	112000000	0	0	0	110000000	102000000	106000000	0	0	0	0
755.548	756.555						0	0	0	0	0	0	0	0	0	0	0	0	0	0	0	0	0	0	0	0	0	0	0	0	0	0	0	103000000	99600000	97200000	0	0	0	93700000	108000000	103000000	0	0	0	101000000	108000000	109000000	103000000
755.55	252.857						0	0	0	0	0	0	0	0	0	0	9675912	0	0	0	14300000	0	13100000	0	0	0	0	0	0	12500000	0	14800000	14000000	0	0	6569201	0	0	0	0	0	0	12700000	0	12600000	10300000	9822531	0	0
755.554	252.859					C47H73N5OS	98000000	98600000	102000000	91100000	89000000	97800000	97100000	94200000	89000000	93900000	94000000	102000000	124000000	126000000	125000000	121000000	124000000	126000000	108000000	112000000	111000000	124000000	120000000	128000000	121000000	130000000	131000000	77400000	73900000	78000000	111000000	106000000	120000000	77400000	84900000	82900000	122000000	117000000	121000000	0	108000000	110000000	110000000
755.557	252.86						0	17500000	18800000	0	0	0	0	0	0	0	0	0	19900000	23400000	0	0	0	0	20900000	20800000	0	0	0	21300000	25000000	24600000	25500000	0	0	0	0	0	23600000	0	0	0	0	21300000	0	0	0	0	0
755.94	756.947					C34H28S10	0	0	5341215	0	0	0	0	0	0	0	0	0	0	0	0	0	0	0	6.64674e+06	0	0	0	0	0	0	0	4994677	0	0	0	0	0	0	0	0	0	0	0	0	0	0	0	0
755.94	756.948					C15H21N10O12PS6	0	6.21594e+06	0	0	0	0	8969186	6.32427e+06	5.77495e+06	7563806	7697183	7724879	5.29405e+06	7.40716e+06	7405431	6092071	5393933	4.90214e+06	0	7.53916e+06	5.81731e+06	10300000	8425229	8819446	6712920	7.99379e+06	0	7.12153e+06	9478708	7.50468e+06	8925452	0	8036828	0	0	4.85481e+06	8.01635e+06	0	6.41685e+06	6699307	5.7233e+06	0	7.50504e+06
755.941	756.948					C23H17N8O10PS5	0	0	0	5512953	0	0	0	0	0	0	0	0	0	0	0	0	0	0	0	0	0	0	0	0	0	0	0	0	0	0	0	5077599	0	0	0	0	0	7287055	0	0	0	6.33267e+06	0
756.111	757.118					C54H16N2O4	0	0	0	0	0	0	0	0	0	0	0	0	0	0	0	0	0	0	0	0	0	0	0	0	0	0	0	0	0	0	0	0	0	0	0	0	0	0	0	0	0	0	0
756.557	253.193					C35H84N2O10S2	0	0	0	0	0	0	0	0	0	0	0	0	0	0	0	0	0	0	0	0	0	0	0	0	0	0	0	0	0	0	0	0	0	0	0	0	0	0	0	43300000	0	0	0
757.504	758.511					C32H75N11OS4	0	0	0	0	0	0	0	0	0	5.12649e+06	0	0	0	0	0	0	0	0	0	0	0	0	4.45294e+06	0	0	0	0	0	0	0	0	0	0	0	4775534	0	4218133	0	0	0	0	0	0
757.507	758.514					C35H77N5O6P2S	0	0	0	0	0	0	0	0	0	0	0	0	4.82486e+06	5353712	0	0	0	4.80215e+06	0	0	0	0	0	5.63688e+06	0	0	6.00388e+06	0	0	0	0	0	5.82163e+06	0	0	0	0	0	4.493e+06	0	0	0	0
757.511	758.518					C32H73N9O7P2	0	0	0	0	0	0	0	4.14705e+06	0	0	4.40536e+06	4491150	0	0	0	0	6323701	0	0	0	0	0	0	0	0	5213193	0	0	0	0	0	0	0	0	0	0	3.97221e+06	0	0	0	5.36659e+06	0	0
757.514	758.522					C38H75N7O2S3	0	0	6807710	0	0	0	5626549	0	0	5905972	0	0	6069681	0	5934757	0	0	0	0	5703306	6070883	6.46703e+06	0	0	7.1331e+06	0	5441155	0	0	0	5631351	0	0	0	0	0	0	4902694	0	0	0	0	0
757.515	758.522					C35H84NO7PS3	0	0	0	0	0	0	0	0	0	0	0	0	0	0	0	0	0	0	0	0	0	0	0	6.19284e+06	0	0	0	0	0	0	0	5.34109e+06	0	0	0	0	0	0	0	0	0	0	0
757.518	758.526					C32H88NO7PS4	0	0	4772783	0	0	4.57473e+06	0	6393950	0	4820209	5752758	5879479	0	7.97347e+06	6.66841e+06	7806612	0	0	5509127	0	0	0	0	0	0	0	8620048	0	0	0	0	0	5985119	0	0	0	0	0	0	0	0	0	0
757.519	758.527					C43H67N9OS	0	0	0	0	0	0	0	0	0	0	0	0	0	0	0	0	0	0	0	0	0	0	0	0	0	0	0	0	0	0	0	0	0	0	5.63489e+06	6080521	0	0	0	7190895	0	0	0
757.522	758.529					C32H67N15O4S	0	0	6270979	5.97731e+06	6311239	6.23033e+06	5743743	0	6287118	0	0	5816061	8280910	0	0	6.84713e+06	0	7988470	6697883	7871690	0	8503047	7446913	8009827	8449755	8453987	7871730	0	0	0	6815904	0	7.166e+06	0	0	0	0	7.30201e+06	6680514	0	0	0	0
757.523	758.53					C28H82N5O11P3	0	0	0	0	0	0	0	0	0	0	0	0	0	0	0	0	0	0	0	0	0	0	0	0	0	0	0	5.57356e+06	4870294	5932302	0	0	0	5.83609e+06	0	0	0	0	0	0	7.27496e+06	7.42667e+06	8.37712e+06
757.526	758.533	PS(P-35:2)	C41H76NO9P	757.526	1329.35	C29H71N15O4S2	0	8821970	0	0	0	6.60121e+06	0	5.26933e+06	0	7.82168e+06	0	0	0	10200000	9419370	9165378	9388360	8671842	8561539	0	8239571	8.20304e+06	7197004	9217475	0	0	0	0	0	0	0	8.02191e+06	7843472	0	0	0	8918905	7.39869e+06	9255132	0	0	0	0
757.526	758.534					C33H82N3O9P3	0	0	0	0	7572454	0	7.59869e+06	0	6.75779e+06	0	0	0	0	0	0	0	0	0	0	0	0	0	0	0	0	0	0	0	0	0	0	0	0	6136474	0	7160121	0	0	0	0	0	10000000	0
757.529	758.537					C41H71N7O4S	0	0	10400000	9551042	0	0	0	10600000	8258398	8536264	9365444	9291592	11700000	10800000	12900000	0	13400000	11400000	0	0	9615980	11400000	12200000	12200000	12300000	11600000	13300000	0	0	0	10700000	10300000	10100000	0	0	0	0	10800000	10400000	10400000	9980005	0	0
757.53	758.537					C34H63N17O3	0	0	0	0	0	0	0	0	0	0	0	0	0	0	0	0	0	0	0	0	0	0	0	0	0	0	0	0	0	0	0	0	0	0	8596815	9713334	0	0	0	0	0	0	13100000
757.533	758.54					C31H75N13O2S3	11200000	11500000	11000000	10200000	0	11700000	12300000	0	0	0	0	0	14600000	0	14000000	12600000	0	14800000	12300000	14400000	0	13500000	14400000	14400000	14600000	0	13900000	0	0	0	12200000	0	13200000	0	0	0	12000000	13900000	13800000	0	0	0	0
757.534	758.541					C37H81N3O6P2S	0	0	0	0	12300000	0	0	0	0	0	0	12600000	0	0	0	0	0	0	0	0	0	0	0	0	0	0	0	8867625	0	9034726	0	0	0	9497272	0	0	0	0	0	12100000	13300000	0	0
757.537	758.544						15100000	16000000	15900000	15100000	0	14100000	15400000	0	14300000	0	14900000	0	18500000	19800000	0	21500000	21400000	18500000	0	0	17000000	18800000	16900000	18500000	0	0	0	0	0	0	16200000	14400000	19000000	0	0	0	17600000	0	0	0	0	0	0
757.538	758.545					C33H76N9O6PS	0	0	0	0	0	0	0	0	0	0	0	0	0	0	0	0	0	0	0	0	0	0	0	0	0	0	0	14300000	0	0	0	0	0	0	0	0	0	0	0	0	17600000	18000000	17400000
757.541	758.548	(Ladderane-octanyl)-(ladderane-octanyl)-sn-glycerophosphoethanolamine	C45H76NO6P	757.541	1329.21		0	0	21600000	0	0	20300000	18700000	0	0	0	0	0	24800000	25800000	0	24400000	24500000	27000000	23100000	0	0	24200000	24300000	26000000	0	26900000	0	0	0	0	22900000	0	0	0	0	0	23000000	23100000	23200000	0	0	0	22800000
757.541	758.549						0	0	0	0	0	0	0	0	0	0	0	0	0	0	0	0	0	0	0	0	0	0	0	0	0	0	0	0	17700000	0	0	0	0	15600000	0	18600000	0	0	0	0	22200000	23400000	0
757.544	758.552						28800000	29400000	29700000	27100000	0	28100000	27400000	28400000	28600000	0	29500000	29200000	37700000	37700000	39000000	36400000	37700000	35900000	31700000	32000000	33100000	37700000	34400000	36500000	37600000	38800000	38400000	0	0	0	29400000	30700000	34300000	0	0	0	34600000	34200000	34400000	30500000	0	0	0
757.545	758.552					C30H67N19O2S	0	0	0	0	0	0	0	0	0	0	0	0	0	0	0	0	0	0	0	0	0	0	0	0	0	0	0	23900000	0	24500000	0	0	0	26100000	27200000	28400000	0	0	0	0	33300000	34000000	33600000
757.552	758.559					C47H67N9	73900000	74500000	76700000	0	0	72300000	0	70300000	0	71100000	0	0	91700000	95200000	98300000	92700000	93400000	93400000	80500000	84000000	83400000	90100000	85900000	91800000	93900000	97400000	98600000	0	0	0	80500000	79400000	84200000	0	0	0	83800000	82900000	84800000	0	0	0	0
757.553	758.56					C44H76N3O5P	0	0	0	0	0	0	0	0	0	0	0	0	0	0	0	0	0	0	0	0	0	0	0	0	0	0	0	62900000	0	0	0	0	0	0	0	0	0	0	0	0	0	0	0
757.563	758.57	PC(34:2)/PE(37:2)	C42H80NO8P	757.562	1330.64	C41H79N3O7S	2990000000	2970000000	3120000000	2870000000	2890000000	2970000000	3000000000	2900000000	2940000000	2930000000	3060000000	3130000000	3670000000	3760000000	3870000000	3710000000	3740000000	3740000000	3260000000	3430000000	3440000000	3680000000	3510000000	3710000000	3760000000	3930000000	4020000000	0	0	0	3370000000	3300000000	3510000000	0	0	0	3490000000	3420000000	3500000000	0	0	0	0
757.564	758.571					C41H79N3O7S	0	0	0	0	0	0	0	0	0	0	0	0	0	0	0	0	0	0	0	0	0	0	0	0	0	0	0	2730000000	2750000000	2780000000	0	0	0	2690000000	3000000000	3010000000	0	0	0	3230000000	3510000000	3680000000	3510000000
757.57	253.531					C42H79NO10	0	0	28000000	24900000	25400000	0	0	27700000	26700000	26800000	27200000	0	0	0	0	0	0	28500000	0	27500000	0	0	0	0	0	30800000	0	21500000	21100000	19900000	0	28000000	0	18700000	0	18900000	0	0	0	25100000	0	25400000	0
757.572	253.531					C34H85N3O10P2	0	0	6.67455e+06	0	0	6.53906e+06	5.74346e+06	0	0	7256446	0	0	6938748	6209608	0	0	0	6.47057e+06	5783921	0	5769411	5.73107e+06	0	0	0	0	0	0	0	0	0	5.85719e+06	0	0	0	0	4717079	5952446	0	0	0	7221453	7.54426e+06
757.59	758.597					C47H75N5O3	0	0	0	0	0	0	0	0	0	0	0	0	0	0	0	0	0	0	0	0	0	0	0	0	0	0	0	0	0	0	0	0	0	0	0	15200000	0	0	0	0	18500000	0	0
757.593	758.6					C27H80N15O5PS	0	0	0	0	13100000	0	11600000	0	0	0	0	0	0	17100000	16200000	0	0	0	0	0	0	0	0	0	0	0	17600000	0	0	0	0	0	0	0	0	0	0	0	0	0	0	14700000	0
757.594	758.601						0	0	0	0	0	0	0	0	0	0	0	0	0	0	0	0	0	0	0	0	0	0	0	0	0	0	0	0	9221637	9308627	0	0	0	0	0	0	0	0	0	0	0	0	0
757.596	758.604					C29H79N11O11	0	9100017	11100000	8999697	0	10800000	9119166	10100000	8743734	11300000	0	0	12600000	0	0	13400000	13500000	0	0	12000000	0	0	0	0	0	0	0	0	0	0	8610952	0	0	0	0	0	0	11000000	0	10800000	11900000	0	12200000
757.597	758.605	PE(P-38:1)	C43H84NO7P	757.598	1328.03	C38H87N5O3S3	0	0	0	0	0	0	0	0	0	0	0	0	0	0	0	0	0	0	0	0	0	0	0	0	0	0	0	0	0	0	0	0	0	0	0	0	0	0	0	0	0	0	0
757.6	758.607					C34H87N5O8S2	0	0	7990894	0	0	0	0	0	6646288	0	8481897	7849378	0	10400000	0	0	0	0	0	0	8212782	10300000	0	11100000	0	0	11100000	0	0	0	8966022	0	0	0	0	0	0	0	8248121	0	0	0	0
757.601	758.608					C35H91N5O3S4	0	0	0	7.68023e+06	0	0	0	0	0	0	0	0	0	0	0	0	0	0	0	0	0	0	0	0	0	0	0	0	0	0	0	0	0	0	6.64804e+06	0	0	0	0	0	8.31787e+06	0	0
757.604	758.611					C31H83N9O9S	7182719	0	0	0	0	5.0041e+06	0	0	0	0	0	6.46704e+06	0	0	10400000	9014135	8024943	8371930	9347695	0	0	7.99362e+06	7.64497e+06	0	0	9255674	0	0	0	0	6.32965e+06	7594343	0	0	0	0	8099231	7838127	8642622	0	0	0	0
757.604	758.612						0	0	0	0	0	0	6848744	0	6477674	0	0	0	0	0	0	0	0	0	0	0	0	0	0	0	0	0	0	5471956	0	5563794	0	0	0	6.67149e+06	0	0	0	0	0	0	0	8352185	0
757.605	758.612					C31H85N9O7P2	0	0	0	0	0	0	0	0	0	0	0	0	0	0	0	0	0	0	0	0	0	0	0	0	0	0	0	0	5.45065e+06	0	0	0	0	0	6.64792e+06	0	0	0	0	0	0	0	0
757.607	758.615					C38H80N9O4P	6078924	5.26288e+06	0	5408029	6449254	0	0	5.34886e+06	0	5970597	0	0	0	6.69313e+06	0	0	0	7.62322e+06	0	0	7.08392e+06	6486119	0	8795352	8294068	7715345	7172859	0	0	0	5.46738e+06	5.97316e+06	6.11487e+06	0	0	0	0	6.6526e+06	0	6.84979e+06	6831493	0	0
757.608	758.616					C37H87N7O2S3	0	0	0	0	0	0	0	0	0	0	0	0	0	0	0	0	0	0	0	0	0	0	0	0	0	0	0	0	0	5495192	0	0	0	0	0	0	0	0	0	0	0	0	6472047
757.611	758.618					C33H87N7O7S2	0	0	6241891	0	0	5.60299e+06	0	0	0	0	0	0	5697151	0	6094540	6357156	7.09769e+06	0	0	0	0	0	5.90089e+06	0	0	0	0	0	0	0	5317362	0	0	0	0	0	6579808	5.53373e+06	6.476e+06	0	0	0	0
757.612	758.619					C26H79N17O6S	0	0	0	5374658	0	0	0	0	0	0	0	0	0	0	0	0	0	0	0	0	5212423	0	0	0	0	0	0	0	0	0	0	0	0	0	0	0	0	0	0	0	0	0	0
757.612	758.62					C34H83N11O3S2	0	0	0	0	0	0	0	0	0	0	0	0	0	0	0	0	0	0	0	0	0	0	0	0	0	0	0	0	0	0	0	0	0	0	4.99037e+06	0	0	0	0	0	0	0	0
757.615	758.622					C30H83N11O8S	0	0	0	0	0	0	0	0	0	0	0	0	0	6663261	6179132	0	0	0	5469865	5.39145e+06	0	6.05826e+06	0	5924870	5.80271e+06	5.7479e+06	0	0	0	0	0	0	3.79733e+06	0	0	0	0	0	0	0	0	0	0
757.616	758.623					C39H91N5S4	0	0	0	0	0	0	0	0	0	0	0	0	0	0	0	0	0	0	0	0	0	0	0	0	0	0	0	0	0	0	0	0	0	0	0	0	0	0	0	0	0	0	0
757.937	758.944					C19H23O22P5	0	0	0	0	0	0	0	8.05658e+06	0	0	6831456	0	0	0	0	0	0	0	0	0	0	0	0	0	0	0	6.17899e+06	0	0	0	0	0	0	0	5.69552e+06	0	0	0	0	0	0	0	0
757.938	758.945					C37H11O13PS2	6727796	0	0	0	0	0	0	0	0	0	0	0	0	0	0	0	0	0	0	0	0	7.73471e+06	0	0	0	0	0	0	7063477	7.56568e+06	0	0	9687935	0	0	0	7880880	0	0	0	0	0	9336848
758.54	759.547					C39H82O9S2	0	0	0	0	0	6429569	0	0	0	0	0	0	0	9956706	10100000	0	0	0	7.63221e+06	0	0	9503538	9333588	0	0	0	0	0	0	0	0	0	0	0	0	0	0	0	0	0	8156986	0	0
758.544	759.551					C31H75N12O5PS	10900000	0	0	0	10400000	0	0	0	0	0	0	0	0	11500000	12200000	0	13300000	0	0	0	0	0	0	0	0	0	0	0	0	0	0	0	11800000	0	0	0	0	0	0	0	0	0	0
758.559	759.566					C32H74N10O10	0	0	0	0	0	0	0	0	0	0	0	0	121000000	0	127000000	0	0	0	104000000	0	0	120000000	116000000	122000000	0	0	0	0	0	0	0	0	114000000	0	0	0	110000000	111000000	112000000	0	0	0	0
758.589	759.596					C47H82O5S	0	0	0	0	0	0	9741205	10400000	0	10600000	0	11500000	0	0	0	0	0	0	0	0	0	14500000	0	0	0	0	0	0	0	0	0	0	0	0	0	0	13700000	0	0	0	12500000	0	0
758.593	759.6	PE-Cer(d40:2(2OH))	C42H83N2O7P	758.594	1326.63	C29H74N16O7	0	0	0	0	0	0	0	0	0	0	0	0	0	0	0	0	0	0	0	0	0	0	0	0	0	0	0	0	0	0	0	0	0	0	0	0	0	0	0	0	0	0	8766388
759.417	758.41					C38H69N3O4S4	0	0	0	0	0	0	0	0	0	0	0	0	0	0	0	0	0	0	5.12452e+06	0	0	0	0	0	0	0	0	0	0	0	6222100	0	5.70859e+06	4553717	0	4863412	4716407	6227676	0	0	0	0	0
759.418	758.411					C28H78N3O7PS5	0	0	0	0	0	0	0	0	0	0	0	0	0	0	0	0	0	0	0	5.48739e+06	0	0	0	0	0	0	0	0	5.13271e+06	5.60852e+06	0	0	0	0	0	0	0	0	0	8410121	6241264	0	0
759.579	760.586	PC(34:1)/PE(37:1)	C42H82NO8P	759.578	1327.13	C42H82NO8P	0	790000000	857000000	0	0	0	0	0	0	0	0	0	978000000	917000000	882000000	871000000	884000000	881000000	773000000	0	0	896000000	863000000	928000000	0	0	0	0	0	0	863000000	864000000	928000000	0	0	0	819000000	826000000	870000000	0	0	0	0
760.038	761.045					C28H28N2O15S4	0	0	0	0	0	0	4229610	0	0	0	0	0	0	0	0	3.29496e+06	4.49362e+06	3.61532e+06	0	0	0	0	4857255	0	0	0	4.34629e+06	0	0	0	0	0	0	0	0	0	0	0	0	0	0	0	0
761.434	760.426					C46H59N5O3S	0	0	0	0	0	0	0	0	0	0	0	0	0	0	0	0	0	0	0	0	0	0	0	0	0	0	0	0	0	0	0	0	0	0	0	0	0	0	0	0	0	0	0
761.572	762.579						0	5.42214e+06	0	0	4660008	0	5.14013e+06	4.19431e+06	0	0	0	4.99083e+06	0	6.11133e+06	6.67546e+06	0	7.0323e+06	0	0	0	0	0	4.9775e+06	0	5857072	7112177	5.96647e+06	0	0	0	5593305	0	0	0	0	4.77016e+06	4.84969e+06	0	0	0	0	0	7.18288e+06
761.573	762.58						0	0	0	0	0	0	0	0	5100213	3.68856e+06	0	0	0	0	0	0	0	0	0	0	0	0	0	0	0	0	0	0	0	4332488	0	0	0	4.23624e+06	5024329	0	0	0	0	0	0	0	0
761.597	762.604						0	0	0	6081494	0	6196349	0	0	5.68606e+06	0	0	0	0	0	0	0	0	0	0	0	0	0	0	0	0	0	0	0	0	5594201	5318473	6171222	0	0	0	0	4906632	4.43257e+06	5882495	0	0	0	0
761.598	762.605					C40H92NO3PS3	0	0	0	0	0	0	0	0	0	0	0	0	0	0	0	0	0	0	0	0	0	0	0	0	0	0	0	0	0	0	0	0	0	0	0	5314487	0	0	0	0	0	0	0
762.589	785.578					C52H78N2S	0	0	0	0	0	0	0	0	0	0	20200000	0	0	26000000	0	0	26900000	27000000	0	0	0	0	24200000	0	0	23400000	0	0	0	0	0	0	0	0	0	0	0	0	0	16600000	0	0	0
762.59	763.597					C32H86N6O9S2	0	0	0	0	0	12200000	0	0	0	0	0	0	0	0	0	0	0	0	0	0	0	0	0	0	0	0	0	0	10900000	0	0	0	0	0	0	0	0	0	0	13200000	0	13600000	0
763.449	762.442					C30H63N13O6P2	0	0	0	0	0	0	0	0	0	0	0	0	0	0	0	0	0	0	0	0	0	0	0	0	0	0	0	0	0	0	0	0	4334390	0	0	0	0	0	0	0	7.3654e+06	7.9019e+06	0
763.515	762.508	PC(35:6)/PE(38:6)	C43H74NO8P	763.515	-1319.12	C24H61N25O2S	0	0	0	0	0	0	0	0	0	8165105	8061367	0	0	0	0	0	0	0	0	0	4797043	0	0	0	0	0	0	27000000	21100000	20500000	0	0	4.07683e+06	14800000	18800000	19200000	0	0	0	0	0	0	0
763.516	764.523						16200000	15500000	16000000	15300000	16500000	0	15700000	19200000	16000000	16900000	18400000	14400000	17900000	16700000	16700000	13100000	16800000	15000000	11100000	12700000	13300000	11500000	12600000	12600000	14500000	13100000	10100000	0	0	0	22700000	22400000	24400000	0	0	0	23000000	24800000	25300000	0	0	0	0
763.517	764.524						0	0	0	0	0	16200000	0	0	0	0	0	0	0	0	0	0	0	0	0	0	0	0	0	0	0	0	0	20000000	0	0	0	0	0	20000000	24600000	21200000	0	0	0	27500000	29100000	27000000	24900000
765.532	764.525	PC(35:5)/PE(38:5)	C43H76NO8P	765.531	-1314.46	C43H76NO8P	0	0	0	0	0	0	0	0	0	0	0	0	0	0	0	0	0	0	0	4.12956e+06	0	0	0	0	0	0	0	0	0	0	0	0	0	0	0	0	0	0	0	0	0	13500000	0
765.569	766.576	PC(O-36:5)	C44H80NO7P	765.567	1317.47		13200000	12700000	15500000	14700000	12100000	14000000	13400000	12000000	12600000	14400000	12700000	15500000	14700000	0	16200000	13100000	16500000	0	11500000	10900000	14400000	14200000	14100000	0	0	0	0	0	0	0	21000000	20700000	0	0	16700000	19600000	21900000	20000000	22100000	21800000	20100000	22300000	20100000
767.546	766.539	PC(35:4)/PE(38:4)	C43H78NO8P	767.547	-1312.44		0	0	0	0	0	0	0	0	0	0	0	0	0	0	0	0	0	0	0	0	0	0	0	0	0	0	0	0	0	0	0	0	0	15600000	0	18300000	0	0	0	0	0	0	0
767.547	766.54					C32H61N23	0	0	0	0	0	0	0	0	0	4819371	7800421	6138021	8.36377e+06	9647817	9951473	14500000	15300000	12100000	7.53434e+06	6707849	5.15159e+06	0	0	0	0	4845646	0	23900000	19700000	22200000	0	0	0	0	17500000	0	0	0	0	0	0	0	10600000
767.547	768.555	PC(35:4)/PE(38:4)	C43H78NO8P	767.547	1313.56	C24H65N25O2S	12900000	12000000	13000000	14100000	13200000	13700000	0	11000000	0	11900000	13000000	12400000	14600000	11900000	12400000	12200000	13100000	12000000	11900000	12200000	9901638	11800000	10200000	10200000	12600000	11900000	12100000	0	0	0	16600000	16500000	18500000	0	0	0	16600000	17300000	17700000	0	20400000	0	0
767.548	768.555						0	0	0	0	0	0	13500000	0	11600000	0	0	0	0	0	0	0	0	0	0	0	0	0	0	0	0	0	0	16100000	15000000	18200000	0	0	0	17600000	16600000	18000000	0	0	0	22000000	0	21600000	18500000
768.016	767.009					C15H41N6O9PS9	5415126	0	0	0	0	0	0	0	0	0	0	4.50888e+06	0	0	0	0	0	6107031	0	0	0	0	6003435	5157688	0	0	0	0	0	0	0	0	0	0	0	0	0	0	0	0	0	0	0
769.564	770.571						0	0	0	0	0	0	0	0	0	0	0	0	0	0	0	0	0	0	0	0	0	0	0	0	0	0	0	0	0	0	0	0	0	0	0	0	0	0	0	0	0	14600000	0
771.542	772.55	PS(O-36:3)	C42H78NO9P	771.541	1306.79		0	0	0	0	0	0	11800000	13700000	16200000	0	0	0	0	0	0	0	0	0	0	0	0	5.34262e+06	6022436	6.85953e+06	7.11417e+06	0	5.84219e+06	0	0	0	0	0	0	0	0	0	0	0	0	0	0	0	0
[truncated: 706 more rows]
[truncated: 35 more columns]

## Sheet: ST5 - WT vs NGOB metabolites
Bucket	Metlin ID	Metlin Formula	Metlin Mass	Mass Error	SmartFormula from MetaboScape	p-Value	p-Value(Rank)	Average Ratio "NGOB"/"WT"	Fold Change "NGOB"/"WT"	p-Value(FWER)	p-Value(FDR)	Max. Intensity	pAD "NGOB"	pAD "WT"	CV "NGOB"	CV "WT"	Value Count "NGOB"	Value Count "WT"
[truncated: 2,268 more rows]

[truncated: 1 more sheets: ST6 - NGOB vs T2D metabolites]
